# Supplementary material for: Identification and characterization of Crumbs polarity complex proteins in Caenorhabditis elegans
Source: J Biol Chem. 2022 Mar 3;298(4):101786. doi: 10.1016/j.jbc.2022.101786 (PMC9006659; doi:10.1016/j.jbc.2022.101786)
Supplement: Supplemental Table S1 — Excel file containing the mass spectrometry data. The first sheet contains the Crapome analysis of MAGU-2::GFP, GFP::PAR-3, GFP::PKC-3, and DLG-1::GFP separately against a cytoplasmic GFP control. The second sheet contains the analysis of MAGU-2 that uses the combined interaction profiles of cytoplasmic GFP, GFP::PAR-3, GFP::PKC-3, and DLG-1::GFP to identify MAGU-2::GFP specific interactors, as plotted in Figure 5. [file mmc1.xlsx]

## Sheet: Each bait protein vs. GFP
Protein data											Control (cytoplasmic GFP)												MAGU-2															PAR-3
											Replica 1				Replica 2				Replica 3				Replica 1				Replica 2				Replica 3				FC/Saint scores			Replica 1				Replica 2				Replica 3
Accession (Uniprot)	Description	gene name	ΣCoverage	Σ# Proteins	Σ# Unique Peptides	Σ# Peptides	Σ# PSMs	# AAs	MW [kDa]	calc. pI	Score CTR	Coverage CTR	# Peptides CTR	# PSM CTR	Score CTR	Coverage CTR	# Peptides CTR	# PSM CTR	Score CTR	Coverage CTR	# Peptides CTR	# PSM CTR	Score magu-2	Coverage magu-2	# Peptides magu-2	# PSM magu-2	Score magu-2	Coverage magu-2	# Peptides magu-2	# PSM magu-2	Score magu-2	Coverage magu-2	# Peptides magu-2	# PSM magu-2	FC-score A	FC-score B	saint p.	Score par-3	Coverage par-3	# Peptides par-3	# PSM par-3	Score par-3	Coverage par-3	# Peptides par-3	# PSM par-3	Score par-3	Coverage par-3	# Peptides par-3	# PSM par-3
P02566	Myosin-4 OS=Caenorhabditis elegans GN=unc-54 PE=1 SV=2 - [MYO4_CAEEL]	unc-54	59.91	1	127	145	1222	1963	224.617	5.74463	574.969	10.6	18	21	295.153	8.56	14	15	1309.6	24.3	42	57	998.373	18.19	33	48	1464.02	21.24	35	51	5322.64	48.85	91	188	0.94	0.89	0.33	346.113	6.62	12	16	2090.34	28.73	48	74	2635.55	42.59	73	108
P05690	Vitellogenin-2 OS=Caenorhabditis elegans GN=vit-2 PE=1 SV=5 - [VIT2_CAEEL]	vit-2	69.44	4	43	137	1931	1613	187.604	6.60986	1023.64	13.76	26	44	2573.44	41.79	66	110	2488.55	36.45	62	105	1602.04	26.84	49	80	1753.88	34.47	58	89	5355.58	56.73	90	214	0.54	0.52	0	1249.31	23.81	41	60	4346.24	50.59	86	166	4050.29	53.32	85	167
P18948	Vitellogenin-6 OS=Caenorhabditis elegans GN=vit-6 PE=1 SV=5 - [VIT6_CAEEL]	vit-6	68.87	1	134	134	1956	1651	193.197	7.2251	1465.68	19.02	30	61	2270.22	38.52	61	100	2157.94	35.01	54	93	1394.3	16.35	28	62	2318.95	35.92	58	101	6373.29	54.51	85	251	0.52	0.51	0	1274.69	18.23	33	60	4822.5	50.03	85	189	4587.25	49.55	78	185
P55155	Vitellogenin-1 OS=Caenorhabditis elegans GN=vit-1 PE=1 SV=2 - [VIT1_CAEEL]	vit-1	62.44	3	29	124	1450	1616	187.946	6.93213	890.117	11.76	21	36	1805.2	33.04	56	85	2003.93	33.79	58	91	1256.72	20.92	40	68	1327.34	26.98	46	74	3558.57	45.79	75	154	0.53	0.51	0	970.802	17.39	29	45	2956.18	38.8	67	121	2983.27	44.12	72	127
P06125	Vitellogenin-5 OS=Caenorhabditis elegans GN=vit-5 PE=2 SV=2 - [VIT5_CAEEL]	vit-5	66.06	1	19	131	1359	1603	186.322	7.00537	902.145	14.97	24	38	1494.76	31.88	51	70	1829.06	33	55	93	641.711	14.29	22	32	845.915	22.15	35	45	3816.2	45.17	71	152	0.37	0.35	0	738.888	14.29	23	36	4523.68	45.54	85	187	3089	49.53	80	155
P18947	Vitellogenin-4 OS=Caenorhabditis elegans GN=vit-4 PE=1 SV=3 - [VIT4_CAEEL]	vit-4	62.82	1	7	127	1266	1603	186.192	7.00537	764.212	15.1	24	32	1498.12	32.5	49	69	2004.8	32.75	54	96	611.01	13.79	21	28	775.536	19.71	31	38	3466.49	40.74	64	141	0.34	0.32	0	669.688	13.66	22	32	3975.99	43.79	86	175	2874.73	43.42	71	139
Q9N4J2	Vitellogenin-3 OS=Caenorhabditis elegans GN=vit-3 PE=1 SV=1 - [VIT3_CAEEL]	vit-3	63.26	1	10	125	1239	1603	186.413	6.90283	648.377	12.79	19	27	1635.31	34.31	53	72	2017.93	32.5	53	94	458.773	11.92	19	24	799.989	19.15	29	36	3261.12	40.8	63	136	0.33	0.31	0	594.267	13.23	21	30	3880.33	43.17	83	172	2862.36	44.73	72	140
Q17549	MAGUK family OS=Caenorhabditis elegans GN=magu-2 PE=1 SV=1 - [Q17549_CAEEL]	magu-2	76.2	1	72	72	1285	668	74.5701	6.32861		0											3258.58	44.76	39	132	10061.6	66.17	61	431	23102.7	71.86	61	705	134.91	131.93	1	64.11	1.65	1	1	144.14	14.97	4	5	272.223	10.48	4	9
P53585	Probable ATP-citrate synthase OS=Caenorhabditis elegans GN=D1005.1 PE=3 SV=1 - [ACLY_CAEEL]	D1005.1	48.28	23	34	55	776	1106	121.54	7.04932	372.092	7.96	7	13	258.63	11.48	10	11	172.29	9.22	9	11	803.384	16.37	15	30	1695.79	22.6	21	55	3813.57	39.42	42	127	1.66	1.64	0.99	467.219	11.93	11	18	3792.72	38.25	39	113	2492.56	37.97	35	82
P29691	Elongation factor 2 OS=Caenorhabditis elegans GN=eef-2 PE=2 SV=4 - [EF2_CAEEL]	eef-2	53.87	1	61	61	779	852	94.7354	6.52197	252.953	8.92	8	12	768.578	24.88	21	32	290.795	11.97	9	15	547.041	14.2	14	23	851.284	32.28	26	40	2969.97	39.08	40	106	0.94	0.91	0.33	413.665	11.27	11	16	1935.77	39.32	39	80	1478.59	34.86	28	63
A0A0K3ATC0	Tyramine Beta Hydroxylase OS=Caenorhabditis elegans GN=tbh-1 PE=1 SV=1 - [A0A0K3ATC0_CAEEL]	tbh-1	73.1	2	56	56	2403	606	69.0688	6.88818	3563.21	38.94	23	73	7011.14	55.28	36	189	5787.38	49.17	30	170	2530.54	31.19	22	71	8281.39	39.44	29	240	12552.3	64.85	39	305	0.48	0.47	0	1068.67	17.33	9	36	8617.72	56.77	37	232	6399.25	52.15	30	184
Q9U302	Polyadenylate-binding protein OS=Caenorhabditis elegans GN=pab-1 PE=1 SV=1 - [Q9U302_CAEEL]	pab-1	77.86	4	41	47	1189	646	71.6025	9.02686	400.074	21.52	11	13	494.525	22.14	12	16	1128.89	28.64	19	43	1164.94	29.41	18	40	2520.37	49.69	31	95	7871.23	69.04	37	231	1.51	1.46	0.67	440.233	8.82	5	14	2372.56	51.24	32	86	4785.93	54.18	30	161
Q9XWE1	DNaJ domain (Prokaryotic heat shock protein) OS=Caenorhabditis elegans GN=dnj-27 PE=1 SV=1 - [Q9XWE1_CAEEL]	dnj-27	57.74	3	49	49	665	788	90.7122	5.31299	260.58	11.04	7	8	357.591	14.47	9	15	122.309	11.04	8	9	856.963	14.21	12	32	1348.72	24.62	23	60	4588.25	51.4	37	139	2.16	2.13	1	411.144	6.73	5	10	1840.71	31.09	30	67	1912.83	44.04	33	67
P90731	ATP-citrate synthase OS=Caenorhabditis elegans GN=acly-2 PE=1 SV=1 - [P90731_CAEEL]	acly-2	45.4	3	25	46	444	1099	120.524	7.07861	178.994	4.37	4	7	109.97	4.19	4	4	122.09	4.19	4	6	377.682	8.1	8	18	864.611	17.29	14	30	2012.21	39.76	37	85	1.94	1.89	1	287.47	5.91	5	10	1743.48	30.57	29	58	1250.81	30.03	27	50
Q86NC1	Alpha-1,4 glucan phosphorylase OS=Caenorhabditis elegans GN=CELE_T22F3.3 PE=1 SV=1 - [Q86NC1_CAEEL]	CELE_T22F3.3	45.04	2	44	44	318	846	97.6194	5.77002					208.63	8.75	7	10	43.89	2.25	2	2					785.429	19.39	18	27	1999.68	38.77	36	77	2.38	1.39	0.67					1833.41	39.36	33	57	300.267	18.09	12	14
Q965K2	Uncharacterized protein OS=Caenorhabditis elegans GN=CELE_F53H1.1 PE=1 SV=1 - [Q965K2_CAEEL]	CELE_F53H1.1	58.04	5	56	56	420	970	109.837	7.40088	94.3467	3.09	3	3	239.814	14.23	13	14	77.6099	8.25	7	7	500.158	12.68	11	23	498.576	19.79	18	27	1518.61	40.41	34	61	1.7	1.66	0.96	403.504	15.15	13	19	1332.93	32.37	30	62	541.792	24.74	22	32
O44906	Phosphoenolypyruvate CarboxyKinase OS=Caenorhabditis elegans GN=pck-1 PE=1 SV=2 - [O44906_CAEEL]	pck-1	56.99	4	29	34	271	651	73.1525	6.46826	123.27	2.61	1	1	132.219	10.75	6	7	199.965	10.14	6	8	252.007	8.29	5	6	370.164	14.13	9	14	2049.38	56.84	33	78	1.69	1.43	0.63	73.3	1.84	1	1	412.88	25.19	14	21	299.714	19.51	11	14
P09446	Heat shock 70 kDa protein A OS=Caenorhabditis elegans GN=hsp-1 PE=1 SV=2 - [HSP7A_CAEEL]	hsp-1	90.78	2	71	78	2197	640	69.6796	5.64307	10543.6	75.94	48	246	20489.7	74.69	67	630	16082.6	68.59	55	497	2315.68	51.41	28	74	2770.48	56.41	35	109	3266.13	52.97	32	110	0.09	0.08	0	408.833	20.47	10	14	2762.29	50.78	33	94	1423.81	38.28	24	61
G5EGR6	Protein argonaute OS=Caenorhabditis elegans GN=alg-1 PE=1 SV=1 - [G5EGR6_CAEEL]	alg-1	37.72	3	21	33	130	1002	110.864	9.1001					20.58	0.7	1	1					97.05	3.19	3	4	33.86	0.8	1	1	902.266	33.73	30	46	4.4	3.12	0.67	78.4781	3.39	3	5	192.576	8.08	7	7	280.313	16.67	14	17
Q9XU13	Calcium-transporting ATPase OS=Caenorhabditis elegans GN=sca-1 PE=1 SV=1 - [Q9XU13_CAEEL]	sca-1	41.24	1	3	48	407	1004	109.647	5.12256	133.9	3.19	3	4	242.144	11.75	8	9	49.31	1.2	1	1	133.46	3.88	3	5	621.034	14.24	14	19	1600.99	33.37	28	48	1.38	1.28	0.67	130.16	2.29	2	5	1053.51	21.31	19	32	541.059	22.71	18	20
Q19842	Propionyl-CoA carboxylase alpha chain, mitochondrial OS=Caenorhabditis elegans GN=pcca-1 PE=1 SV=1 - [PCCA_CAEEL]	pcca-1	65.33	1	41	41	211	724	79.712	7.73779					262.995	15.88	10	11	203.94	15.33	10	11	28.46	4.28	3	3	272.42	13.81	9	11	1222.01	54.28	28	50	0.93	0.79	0.33	28.39	0.83	1	1	1123.32	38.4	26	51	46.06	2.07	1	1
O02286	Phosphoenolypyruvate CarboxyKinase OS=Caenorhabditis elegans GN=pck-2 PE=1 SV=1 - [O02286_CAEEL]	pck-2	63.3	4	30	35	240	654	73.3847	6.16357	119.97	2.45	1	2	128.15	9.79	6	7	109.953	5.35	3	3	162.33	5.05	3	5	274.523	15.44	9	15	1571.94	53.82	27	55	1.67	1.51	0.67	140.87	5.05	3	5	403.78	23.85	14	21	172.213	10.55	6	7
G5EEK8	Calcium-transporting ATPase OS=Caenorhabditis elegans GN=sca-1 PE=1 SV=1 - [G5EEK8_CAEEL]	sca-1	39.09	2	1	46	395	1059	115.437	5.16064	133.9	3.02	3	4	242.144	11.14	8	9	49.31	1.13	1	1	133.46	3.68	3	5	609.787	12.56	13	18	1552.79	30.5	26	46	1.33	1.25	0.67	130.16	2.17	2	5	1027.84	19.26	18	30	519.194	20.59	17	19
D0PV95	Putative DEAD-box RNA helicase OS=Caenorhabditis elegans GN=laf-1 PE=1 SV=1 - [D0PV95_CAEEL]	laf-1	55.79	3	38	41	491	708	76.2961	7.06396					329.438	10.59	6	9	143.027	10.45	6	6	992.848	31.5	20	36	1579.85	33.19	25	61	1584.42	41.81	25	53	4.04	3.85	1	335.406	9.32	5	9	1494.52	32.77	23	43	753.029	28.25	17	30
O17921	TuBulin, Beta OS=Caenorhabditis elegans GN=tbb-1 PE=1 SV=1 - [O17921_CAEEL]	tbb-1	74.61	1	3	32	713	449	50.2062	4.89404	342.095	24.28	8	8	620.281	41.2	11	18	327.795	23.39	8	11	649.611	15.81	6	19	1110.61	27.62	12	40	3031.36	61.92	24	97	1.3	1.27	0.67	85.03	11.36	4	5	1571.81	38.08	15	67	1105.96	44.32	17	46
P52275	Tubulin beta-2 chain OS=Caenorhabditis elegans GN=tbb-2 PE=3 SV=1 - [TBB2_CAEEL]	tbb-2	74.44	1	3	33	767	450	50.3122	4.89404	376.307	26.89	9	9	687.73	49.78	13	21	343.267	26	9	12	698.4	16.67	7	21	1169.49	31.33	14	43	3177.32	59.78	23	100	1.23	1.21	0.66	132.615	13.33	5	8	1682.95	38.89	16	71	1150.87	44	17	47
Q9XXK1	ATP synthase subunit alpha, mitochondrial OS=Caenorhabditis elegans GN=H28O16.1 PE=1 SV=1 - [ATPA_CAEEL]	H28O16.1	53.72	2	37	37	465	538	57.7516	8.93896	104.72	5.58	2	2	365.635	18.96	9	14	91.72	5.02	2	2	182.542	20.07	11	12	749.834	32.16	17	31	1665.7	46.28	23	53	1.83	1.82	0.73	52.67	1.86	1	2	870.823	34.2	18	39	837.135	33.64	17	32
P27604	Adenosylhomocysteinase OS=Caenorhabditis elegans GN=ahcy-1 PE=3 SV=1 - [SAHH_CAEEL]	ahcy-1	68.19	1	32	32	466	437	47.5054	6.25244	51.4	2.06	1	1	607.692	49.66	17	22	706.59	42.79	11	17	35.79	3.43	1	1	728.146	39.82	18	34	3045.57	59.04	23	104	1.04	0.65	0.35	37.81	2.06	1	1	1394.96	38.44	21	67	489.589	28.15	13	22
P90897	DEAD-box ATP-dependent RNA helicase rde-12 OS=Caenorhabditis elegans GN=rde-12 PE=1 SV=4 - [RDE12_CAEEL]	rde-12	38.89	1	30	30	104	959	103.77	7.2251													39.63	1.67	1	1	128.06	5.21	4	5	996.423	29.72	23	31	4.11	3.34	0.67	36.25	1.67	1	1	398.553	15.22	11	14	174.391	7.92	6	7
O45865	Adenine Nucleotide Translocator OS=Caenorhabditis elegans GN=ant-1.1 PE=1 SV=1 - [O45865_CAEEL]	ant-1.1	70	7	37	37	747	300	33.0234	9.71533	336.078	30.33	8	10	471.791	47	16	21	415.852	33.33	10	17	526.952	45.67	15	28	664.805	46	17	44	2090.42	57.33	22	94	1.16	1.15	0.63	219.24	15.33	5	11	1024.4	46.33	18	56	1379.27	55	20	76
Q9TZC8	Uncharacterized protein OS=Caenorhabditis elegans GN=CELE_Y71H10B.1 PE=1 SV=2 - [Q9TZC8_CAEEL]	CELE_Y71H10B.1	50.72	3	27	27	167	556	64.2396	6.58057	60.71	4.86	2	2	223.293	17.81	8	12	86.1333	8.45	4	4	215.16	13.85	8	10	321.353	19.96	11	15	805.93	44.06	22	31	1.17	1.16	0.58	114.411	10.25	6	7	189.21	14.75	8	10	154.072	14.03	8	10
Q9N5B3	Uncharacterized protein OS=Caenorhabditis elegans GN=CELE_W08E12.7 PE=1 SV=1 - [Q9N5B3_CAEEL]	CELE_W08E12.7	66.75	1	26	26	227	391	43.0056	7.72314					29.58	3.32	1	1	222.77	21.23	4	5	70.99	12.28	5	5	240.7	25.83	11	15	1616.61	62.4	22	68	3.18	2.74	0.98	23.29	2.05	1	1	231.132	20.46	9	13	733.983	46.8	17	35
P53013	Elongation factor 1-alpha OS=Caenorhabditis elegans GN=eft-3 PE=3 SV=1 - [EF1A_CAEEL]	eft-3	65.23	4	31	31	977	463	50.6363	8.93896	671.566	25.7	9	25	1714.79	48.6	20	64	954.214	42.12	14	33	1022.97	20.52	11	36	1605.55	34.77	19	73	3762.57	51.19	21	122	0.66	0.66	0	514.72	23.11	9	21	1800.31	34.56	19	79	1857.92	39.31	17	72
Q18688	Heat shock protein 90 OS=Caenorhabditis elegans GN=daf-21 PE=1 SV=1 - [HSP90_CAEEL]	daf-21	56.13	1	43	45	421	702	80.2326	5.04639	137.93	5.56	3	3	406.785	21.37	12	15	192.386	11.68	7	8	334.743	14.53	10	17	903.174	25.21	16	32	758.371	35.19	21	27	1.21	1.17	0.66	58.15	3.56	3	3	1638.29	35.04	24	48	875.057	36.61	22	34
G5EGK1	TaLiN OS=Caenorhabditis elegans GN=tln-1 PE=1 SV=1 - [G5EGK1_CAEEL]	tln-1	15.16	6	29	29	66	2553	278.954	6.22705					35.6	0.43	1	1					88.61	2.15	5	5	112.11	2.62	5	5	548.574	11.05	21	23	3.6	3.41	1		0			189.219	4.39	9	11
P91871	Fatty Acid SyNthase OS=Caenorhabditis elegans GN=fasn-1 PE=1 SV=2 - [P91871_CAEEL]	fasn-1	14.85	1	35	35	66	2613	289.041	6.0874					47.67	0.54	1	1									35.8	0.54	1	1	277.602	8.92	21	21	2.14	1.58	0.33					660.435	11.21	24	30
Q09508	Succinate dehydrogenase [ubiquinone] flavoprotein subunit, mitochondrial OS=Caenorhabditis elegans GN=sdha-1 PE=2 SV=3 - [SDHA_CAEEL]	sdha-1	56.81	1	24	32	365	646	70.3543	6.85889	144.72	6.35	3	4	354.437	21.21	11	15	88.41	9.75	6	6	696.921	23.07	15	29	737.935	26.93	17	36	872.992	42.57	20	31	1.64	1.5	1	217.661	12.23	7	9	729.199	27.71	14	27	506.839	33.75	18	22
P34690	Tubulin alpha-2 chain OS=Caenorhabditis elegans GN=tba-2 PE=2 SV=1 - [TBA2_CAEEL]	tba-2	57.14	3	4	26	336	448	49.8814	5.04639	88.97	5.58	2	2	444.048	38.84	13	17	243.185	22.1	6	8	100.99	10.04	5	5	290.217	18.75	9	20	1348.19	51.56	20	48	0.91	0.85	0.36	56.7033	4.02	3	3	255.207	15.63	7	15	427.135	26.34	10	22
P48152	40S ribosomal protein S3 OS=Caenorhabditis elegans GN=rps-3 PE=3 SV=1 - [RS3_CAEEL]	rps-3	81.38	1	25	25	418	247	27.2965	9.59814	121.614	9.72	2	2	243.313	28.34	7	7	92.4399	18.22	5	5	221.587	25.91	9	12	690.917	46.96	16	38	1287.59	73.68	20	52	2.24	2.21	0.98	194.578	14.98	4	8	856.924	44.13	16	42	902.736	57.89	18	44
P12845	Myosin-2 OS=Caenorhabditis elegans GN=myo-2 PE=1 SV=2 - [MYO2_CAEEL]	myo-2	22.75	1	35	42	171	1947	222.911	6.34131	45.55	0.46	1	1	33.07	1.08	1	1	0	0.46	1	1	107.911	3.65	7	7	112.5	3.24	5	6	705.092	11.25	20	33	2.75	2.54	1	46.65	0.82	1	1	346.645	6.11	11	15	79.64	3.65	5	5
H2L0I3	Lin-5 (Five) Interacting protein OS=Caenorhabditis elegans GN=lfi-1 PE=1 SV=1 - [H2L0I3_CAEEL]	lfi-1	10.81	4	23	23	29	2350	269.363	5.93506		0								0				0			28.9	0.38	1	1	424.96	9.7	20	21	2.67	1.97	0.33					60.6523	0.72	2	2		0
O18688	TuBulin, Alpha OS=Caenorhabditis elegans GN=tba-1 PE=1 SV=1 - [O18688_CAEEL]	tba-1	50.78	5	2	25	306	449	49.9774	5.04639	88.97	5.57	2	2	367.927	32.07	11	13	223.54	15.37	4	6	100.99	10.02	5	5	275.9	18.71	9	19	1196.43	45.21	19	44	1.06	1	0.61	56.7033	4.01	3	3	272.237	18.71	8	16	398.414	23.16	9	19
P34574	Probable clathrin heavy chain 1 OS=Caenorhabditis elegans GN=chc-1 PE=3 SV=1 - [CLH_CAEEL]	chc-1	35.46	1	55	55	288	1681	191.421	5.99854	73.35	1.31	2	2	113.077	2.74	4	4					263.43	4.76	7	10	478.198	10.41	15	21	535.768	13.74	19	22	2.4	2.37	1	259.53	4.64	7	10	1072.43	22.96	30	40	233.653	8.98	13	13
O02056	60S ribosomal protein L4 OS=Caenorhabditis elegans GN=rpl-4 PE=1 SV=3 - [RL4_CAEEL]	rpl-4	65.8	1	30	30	352	345	38.6352	11.2241	37.81	2.9	1	1	27.86	2.9	1	1	66.63	7.54	2	3	178.92	15.65	6	10	591.105	38.55	16	29	1870.39	58.26	19	60	4.08	3.98	1	46.21	3.48	1	2	712.862	39.71	17	31	685.267	41.16	13	28
Q8WQF1	Propionyl Coenzyme A Carboxylase Beta subunit OS=Caenorhabditis elegans GN=pccb-1 PE=1 SV=1 - [Q8WQF1_CAEEL]	pccb-1	50.19	2	21	21	92	522	56.911	6.49365													72.95	3.07	1	1					1028.52	48.28	19	35	3.83	2.47	0.33	40.55	3.07	1	1	419.164	19.73	8	13
O45815	ACTin OS=Caenorhabditis elegans GN=act-5 PE=1 SV=1 - [O45815_CAEEL]	act-5	76.27	1	20	31	864	375	41.8459	5.68115	388.867	19.2	8	14	1823.19	42.4	16	67	397.272	32.53	8	16	1178.75	31.73	13	45	2226.01	41.07	18	78	2274.36	60	18	76	0.87	0.84	0	419.53	13.6	6	20	2261.27	39.73	18	80	1467.92	34.93	13	62
Q18066	Disorganized muscle protein 1 OS=Caenorhabditis elegans GN=dim-1 PE=1 SV=3 - [DIM_CAEEL]	dim-1	35.16	1	23	23	410	640	71.8049	7.95752	142.25	6.56	3	3	198.96	9.06	5	5	150.397	9.22	5	6	606.662	18.44	10	23	1319.58	26.56	16	45	1081.76	33.13	18	40	2.54	2.46	1	210.69	7.66	5	8	1100.23	20.31	12	38	1167.15	31.25	17	41
Q21215	Guanine nucleotide-binding protein subunit beta-2-like 1 OS=Caenorhabditis elegans GN=rack-1 PE=1 SV=3 - [GBLP_CAEEL]	rack-1	71.38	1	25	25	251	325	35.8079	6.93213					243.154	26.77	6	7	468.03	46.15	10	15	212.086	14.46	4	7	686.565	35.69	11	23	1245.16	67.69	18	42	1.14	1.11	0.65	46.14	3.38	1	1	655.182	32.31	10	24	637.073	40	10	21
P48154	40S ribosomal protein S3a OS=Caenorhabditis elegans GN=rps-1 PE=3 SV=2 - [RS3A_CAEEL]	rps-1	73.54	1	28	28	295	257	28.9424	9.59814					38.99	7.39	2	2	78.93	10.12	3	4	91.9186	12.45	4	7	232.967	30.74	9	16	1069.97	61.09	18	48	2.94	2.81	1	54.07	6.61	2	2	263.52	36.19	11	17	464.913	52.92	15	29
Q9N3X2	40S ribosomal protein S4 OS=Caenorhabditis elegans GN=rps-4 PE=1 SV=1 - [RS4_CAEEL]	rps-4	79.92	1	29	29	351	259	29.0258	10.4624					32.76	4.25	1	1	23.78	5.02	1	1	145.481	20.85	6	7	316.965	32.43	8	16	1202.72	64.86	18	53	5.42	5.11	1	64.431	10.42	3	3	549.598	45.95	14	30	476.021	56.37	16	29
P27420	Heat shock 70 kDa protein C OS=Caenorhabditis elegans GN=hsp-3 PE=3 SV=2 - [HSP7C_CAEEL]	hsp-3	51.74	2	24	36	503	661	72.9785	5.05908	1573.03	28.14	15	34	3702.06	41	24	95	2745.54	29.05	19	62	534.786	14.37	8	15	1064.6	25.26	18	39	923.725	29.8	17	33	0.18	0.18	0	120.73	8.02	5	6	1552.13	34.34	22	44	548.09	18.15	9	20
Q18817	Uncharacterized protein OS=Caenorhabditis elegans GN=ben-1 PE=1 SV=3 - [Q18817_CAEEL]	ben-1	52.93	1	1	23	584	444	49.4148	4.94482	223.897	16.22	6	6	388.603	23.42	7	12	127.71	15.32	5	7	550.515	10.59	4	16	1009.49	27.03	12	38	1873.09	41.89	17	71	1.52	1.51	0.67	49.2767	6.08	2	3	1347.86	31.98	13	61	869.541	29.5	13	36
P46561	ATP synthase subunit beta, mitochondrial OS=Caenorhabditis elegans GN=atp-2 PE=1 SV=2 - [ATPB_CAEEL]	atp-2	60.59	2	25	25	503	538	57.4909	5.77002	119.517	10.22	3	3	401.653	23.23	7	9	131.48	6.88	2	3	191.029	12.64	5	7	1196.71	32.53	12	36	1420.61	40.33	17	47	1.76	1.67	0.67					1411.58	29.55	12	42	654.952	31.41	12	25
O17732	Pyruvate carboxylase 1 OS=Caenorhabditis elegans GN=pyc-1 PE=1 SV=1 - [PYC1_CAEEL]	pyc-1	48.43	2	56	56	344	1175	129.204	6.99072	100.163	2.21	2	3	139.357	7.23	6	6	35.89	1.28	1	1	203.602	7.49	10	12	380.048	16.26	16	21	448.458	17.19	17	20	1.74	1.7	1	257.235	8.51	10	13	779.224	29.62	28	36	178.483	9.79	9	9
P90735	Sodium/potassium-transporting ATPase subunit alpha OS=Caenorhabditis elegans GN=eat-6 PE=1 SV=1 - [P90735_CAEEL]	eat-6	41.16	2	40	40	215	996	110.932	5.52881	53.37	2.11	2	2	216.79	5.92	5	5					135.39	4.92	4	5	305.5	14.16	11	12	591.249	22.39	17	19	1.49	1.49	0.96	48.17	1.1	1	1	713.088	30.32	24	28	91.52	3.61	3	3
Q17832	ViGiLN homolog OS=Caenorhabditis elegans GN=vgln-1 PE=1 SV=2 - [Q17832_CAEEL]	vgln-1	32.95	2	42	42	156	1220	134.262	6.80029	28.94	0.9	1	1	173.7	9.75	13	13	28.14	0.66	1	1	44.1067	2.38	4	4	189.475	6.64	8	8	401.082	15.66	17	20	0.86	0.84	0.36	62.34	1.89	3	5	352.31	18.44	22	22	181.166	8.03	9	9
P27639	Eukaryotic initiation factor 4A OS=Caenorhabditis elegans GN=inf-1 PE=2 SV=1 - [IF4A_CAEEL]	inf-1	61.94	2	26	27	240	402	45.379	5.14795	39.01	2.74	1	1	269.09	18.66	6	6	49.27	3.23	1	1	251.315	13.43	6	8	580.275	29.1	15	23	970.525	48.26	17	36	2.46	2.44	0.99	121.318	6.72	3	4	372.74	23.38	10	15	280.271	35.57	12	16
D0IMZ7	FiLamiN (Actin binding protein) homolog OS=Caenorhabditis elegans GN=fln-1 PE=1 SV=1 - [D0IMZ7_CAEEL]	fln-1	23.59	21	41	41	138	2204	240.424	6.34131	26.31	0.54	1	1	100.95	2.31	5	5					100.6	2.54	5	5	390.555	8.21	15	17	569.151	9.26	17	23	2.1	2.07	0.98					859.906	15.34	25	30	98.1267	3.22	6	6
O62481	Beta-LACTamase domain containing OS=Caenorhabditis elegans GN=lact-9 PE=1 SV=1 - [O62481_CAEEL]	lact-9	58.23	2	23	23	155	407	44.4388	8.1626					160.69	9.58	3	4	627.9	43.98	12	16	123.75	10.32	4	5	62.5542	7.37	3	3	1843.47	50.86	17	54	0.93	0.71	0.33	31.61	3.93	2	2	222.568	18.67	8	10	296.51	17.44	6	10
Q95YF3	ATP-dependent RNA helicase cgh-1 OS=Caenorhabditis elegans GN=cgh-1 PE=1 SV=1 - [CGH1_CAEEL]	cgh-1	51.86	1	24	24	109	430	48.6823	8.06006		0			22.28	1.86	1	1	37.08	1.63	1	1	80.0933	5.58	3	5	112.4	9.07	4	5	519.918	40.7	17	27	3.06	2.85	1					111.303	12.33	5	6	163.821	15.35	7	10
Q23621	Glutamate dehydrogenase OS=Caenorhabditis elegans GN=gdh-1 PE=1 SV=1 - [Q23621_CAEEL]	gdh-1	61.94	1	33	33	202	536	58.7578	7.31299									38.64	2.8	1	1	312.46	16.79	8	11	361.749	30.41	14	20	475.206	34.51	17	18	5.56	5.4	1	106.162	6.16	3	4	465.074	31.72	16	26	203.55	22.95	11	11
Q86B39	Protein argonaute OS=Caenorhabditis elegans GN=alg-2 PE=1 SV=1 - [Q86B39_CAEEL]	alg-2	26.94	2	8	20	74	891	99.4627	8.98291													80.38	2.58	2	3	33.86	0.9	1	1	527.185	22	17	25	3.69	3.04	0.67	32	2.81	2	2	110.78	2.81	2	2	190.04	9.88	7	10
P48156	40S ribosomal protein S8 OS=Caenorhabditis elegans GN=rps-8 PE=3 SV=1 - [RS8_CAEEL]	rps-8	69.23	2	21	21	423	208	23.7358	10.5503	351.311	35.1	6	7	522.708	50.96	9	12	272.42	20.19	3	5	548.425	35.58	7	16	1432.37	58.17	12	43	1429.32	66.35	16	42	1.37	1.35	0.68	136.813	17.31	3	7	1031.97	50.96	12	34	1294.77	63.94	13	40
P11141	Heat shock 70 kDa protein F, mitochondrial OS=Caenorhabditis elegans GN=hsp-6 PE=1 SV=2 - [HSP7F_CAEEL]	hsp-6	49.32	1	29	30	221	657	70.8007	6.20166	25.33	4.41	1	1	230.849	7.31	5	15	148.185	8.52	5	8	412.327	17.05	9	12	1444.35	30.9	20	39	949.419	33.64	16	24	1.31	1.23	0.64	110.13	3.5	2	2	340.011	17.05	11	13	240.4	15.22	7	8
Q966C6	60S ribosomal protein L7a OS=Caenorhabditis elegans GN=rpl-7A PE=1 SV=3 - [RL7A_CAEEL]	rpl-7A	59.62	3	30	30	230	265	30.1559	10.8286	34.06	4.15	1	1	45.92	6.42	2	2					144.123	20.75	5	6	312.251	37.36	10	16	792.059	53.21	16	24	2.96	2.95	1	64.56	10.19	3	3	483.508	44.15	13	22	611.081	49.06	15	25
Q9XW92	V-type proton ATPase catalytic subunit A OS=Caenorhabditis elegans GN=vha-13 PE=1 SV=3 - [VATA_CAEEL]	vha-13	45.71	1	24	24	166	606	66.4177	5.18604					107.67	6.44	3	4					133.52	8.42	5	7	328.39	17.49	9	12	793.83	33.99	16	24	2.94	2.93	1	96.2112	5.45	3	4	344.143	16.17	8	13	143.52	4.95	2	4
Q93572	60S acidic ribosomal protein P0 OS=Caenorhabditis elegans GN=rpa-0 PE=1 SV=3 - [RLA0_CAEEL]	rpa-0	62.82	1	19	21	323	312	33.7525	6.7124	276.323	17.63	4	6	211.425	24.68	6	8	236.076	27.88	6	7	243.268	28.53	8	13	477.489	32.37	10	24	787.436	58.65	15	35	1.11	1.11	0.68	147.01	11.22	3	6	484.637	33.33	9	24	670.742	41.99	11	33
G5EFF8	Uncharacterized protein OS=Caenorhabditis elegans GN=C30H7.2 PE=1 SV=1 - [G5EFF8_CAEEL]	C30H7.2	44.02	2	18	18	163	393	44.7897	6.12549	83.45	7.38	2	2	138.279	12.72	4	4	97.17	6.36	2	2	89.9367	9.67	4	6	461.457	26.97	10	18	763.928	39.95	15	26	1.73	1.71	0.96	33.78	2.04	1	1	236	21.88	8	10	517.69	34.1	13	20
P02567	Myosin-1 OS=Caenorhabditis elegans GN=myo-1 PE=1 SV=3 - [MYO1_CAEEL]	myo-1	20.49	1	27	39	137	1938	223.185	6.07471	61.9733	0.93	2	3	42.81	0.77	2	2	39.66	0.83	2	2	192.67	4.13	9	12	38.24	1.5	3	3	382.322	6.91	15	23	1.57	1.3	0.76	61.04	0.77	2	2	101.637	2.99	6	7	59.1267	1.39	3	3
O18650	40S ribosomal protein S19 OS=Caenorhabditis elegans GN=rps-19 PE=2 SV=1 - [RS19_CAEEL]	rps-19	78.77	1	19	19	359	146	16.3118	10.2866	79.07	8.9	1	1	798.17	60.27	11	25	733.809	56.16	11	26	133.58	19.86	3	5	452.251	50.68	9	18	1820.89	69.86	15	64	0.57	0.5	0.33		0			520.721	50.68	10	21	1518.74	69.86	14	53
O01802	60S ribosomal protein L7 OS=Caenorhabditis elegans GN=rpl-7 PE=3 SV=1 - [RL7_CAEEL]	rpl-7	66.39	1	28	28	277	244	28.1143	10.1548	75.68	5.74	1	1	59.97	8.2	2	2	65.73	8.2	2	2	77.78	9.43	2	2	271.06	29.92	7	10	1035.55	52.46	15	38	2.03	1.75	0.83	23.19	2.46	1	1	457.414	36.89	11	19	809.492	52.46	15	31
P46769	40S ribosomal protein SA OS=Caenorhabditis elegans GN=rps-0 PE=1 SV=3 - [RSSA_CAEEL]	rps-0	90.58	1	24	24	334	276	30.6836	5.69385					402.716	52.9	10	14	278.99	9.78	1	5	113.917	14.86	4	5	618.124	37.68	11	32	1506.65	81.88	15	51	1.6	1.46	0.67	82.9848	10.51	3	3	579.887	37.68	11	29	928.644	61.23	13	40
Q95XY1	Vasa-and Belle-like Helicase OS=Caenorhabditis elegans GN=vbh-1 PE=1 SV=1 - [Q95XY1_CAEEL]	vbh-1	39.75	4	22	25	204	644	69.5963	8.95361					168.784	10.87	6	7	56.79	3.26	2	2	292.84	12.58	8	11	459.421	21.43	13	26	488.38	25.62	15	22	2.46	2.4	1	102.367	3.42	2	3	407.51	17.86	10	16	333.782	22.67	13	18
Q9GZH5	Proteasome Regulatory Particle, Non-ATPase-like OS=Caenorhabditis elegans GN=rpn-1 PE=1 SV=1 - [Q9GZH5_CAEEL]	rpn-1	31.91	1	26	26	101	981	107.313	6.29053					47.1	2.45	2	2					32.73	1.53	1	1	0	0.82	1	1	249.273	16.92	15	15	1.65	1.44	0.33	21.62	0.71	1	1	279.247	14.88	13	15	45.48	1.22	1	1
Q95ZL1	Actin-4 OS=Caenorhabditis elegans GN=act-4 PE=3 SV=1 - [Q95ZL1_CAEEL]	act-4	65.06	1	14	24	787	332	37.2547	5.5542	404.687	28.31	7	14	1454.97	53.61	17	55	399.033	41.87	9	16	1163.88	29.52	10	44	1881.19	37.05	13	73	2637.93	53.01	14	74	0.93	0.9	0	519.753	22.29	7	23	2232.3	47.59	19	83	1435.16	40.36	13	54
O44400	Protein F37C4.5 OS=Caenorhabditis elegans GN=F37C4.5 PE=1 SV=3 - [F37C4_CAEEL]	F37C4.5	56.29	1	27	27	200	556	61.4062	5.68115	114.033	8.45	3	3	287.829	17.45	8	11	64.66	3.78	2	2	294.873	14.39	8	11	527.887	23.38	13	26	675.779	35.79	14	20	1.35	1.31	0.78	89.3692	6.83	4	4	543.169	24.82	11	21	245.57	19.96	10	11
P34455	Probable aconitate hydratase, mitochondrial OS=Caenorhabditis elegans GN=aco-2 PE=3 SV=2 - [ACON_CAEEL]	aco-2	31.4	1	22	22	154	777	83.9941	8.03076	84.97	4.76	3	3	124.2	5.15	3	3	99.76	5.66	4	4	130.21	7.46	5	5	299.604	14.54	10	12	992.72	24.71	14	28	1.21	1.19	0.72	57.57	3.99	3	3	637.861	17.63	11	21	433.825	21.36	12	13
O45552	ACetyl-CoA Acyltransferase 2 homolog OS=Caenorhabditis elegans GN=acaa-2 PE=1 SV=2 - [O45552_CAEEL]	acaa-2	59.14	1	18	18	80	394	41.2648	8.98291	89.6267	6.35	3	3	26.01	2.28	1	1					93.21	13.71	5	5	176.311	13.45	6	7	505.09	51.02	14	16	1.44	1.43	1	48.98	4.57	2	2	98.47	15.99	6	6	42.71	4.57	2	2
P54811	Transitional endoplasmic reticulum ATPase homolog 1 OS=Caenorhabditis elegans GN=cdc-48.1 PE=1 SV=1 - [TERA1_CAEEL]	cdc-48.1	46.11	1	13	34	222	809	89.7291	5.32568	47.61	1.36	2	2	256.9	9.89	7	11		0			46.61	3.71	2	2	514.223	20.89	15	19	684.26	25.71	14	20	1.06	0.96	0.66	33.2033	4.57	3	3	843.725	31.64	21	32	297.216	21.38	13	13
G5EDD4	TuBulin, Alpha OS=Caenorhabditis elegans GN=tba-4 PE=1 SV=1 - [G5EDD4_CAEEL]	tba-4	43.75	3	2	21	216	448	49.9284	5.0083	67.85	3.35	1	1	324.646	25	8	10	162.01	12.5	3	4	78.74	8.04	4	4	185.6	13.62	7	13	923.368	34.15	14	28	1.05	1.01	0.62	49.39	1.79	2	2	145.63	13.62	6	10	231.632	16.07	6	11
P40614	Phosphate carrier protein, mitochondrial OS=Caenorhabditis elegans GN=F01G4.6 PE=2 SV=1 - [MPCP_CAEEL]	F01G4.6	48.53	4	18	18	334	340	36.65	8.95361	57.24	4.41	1	1	142.69	14.41	4	4	103.787	9.71	3	3	261.799	13.24	5	9	205.639	20.59	8	9	991.635	43.82	14	38	2.01	1.9	1	210.14	12.35	4	8	404.341	22.65	9	16	356.503	33.82	11	20
O02640	Probable malate dehydrogenase, mitochondrial OS=Caenorhabditis elegans GN=mdh-2 PE=3 SV=1 - [MDHM_CAEEL]	mdh-2	56.3	1	19	19	149	341	35.0981	9.37842	40.55	3.23	1	1	59.94	3.52	1	1					266.79	20.53	6	8	297.574	27.86	9	12	894.339	48.68	14	26	3.46	3.43	1	94.63	7.92	3	4	279.957	34.6	11	14	292.29	29.33	8	13
G5EF05	Uncharacterized protein OS=Caenorhabditis elegans GN=CELE_W07E11.1 PE=1 SV=1 - [G5EF05_CAEEL]	CELE_W07E11.1	12.28	2	23	23	28	2175	240.72	7.25439	32.71	0.41	1	1		0							34.4	0.41	1	1		0			150.451	7.31	14	14	1.46	1.23	0.33					73.24	1.52	2	2
O45946	60S ribosomal protein L18 OS=Caenorhabditis elegans GN=rpl-18 PE=3 SV=1 - [RL18_CAEEL]	rpl-18	69.15	1	17	17	173	188	20.9836	11.3999					85.84	12.77	2	2					133.58	23.4	4	5	403.095	31.91	7	16	498.653	64.36	14	24	3.9	3.85	1	97.8	16.49	3	4	525.338	37.77	10	20	235.349	23.94	5	10
P51403	40S ribosomal protein S2 OS=Caenorhabditis elegans GN=rps-2 PE=3 SV=1 - [RS2_CAEEL]	rps-2	59.56	1	19	19	186	272	28.9424	10.1108					46.76	6.99	2	2					75.3248	14.34	4	5	205.969	18.38	6	13	438.915	47.43	14	25	3.71	3.68	1	46.39	2.94	1	2	258.824	28.31	9	15	190.58	27.57	9	20
Q9N4H7	Coatomer subunit alpha OS=Caenorhabditis elegans GN=copa-1 PE=1 SV=2 - [Q9N4H7_CAEEL]	copa-1	30.19	1	32	32	102	1232	137.62	6.65381																					310.095	12.34	14	14	2.04	1.6	0.33	28.15	0.97	1	1	227.762	11.53	11	12	81.01	4.22	5	5
Q95XJ0	Uncharacterized protein OS=Caenorhabditis elegans GN=CELE_Y69A2AR.18 PE=1 SV=1 - [Q95XJ0_CAEEL]	CELE_Y69A2AR.18	55.52	3	19	19	225	299	32.362	9.0415	92.9	11.04	2	2	377.456	33.78	8	9	575.027	38.8	9	13	254.68	22.74	6	8	498.388	30.1	11	17	547.895	45.15	13	24	0.79	0.79	0.34	158.11	10.37	3	4	392.477	30.1	9	15	322.437	36.12	12	15
P04970	Glyceraldehyde-3-phosphate dehydrogenase 1 OS=Caenorhabditis elegans GN=gpd-1 PE=3 SV=1 - [G3P1_CAEEL]	gpd-1	54.25	1	1	16	109	341	36.3597	7.88428	29.48	2.05	1	1	58.1267	12.32	3	3	20.11	2.35	1	1	84.4082	6.45	2	4	152.99	14.66	5	10	679.457	51.03	13	28	1.98	1.91	0.98	98.04	6.45	2	5	89.5387	6.45	2	6	233.6	25.22	6	10
P17331	Glyceraldehyde-3-phosphate dehydrogenase 4 OS=Caenorhabditis elegans GN=gpd-4 PE=3 SV=1 - [G3P4_CAEEL]	gpd-4	54.25	1	1	16	107	341	36.4037	7.88428	29.48	2.05	1	1	58.1267	12.32	3	3	20.11	2.35	1	1	84.4082	6.45	2	4	152.99	14.66	5	10	649.583	51.03	13	28	1.98	1.91	0.98	98.04	6.45	2	5	89.5387	6.45	2	6	196.559	18.18	5	9
O44480	60S ribosomal protein L18a OS=Caenorhabditis elegans GN=rpl-20 PE=3 SV=2 - [RL18A_CAEEL]	rpl-20	71.67	1	21	21	232	180	20.9461	10.3745					154.16	22.78	4	4	147.207	29.44	5	6	168.883	29.44	6	6	296.305	51.67	13	16	811.455	52.22	13	32	1.72	1.7	0.83	43.21	6.11	1	1	505.801	57.78	13	23	556.332	51.11	11	25
P53588	Probable succinyl-CoA ligase [ADP-forming] subunit beta, mitochondrial OS=Caenorhabditis elegans GN=F47B10.1 PE=3 SV=1 - [SUCB1_CAEEL]	F47B10.1	50.57	1	24	24	207	435	47.3886	6.354					35.79	2.53	1	1	25.08	5.98	1	1	166.836	17.93	8	11	427.132	32.87	15	22	636.149	34.25	13	21	4.97	4.86	1	22.8	2.07	1	1	387.762	31.03	15	18	231.329	16.55	7	9
Q93714	Probable isocitrate dehydrogenase [NAD] subunit alpha, mitochondrial OS=Caenorhabditis elegans GN=idha-1 PE=3 SV=3 - [IDH3A_CAEEL]	idha-1	55.31	1	17	17	146	358	38.4418	7.38623					42.8	3.07	1	1	50.1	5.59	1	1	94.41	6.15	2	2	278.556	23.18	8	14	651.281	47.77	13	19	2.88	2.7	0.99	46.51	2.79	1	1	177.057	14.25	5	8	204.543	25.7	7	10
P41937	Tubulin beta-4 chain OS=Caenorhabditis elegans GN=tbb-4 PE=3 SV=1 - [TBB4_CAEEL]	tbb-4	31.98	1	1	17	412	444	49.7678	4.91943	267.653	16.44	6	6	304.78	16.44	6	8	254.14	13.06	6	8	295.7	7.21	3	9	507.716	17.57	9	23	1304.78	24.1	12	49	1.07	1.05	0.67	62.1267	2.7	1	3	825.126	23.2	10	46	582.939	21.4	10	29
Q86MP4	RNase H OS=Caenorhabditis elegans GN=rnh-1.0 PE=1 SV=1 - [Q86MP4_CAEEL]	rnh-1.0	69.48	2	15	15	153	154	18.2913	9.15869	161.83	22.08	4	5	224.152	25.97	5	5	102.133	14.94	2	3					307.696	57.14	10	14	648.48	68.18	12	23	0.72	0.55	0.67					134.373	37.01	6	7	610.98	57.79	11	26
P91283	ATP synthase subunit OS=Caenorhabditis elegans GN=atp-3 PE=1 SV=1 - [P91283_CAEEL]	atp-3	68.12	2	19	19	247	207	22.3761	9.81787	53.97	13.04	2	2	745.712	53.62	13	23	481.663	34.78	7	16	133.002	20.29	5	8	489.594	39.61	10	19	859.714	43.48	12	33	0.59	0.59	0	25.2	4.35	1	1	415.883	43.48	11	19	651.782	43.48	12	26
Q23312	40S ribosomal protein S7 OS=Caenorhabditis elegans GN=rps-7 PE=3 SV=1 - [RS7_CAEEL]	rps-7	76.29	1	20	20	187	194	22.0443	9.90576	84.5667	18.04	2	3	87.2914	20.62	4	4	295.173	21.65	3	7	67.7386	8.25	2	2	155.009	18.04	5	13	798.015	62.37	12	31	0.9	0.81	0.66					141.99	14.43	4	8	265.751	38.66	8	14
Q8IG31	PeRoxireDoXin OS=Caenorhabditis elegans GN=prdx-2 PE=1 SV=1 - [Q8IG31_CAEEL]	prdx-2	70.26	3	14	15	158	195	21.7711	5.8335	74.8933	11.28	2	3	74.4133	11.28	2	3	26.19	16.92	2	2	116.473	26.15	5	7	227.108	29.74	6	13	495.204	68.21	12	19	1.38	1.38	0.99	37.8	5.64	1	1	205.294	31.28	7	11	141.643	38.46	6	9
Q18990	PYRimidine biosynthesis OS=Caenorhabditis elegans GN=pyr-1 PE=1 SV=2 - [Q18990_CAEEL]	pyr-1	21.84	1	44	44	113	2198	242.428	6.41748	59.69	1.14	2	2									124.87	2.14	4	4	140.605	3	6	6	275.85	6.64	12	12	1.68	1.67	1					772.485	14.88	29	37	54.4	0.68	1	1
Q7YTG1	EPS (Human endocytosis) related OS=Caenorhabditis elegans GN=eps-8 PE=1 SV=2 - [Q7YTG1_CAEEL]	eps-8	20.24	10	15	15	58	845	96.61	7.1958	52.97	2.25	2	2									77.4174	2.01	2	2	104.035	6.86	5	5	238.082	16.21	12	13	1.43	1.4	0.99	71.5433	2.25	2	3	192.61	8.76	7	7	45.85	1.89	1	1
P49405	60S ribosomal protein L5 OS=Caenorhabditis elegans GN=rpl-5 PE=3 SV=1 - [RL5_CAEEL]	rpl-5	62.46	1	22	22	184	293	33.3657	9.75928	49	5.12	1	1	45.42	5.8	1	1	108.44	11.26	2	2	126.85	10.24	3	4	294.02	23.89	6	10	1111.26	51.88	12	26	2.07	2.02	0.99	20.95	4.1	2	2	440.126	37.2	11	20	610.064	46.42	11	19
Q17334	Alcohol dehydrogenase 1 OS=Caenorhabditis elegans GN=sodh-1 PE=2 SV=2 - [ADH1_CAEEL]	sodh-1	67.05	2	22	22	134	349	37.6723	6.52197	45.93	4.87	1	1									89.22	12.03	4	5	269.839	31.81	10	14	525.209	43.55	12	18	3.31	3.3	1					83.552	8.88	3	6	222.39	19.48	6	10
Q9U2Q9	Glycogen synthase kinase-3 OS=Caenorhabditis elegans GN=gsk-3 PE=1 SV=1 - [GSK3_CAEEL]	gsk-3	43.09	2	14	14	88	362	40.8561	8.82178					21.92	4.7	1	1					49.73	3.31	2	2	190.99	11.6	5	6	468.18	38.95	12	22	3.05	2.84	1					106.597	8.29	3	3	194.098	18.78	6	9
P50880	60S ribosomal protein L3 OS=Caenorhabditis elegans GN=rpl-3 PE=2 SV=1 - [RL3_CAEEL]	rpl-3	45.39	3	27	27	187	401	45.6306	10.4038		0							26.89	1.75	1	1	41.9767	3.49	2	3	128.256	16.71	8	14	237.277	26.43	12	14	3.33	3.23	1	35.9433	3.49	2	3	383.146	34.41	17	27	67.1679	12.22	6	9
O45012	NucleOLar protein OS=Caenorhabditis elegans GN=nol-5 PE=1 SV=1 - [O45012_CAEEL]	nol-5	52.57	1	28	28	185	487	54.5965	7.13721													322.391	18.69	8	10	983.769	28.13	14	25	770.094	29.16	12	19	7.72	7.47	1					630.927	26.9	14	18	542.047	25.26	11	15
Q6LD30	Unc-87 protein OS=Caenorhabditis elegans GN=unc-87 PE=4 SV=1 - [Q6LD30_CAEEL]	unc-87	55.74	2	19	19	108	357	39.7134	8.89502													231.594	24.09	8	12	292.917	23.53	7	9	346.861	40.34	12	14	5.99	5.48	1	55.938	10.08	4	4	248.912	23.53	7	9	142.76	8.96	2	4
Q20048	MaLonyl CoA Decarboxylase OS=Caenorhabditis elegans GN=mlcd-1 PE=1 SV=2 - [Q20048_CAEEL]	mlcd-1	57.47	1	31	31	184	442	50.1408	9.11475	411.984	30.77	12	13	26.59	2.49	1	1					510.988	32.35	16	23	645.213	36.2	17	32	355.26	28.05	11	14	1.33	1.13	0.99	238.709	14.48	8	12	293.508	22.4	10	14	101.552	9.28	4	4
O44144	PERMeable eggshell OS=Caenorhabditis elegans GN=perm-4 PE=1 SV=2 - [O44144_CAEEL]	perm-4	33.23	1	17	17	200	331	34.9447	6.22705	1584.58	19.64	11	42	728.06	26.59	10	22	1307.29	32.93	14	31	143.71	4.83	1	5	207.62	9.06	2	5	1416.59	26.59	11	39	0.14	0.13	0					202.139	11.78	3	7	421.077	11.78	4	11
Q19328	Tudor Staphylococcal Nuclease homolog OS=Caenorhabditis elegans GN=tsn-1 PE=1 SV=1 - [Q19328_CAEEL]	tsn-1	38.51	1	36	36	145	914	100.714	7.75244	90.0516	4.7	4	4	81.5669	4.92	4	4					96.9863	4.05	3	5	206.184	13.46	10	10	286.367	15.43	11	12	1.01	1	0.89	253.332	13.79	10	10	448.167	28.77	24	26	100.5	6.02	4	4
P54812	Transitional endoplasmic reticulum ATPase homolog 2 OS=Caenorhabditis elegans GN=cdc-48.2 PE=1 SV=2 - [TERA2_CAEEL]	cdc-48.2	37.78	1	8	29	177	810	89.584	5.38916	47.61	1.36	2	2	225.343	9.01	7	11					43.35	1.23	1	1	402.659	13.95	11	15	453.332	19.01	11	16	0.86	0.75	0.66	28.2	2.1	2	2	723.826	26.05	18	29	263.311	16.91	11	11
G5EEV5	5C820 OS=Caenorhabditis elegans GN=pud-3 PE=1 SV=1 - [G5EEV5_CAEEL]	pud-3	79.65	1	11	11	273	172	19.4248	8.1333	93.29	9.3	1	1	410.166	38.37	5	7	468.419	38.37	5	9	328.725	21.51	3	8	400.773	32.56	5	15	2993.68	79.65	11	74	1.66	1.47	0.63	166.5	13.37	2	4	516.545	30.23	4	14	1071.32	55.23	8	30
O18240	Ribosomal Protein, Small subunit OS=Caenorhabditis elegans GN=rps-18 PE=1 SV=1 - [O18240_CAEEL]	rps-18	62.34	1	16	16	233	154	17.7596	10.4624	51.58	5.19	1	1	151.553	40.91	5	7	215.279	38.96	5	8	193.6	20.78	4	7	279.542	46.1	8	13	842.466	49.35	11	34	1.16	1.13	0.59	164.03	14.29	2	4	653.539	50.65	9	26	481.825	45.45	9	21
Q9N3S4	RNP (RRM RNA binding domain) containing OS=Caenorhabditis elegans GN=rnp-6 PE=1 SV=1 - [Q9N3S4_CAEEL]	rnp-6	24.97	2	6	19	197	749	81.5644	5.69385	51.92	1.2	1	1	62.47	3.34	2	2					564.064	8.54	6	21	868.388	20.43	15	33	454.513	16.29	11	20	5.54	5.02	1	23.32	1.2	1	1	603.524	13.48	10	26	303.26	12.02	8	11
P19626	Myosin regulatory light chain 2 OS=Caenorhabditis elegans GN=mlc-2 PE=3 SV=1 - [MLR2_CAEEL]	mlc-2	76.47	1	1	13	76	170	18.5914	5.21143					125.167	24.12	3	3	192.37	31.18	3	5	44.99	6.47	1	1	152.11	32.94	5	6	557.333	69.41	11	19	1.01	0.91	0.62	31.65	6.47	1	1	129.5	27.65	5	6	129.847	36.47	5	6
P19625	Myosin regulatory light chain 1 OS=Caenorhabditis elegans GN=mlc-1 PE=3 SV=1 - [MLR1_CAEEL]	mlc-1	76.47	1	1	13	74	170	18.6054	5.21143					125.167	24.12	3	3	150.61	19.41	2	4	44.99	6.47	1	1	152.11	32.94	5	6	518.685	69.41	11	19	1.11	1.01	0.65	31.65	6.47	1	1	129.5	27.65	5	6	129.847	36.47	5	6
P47991	60S ribosomal protein L6 OS=Caenorhabditis elegans GN=rpl-6 PE=1 SV=1 - [RL6_CAEEL]	rpl-6	61.75	1	18	18	223	217	24.2977	10.9897					37.99	5.53	1	1	103.373	15.67	3	3	75.98	8.76	2	3	123.92	19.35	4	5	1036.02	43.32	11	37	2.3	1.97	0.97	45.38	4.15	1	1	248.674	27.65	6	12	296.562	41.47	9	17
Q22620	Prolyl Amino-acyl tRNA Synthetase OS=Caenorhabditis elegans GN=pars-1 PE=1 SV=1 - [Q22620_CAEEL]	pars-1	34.94	2	21	21	90	581	65.7774	7.62061					21.59	2.58	1	1	22.72	1.38	1	1	64.32	5.34	3	3	156.636	15.32	8	11	313.387	21.69	11	11	2.44	2.4	1	42.5912	2.75	2	2	216.487	15.32	7	8	68.3	5.34	3	3
Q03577	Aspartate--tRNA ligase, cytoplasmic OS=Caenorhabditis elegans GN=drs-1 PE=3 SV=1 - [SYDC_CAEEL]	drs-1	52.54	1	26	26	144	531	59.9015	6.44287					84.09	3.58	1	1					195.917	12.81	6	7	221.709	20.15	10	11	282.583	22.03	11	15	4.07	4.02	1	21.51	1.32	1	1	279.723	27.12	13	15	125.76	11.3	6	6
Q17550	Uncharacterized protein OS=Caenorhabditis elegans GN=C01B7.5 PE=1 SV=1 - [Q17550_CAEEL]	C01B7.5	73.86	1	12	12	127	153	17.1172	9.70068						0							195.602	26.8	4	8	1176.36	50.33	7	34	2923.95	73.86	11	85	13.15	12.01	1						0
Q19626	Probable V-type proton ATPase subunit B OS=Caenorhabditis elegans GN=vha-12 PE=3 SV=1 - [VATB_CAEEL]	vha-12	36.86	1	17	17	96	491	54.716	5.47803													122.28	6.92	3	4	187.279	12.42	6	9	475.553	30.14	11	18	4.34	4.32	1	52.2767	3.87	2	3	198.306	10.59	5	9	94.56	7.33	3	3
Q20228	40S ribosomal protein S9 OS=Caenorhabditis elegans GN=rps-9 PE=3 SV=1 - [RS9_CAEEL]	rps-9	70.9	1	19	19	151	189	21.9433	10.521													31.58	4.76	1	1	155.651	37.04	9	11	298.484	43.92	11	21	4.06	3.61	0.67	32.36	4.23	1	1	168.166	40.21	9	13	114.639	35.98	7	10
Q21276	Uncharacterized NOP5 family protein K07C5.4 OS=Caenorhabditis elegans GN=K07C5.4 PE=3 SV=1 - [YZVL_CAEEL]	K07C5.4	54.73	1	23	23	128	486	54.4774	8.55811													67.3033	6.17	3	3	182.119	14.4	7	8	419.017	34.36	11	14	3.69	3.67	1					235.999	16.26	8	11	222.435	16.26	6	6
Q19579	Polyadenylate-binding protein OS=Caenorhabditis elegans GN=pab-2 PE=1 SV=1 - [Q19579_CAEEL]	pab-2	26.16	2	9	15	276	692	75.9339	9.0708	99.0567	5.35	3	3	122.46	6.21	4	5	113.03	3.76	3	6	298.981	9.83	7	14	451.468	9.83	7	20	1072.14	14.74	10	40	1.67	1.65	1	97.3467	1.45	1	3	609.83	19.65	12	27	1013.86	20.81	12	43
P12456	Tubulin beta-1 chain OS=Caenorhabditis elegans GN=mec-7 PE=2 SV=1 - [TBB1_CAEEL]	mec-7	35.15	1	6	18	403	441	49.2288	5.0083	125.05	7.94	3	3	205.004	7.94	3	7	44.73	4.31	2	2	385.588	11.56	4	13	614.912	19.05	9	29	755.483	20.86	10	39	2.06	2.06	1	43.23	3.4	1	2	867.304	21.54	9	49	492.555	16.33	8	24
P17329	Glyceraldehyde-3-phosphate dehydrogenase 2 OS=Caenorhabditis elegans GN=gpd-2 PE=3 SV=2 - [G3P2_CAEEL]	gpd-2	50.15	2	10	15	137	341	36.4328	7.26904	68.84	8.8	3	3	25.31	2.05	1	1	20.11	2.35	1	1	108.852	10.56	3	5	233.048	19.06	6	12	489.744	39.88	10	25	1.68	1.67	0.99	98.04	6.45	2	5	226.923	22.29	6	12	228.058	17.89	5	9
P34594	Uncharacterized protein ZC262.2 OS=Caenorhabditis elegans GN=ZC262.2 PE=4 SV=1 - [YOD2_CAEEL]	ZC262.2	56.22	1	23	23	189	233	26.8092	9.89111	122.74	12.02	2	2	474.952	23.18	5	7	370.139	16.74	4	6	759.976	36.48	11	18	1446.58	44.64	14	36	1133.7	39.91	10	22	1.94	1.81	1	149.157	16.31	3	4	603.886	28.33	8	15	918.301	36.91	10	17
Q9NEN6	40S ribosomal protein S6 OS=Caenorhabditis elegans GN=rps-6 PE=1 SV=1 - [RS6_CAEEL]	rps-6	61.38	3	24	24	174	246	28.1183	10.2573	163.61	8.13	2	2	86.66	8.13	1	1					56.0333	12.2	3	3	263.927	37.8	9	12	640.703	42.68	10	21	1.97	1.92	0.99					109.981	19.92	6	7	555.37	26.83	7	15
O18154	TuBulin, Alpha OS=Caenorhabditis elegans GN=tba-7 PE=1 SV=1 - [O18154_CAEEL]	tba-7	25.45	3	1	15	134	444	49.5282	5.35107	67.85	3.38	1	1	194.596	15.54	5	6	62.85	4.73	1	1					66.06	5.63	3	5	578.931	23.42	10	20	0.91	0.73	0.57					85.2	5.63	3	6	184.429	12.16	5	8
Q93573	Translationally-controlled tumor protein homolog OS=Caenorhabditis elegans GN=tct-1 PE=1 SV=1 - [TCTP_CAEEL]	tct-1	80.11	1	13	13	74	181	20.5293	4.90674	0	4.97	1	1	64.86	13.26	2	2	38.43	5.52	1	1	58.02	15.47	1	1	87.2567	28.73	3	3	746.91	70.72	10	15	1.14	1.05	0.64					78.96	15.47	1	1	213.86	43.09	5	6
Q9N3S3	RNP (RRM RNA binding domain) containing OS=Caenorhabditis elegans GN=rnp-6 PE=1 SV=1 - [Q9N3S3_CAEEL]	rnp-6	43.07	2	1	14	196	339	37.2258	8.68994	51.92	2.65	1	1	62.47	7.37	2	2					589.985	22.12	6	22	847.556	35.69	11	32	622.786	36.58	10	21	5.64	5.12	1					563.492	30.38	9	26	382.688	33.63	9	14
Q11067	Probable protein disulfide-isomerase A6 OS=Caenorhabditis elegans GN=tag-320 PE=3 SV=1 - [PDIA6_CAEEL]	tag-320	47.95	1	15	15	64	440	47.6979	6.16357	64.71	3.41	1	1	79.85	4.09	1	1					246.34	10	3	5	111.51	9.55	3	3	346.26	32.73	10	11	1.87	1.77	1	27.3	2.27	1	1	263.226	12.27	4	7	150.64	10.68	3	3
P49041	40S ribosomal protein S5 OS=Caenorhabditis elegans GN=rps-5 PE=3 SV=1 - [RS5_CAEEL]	rps-5	46.67	1	15	15	194	210	23.1403	9.80322					247.503	36.67	6	9	208.335	25.24	4	6	50.78	9.52	3	3	142.283	24.76	7	10	909.762	31.9	10	33	1.04	0.96	0.44	34.71	4.29	1	1	339.383	24.76	7	16	639.879	31.9	9	31
O44954	Succinate dehydrogenase [ubiquinone] flavoprotein subunit, mitochondrial OS=Caenorhabditis elegans GN=sdha-2 PE=1 SV=1 - [O44954_CAEEL]	sdha-2	32.34	1	12	20	115	640	70.381	6.88818					77.16	6.41	4	4	33.29	1.72	1	1	292.715	16.56	10	12	258.049	16.25	10	16	377.567	19.06	10	12	2.88	2.67	1	75.7233	3.13	2	3	328.205	11.72	6	11	98.67	8.28	4	4
Q09607	Probable glutathione S-transferase gst-36 OS=Caenorhabditis elegans GN=gst-36 PE=3 SV=2 - [GST36_CAEEL]	gst-36	58.57	1	11	11	57	210	23.8612	6.30322					45.02	4.76	1	1					155.38	20.48	5	7	115.014	17.62	4	4	276.653	55.24	10	12	3.24	3.01	1	46.99	4.29	1	1	67.7624	9.05	2	2	111.099	12.38	3	3
Q17763	ATP synthase subunit OS=Caenorhabditis elegans GN=atp-5 PE=1 SV=2 - [Q17763_CAEEL]	atp-5	60.21	1	12	12	82	191	21.7843	7.1958					44.18	9.95	1	1					39.8	10.47	2	2	202.94	39.79	7	8	485.767	59.69	10	14	2.76	2.69	1	41.26	4.71	1	1	168.434	22.51	4	7	129.12	32.98	5	5
Q86NC2	NADH Ubiquinone Oxidoreductase OS=Caenorhabditis elegans GN=nuo-2 PE=1 SV=1 - [Q86NC2_CAEEL]	nuo-2	50.75	2	14	14	65	268	30.7838	8.47021									143.87	14.93	3	4	63.86	4.85	1	1	206.807	18.28	4	7	319.79	40.67	10	12	1.3	1.24	0.66					149.75	15.3	3	5	133.86	16.79	4	5
Q22053	rRNA 2'-O-methyltransferase fibrillarin OS=Caenorhabditis elegans GN=fib-1 PE=3 SV=1 - [FBRL_CAEEL]	fib-1	43.18	1	15	15	107	352	36.3607	10.2573									41.2	3.13	1	1	174.39	10.51	4	5	276.615	18.47	5	7	381.798	33.24	10	13	3.03	3.01	1	99.07	3.69	1	2	134.963	12.78	4	6	222.237	14.77	4	7
Q9NEW6	Probable splicing factor, arginine/serine-rich 3 OS=Caenorhabditis elegans GN=rsp-3 PE=1 SV=2 - [RSP3_CAEEL]	rsp-3	48.06	1	17	18	103	258	28.6633	10.2866													228.067	30.62	10	12	472.44	39.53	12	19	415.111	35.66	10	14	7.14	6.72	1					161.93	24.81	6	7	215.918	19.38	5	8
Q20780	ALdehyde deHydrogenase OS=Caenorhabditis elegans GN=alh-1 PE=1 SV=3 - [Q20780_CAEEL]	alh-1	38.82	3	20	20	104	510	55.0242	7.53271													85.3367	11.18	6	6	210.222	17.84	9	13	266.48	22.35	10	10	4.7	4.56	1	33.39	2.16	1	1	135.498	12.94	7	10	148.291	16.47	7	7
Q19057	Acyl CoA DeHydrogenase OS=Caenorhabditis elegans GN=acdh-12 PE=1 SV=1 - [Q19057_CAEEL]	acdh-12	37.68	2	20	20	72	613	66.13	8.44092													78.96	6.53	5	5	255.429	15.17	7	7	257.98	21.21	10	10	3.76	3.71	1	42.34	1.96	1	1	76.5367	10.77	7	7	135.5	7.34	3	3
P90795	Probable glycerol-3-phosphate dehydrogenase, mitochondrial OS=Caenorhabditis elegans GN=T25G3.4 PE=3 SV=2 - [GPDM_CAEEL]	T25G3.4	24.79	1	15	15	45	722	80.7567	8.32373													109.21	6.51	4	5	132.983	10.11	6	6	345.885	18.84	10	11	3.72	3.66	1					53.5	2.22	1	1
P98080	Cytochrome b-c1 complex subunit 1, mitochondrial OS=Caenorhabditis elegans GN=ucr-1 PE=3 SV=2 - [UCR1_CAEEL]	ucr-1	40.34	1	18	18	101	471	51.7042	6.53662													26.67	2.76	1	1	266.623	25.9	11	12	350.543	25.69	10	12	3.51	3.2	0.67					214.272	20.38	9	11	89.3933	7.86	3	3
O17071	Probable 26S protease regulatory subunit 10B OS=Caenorhabditis elegans GN=rpt-4 PE=1 SV=2 - [PRS10_CAEEL]	rpt-4	55.67	1	20	20	79	406	45.83	7.6792													20.02	2.46	1	1	159.372	15.52	6	7	306.173	31.77	10	12	2.94	2.79	0.67					62.72	9.61	4	5	43.88	7.88	3	3
P52819	60S ribosomal protein L22 OS=Caenorhabditis elegans GN=rpl-22 PE=1 SV=3 - [RL22_CAEEL]	rpl-22	69.23	1	14	14	223	130	14.9371	9.80322	183.07	29.23	4	5	135.217	29.23	4	6	89.5	8.46	1	2	168.631	45.38	6	9	511.529	58.46	10	18	742.498	50	9	24	1.19	1.19	0.86					469.228	58.46	9	17	554.16	59.23	11	21
Q93353	Probable isocitrate dehydrogenase [NAD] subunit beta, mitochondrial OS=Caenorhabditis elegans GN=idhb-1 PE=3 SV=1 - [IDH3B_CAEEL]	idhb-1	34.3	1	13	13	139	379	41.5266	7.86963	50.8589	5.28	2	2	93.95	12.4	5	5	40.89	3.17	1	1	251.925	17.68	8	12	336.984	17.68	8	15	472.583	27.18	9	18	1.9	1.83	1	55.3777	2.9	2	2	140.266	13.19	6	7	194.57	20.05	8	10
P41932	14-3-3-like protein 1 OS=Caenorhabditis elegans GN=par-5 PE=1 SV=2 - [14331_CAEEL]	par-5	50	3	12	20	130	248	28.1731	4.80518	83.95	8.47	2	2	83.19	12.1	4	5	23.01	3.23	1	1	146.89	15.32	5	5	232.259	24.6	8	13	248.496	30.24	9	11	1.23	1.21	0.89	79.36	9.27	2	2	457.647	43.55	15	24	153.654	25	7	9
Q09545	Succinate dehydrogenase [ubiquinone] iron-sulfur subunit, mitochondrial OS=Caenorhabditis elegans GN=sdhb-1 PE=2 SV=1 - [SDHB_CAEEL]	sdhb-1	38.59	2	16	16	128	298	32.8693	8.23584	82.8	10.4	2	2	114.957	9.73	2	3					84.3814	13.76	5	7	195.137	21.14	7	10	268.34	31.88	9	18	1.81	1.8	1	55.1033	4.7	2	3	159.209	22.82	9	14	100.033	23.15	6	9
O01692	40S ribosomal protein S17 OS=Caenorhabditis elegans GN=rps-17 PE=3 SV=2 - [RS17_CAEEL]	rps-17	79.23	2	17	17	294	130	14.9288	9.84717	100.44	7.69	1	3	599.93	53.85	7	16	416.731	53.08	6	11	129.25	28.46	4	5	853.328	68.46	8	28	1474.96	63.08	9	48	0.89	0.82	0.58					580.457	68.46	10	24	1158.84	69.23	11	35
Q9N5S7	Uncharacterized protein OS=Caenorhabditis elegans GN=CELE_F49H12.5 PE=1 SV=1 - [Q9N5S7_CAEEL]	CELE_F49H12.5	49.03	1	16	16	155	257	30.1863	9.23193	45.14	4.67	1	1	112.13	16.34	3	4	383.156	26.85	6	12	61.33	10.12	2	2	181.26	18.68	4	6	634.349	37.35	9	24	0.63	0.57	0.33	103.173	7.39	2	3	638.73	31.52	9	21	272.449	23.35	6	11
P48150	40S ribosomal protein S14 OS=Caenorhabditis elegans GN=rps-14 PE=3 SV=1 - [RS14_CAEEL]	rps-14	52.63	1	13	13	208	152	16.2387	10.4038	114.13	9.87	1	2	105.23	18.42	2	2	66.02	9.87	1	1	353.245	18.42	4	10	652.635	51.32	10	21	630.898	50.66	9	18	2.45	2.39	1	198.61	17.11	3	5	533.813	41.45	7	15	705.345	48.68	9	21
O17218	Ribosomal Protein, Small subunit OS=Caenorhabditis elegans GN=rps-22 PE=1 SV=1 - [O17218_CAEEL]	rps-22	79.23	2	11	11	141	130	14.724	10.4185	97.76	13.08	1	1	32.62	10.77	1	1	146.09	13.08	1	2	37.58	5.38	1	1	83.1611	25.38	4	6	1007.26	69.23	9	29	1.68	1.4	0.67	27.93	6.15	1	1	143.103	36.15	5	12	103.036	42.31	5	8
P10567	Paramyosin OS=Caenorhabditis elegans GN=unc-15 PE=1 SV=1 - [MYSP_CAEEL]	unc-15	23.92	2	18	18	50	882	101.888	5.37646	53	1.25	1	1	25.04	1.13	1	1	28.33	1.25	1	1	70.13	2.38	2	2	126.462	5.78	5	5	273.52	12.47	9	10	1.32	1.31	0.97					115.327	8.84	6	6	44.2333	3.51	3	3
P90900	Intermediate filament protein ifa-4 OS=Caenorhabditis elegans GN=ifa-4 PE=1 SV=3 - [IFA4_CAEEL]	ifa-4	50.78	3	25	28	86	575	66.3187	6.65381	41.6523	1.22	1	2	43.7	1.22	1	1	32.0699	1.22	1	3	152.423	7.65	4	7	32.83	3.48	2	2	285.424	20.35	9	13	1.18	1.04	0.67	90.84	6.96	4	5	263.511	25.91	14	15	55.7201	2.96	2	3
G5ED31	Ubiquinol-Cytochrome c oxidoReductase complex OS=Caenorhabditis elegans GN=ucr-2.1 PE=1 SV=1 - [G5ED31_CAEEL]	ucr-2.1	38.05	2	11	11	48	410	42.7423	8.07471	50.71	5.12	1	1									39.53	7.07	3	3	216.076	12.44	4	6	480.346	32.2	9	15	2.27	2.24	1					138.91	7.32	2	3	64.2133	8.29	2	3
G5ECR0	Uncharacterized protein OS=Caenorhabditis elegans GN=CELE_T25C12.3 PE=1 SV=1 - [G5ECR0_CAEEL]	CELE_T25C12.3	11.98	1	19	19	63	2103	230.719	4.97021	25.72	0.71	1	1										0			187.82	2.95	5	5	340.692	5.56	9	9	1.44	1.29	0.67	68.69	1.85	4	4	428.308	7.8	13	17	655.116	10.13	16	17
Q22540	Uncharacterized protein OS=Caenorhabditis elegans GN=CELE_T18D3.1 PE=1 SV=1 - [Q22540_CAEEL]	CELE_T18D3.1	38.81	1	18	18	59	523	58.6488	8.96826					57.6011	4.02	2	2					175.57	9.94	5	7	187.064	15.68	8	10	300.31	23.9	9	10	3.07	2.97	1	45.13	2.1	1	1	158.341	15.68	7	8	202.63	16.83	6	8
Q9TZL8	ATP-dependent 6-phosphofructokinase 1 OS=Caenorhabditis elegans GN=pfk-1 PE=3 SV=2 - [PFKA1_CAEEL]	pfk-1	33.54	1	29	29	140	814	89.6766	6.68311					29.57	2.09	1	1	27.52	3.19	2	2	73.6315	3.07	3	3	399.152	17.32	12	16	250.062	14.13	9	13	2.42	2.3	0.99	43.19	0.98	1	1	362.677	13.64	9	12	106.459	10.57	7	7
O02639	60S ribosomal protein L19 OS=Caenorhabditis elegans GN=rpl-19 PE=3 SV=1 - [RL19_CAEEL]	rpl-19	39.39	1	14	15	117	198	23.6372	11.3706					30.35	4.55	1	1	20.75	4.04	1	1	70.4333	6.06	3	3	152.517	22.73	5	6	390.576	30.81	9	17	2.35	2.31	1	40.28	4.55	1	1	255.75	22.73	5	8	218.08	25.76	6	9
Q86B36	Phenylalanyl Amino-acyl tRNA Synthetase OS=Caenorhabditis elegans GN=fars-1 PE=1 SV=1 - [Q86B36_CAEEL]	fars-1	38.51	2	19	19	79	496	56.1476	7.12256					40.49	2.42	1	1					159.736	8.47	5	5	216.257	19.56	10	11	227.015	24.19	9	9	3.32	3.25	1	75.65	4.44	2	2	169.193	13.51	7	7	111.28	9.68	4	4
Q09533	60S ribosomal protein L10 OS=Caenorhabditis elegans GN=rpl-10 PE=3 SV=1 - [RL10_CAEEL]	rpl-10	65.89	1	19	19	179	214	24.7328	10.3452									39.83	10.75	2	2	152.1	23.36	6	8	134.194	29.44	7	10	490.66	33.18	9	24	3.61	3.55	1					92.0122	15.42	4	7	271.269	33.18	9	19
Q22494	Probable V-type proton ATPase subunit H 2 OS=Caenorhabditis elegans GN=vha-15 PE=3 SV=1 - [VATH2_CAEEL]	vha-15	46.81	1	23	23	109	470	54.1784	6.31592						0							90.47	8.94	4	4	190.84	18.51	9	10	361.56	22.77	9	10	3.86	3.83	1	30.66	1.91	1	1	388.988	23.62	11	15	73.95	5.11	2	2
G5EC55	Multiple PDZ domain protein OS=Caenorhabditis elegans GN=mpz-1 PE=1 SV=1 - [G5EC55_CAEEL]	mpz-1	6.1	10	12	12	21	2393	259.983	6.72705													54.5979	1.13	2	2	280.126	3.22	7	9	213.4	4.22	9	10	3.26	3.19	1
A7LPE6	Glycerol-3-phosphate dehydrogenase [NAD(+)] OS=Caenorhabditis elegans GN=gpdh-2 PE=1 SV=1 - [A7LPE6_CAEEL]	gpdh-2	38.06	4	12	12	63	360	39.2561	6.45557																	177.7	11.11	4	11	279.44	33.06	9	11	3.08	2.55	0.67					173.995	11.11	4	8	85.08	8.61	2	2
Q9XVF7	60S ribosomal protein L8 OS=Caenorhabditis elegans GN=rpl-8 PE=3 SV=1 - [RL8_CAEEL]	rpl-8	47.69	1	12	12	98	260	28.1863	11.063													47.74	4.23	1	1	67.61	4.23	1	2	563	40.38	9	20	2.95	2.51	0.67					262.27	20.77	6	10	167.51	19.23	6	7
P91917	Obg-like ATPase 1 OS=Caenorhabditis elegans GN=ola-1 PE=3 SV=1 - [OLA1_CAEEL]	ola-1	37.47	2	13	13	53	395	44.3232	6.88818													77.57	5.57	2	2	110.89	15.95	6	6	299.187	25.06	9	10	2.92	2.9	1					61.1033	8.35	3	3
O02485	Uncharacterized protein ZK1073.1 OS=Caenorhabditis elegans GN=ZK1073.1 PE=3 SV=1 - [YDJ1_CAEEL]	ZK1073.1	45.85	1	13	13	27	325	35.5681	7.31299																	95.92	14.77	4	4	352.437	35.38	9	11	2.28	2.02	0.67									44.29	8.31	3	3
P12844	Myosin-3 OS=Caenorhabditis elegans GN=myo-3 PE=2 SV=1 - [MYO3_CAEEL]	myo-3	24.48	1	38	42	81	1969	225.371	5.65576													38.37	0.61	1	1	56.6	1.32	2	2	217.598	5.33	9	9	2.14	2.06	0.67					144.18	4.16	7	8	33.37	0.86	2	2
Q95XR0	Uncharacterized protein OS=Caenorhabditis elegans GN=Y39G10AR.8 PE=1 SV=1 - [Q95XR0_CAEEL]	Y39G10AR.8	40.72	1	19	19	60	469	51.2019	8.74854														0							171.13	22.81	9	9	1.67	1.44	0.33					70.1931	4.9	2	2	38.6767	8.1	3	3
P20163	Heat shock 70 kDa protein D OS=Caenorhabditis elegans GN=hsp-4 PE=1 SV=2 - [HSP7D_CAEEL]	hsp-4	34.25	2	10	22	383	657	72.244	5.13525	1366.81	11.87	8	26	3316.76	16.29	11	75	2290.77	10.65	9	47	482.59	9.59	6	13	938.981	18.57	12	29	738.695	10.81	8	24	0.19	0.18	0	109.03	6.7	4	5	1117.89	20.24	14	29	402.827	10.65	6	15
Q20363	Stress-induced protein 1 OS=Caenorhabditis elegans GN=sip-1 PE=1 SV=1 - [SIP1_CAEEL]	sip-1	71.07	1	9	9	94	159	17.8279	8.08936	155.6	38.36	4	5	142.317	28.93	3	3					94.95	6.29	1	3	100.22	13.84	2	5	405.24	71.07	8	17	0.79	0.76	0.61	72.4967	6.29	1	3	67.3067	13.84	2	3	106.8	22.01	3	5
Q9NA74	Uncharacterized protein OS=Caenorhabditis elegans GN=CELE_Y57A10A.26 PE=1 SV=1 - [Q9NA74_CAEEL]	CELE_Y57A10A.26	60.97	1	16	16	81	269	30.7127	7.97217	165.74	26.02	4	4	63.53	13.75	2	2	81.73	13.38	2	2	205.223	17.1	6	7	143.47	17.1	5	5	259.966	35.69	8	10	0.92	0.87	0.87	57.46	7.06	2	3	26	9.67	3	4	124.16	18.59	4	4
G5EFV4	HMG OS=Caenorhabditis elegans GN=hmg-1.1 PE=1 SV=1 - [G5EFV4_CAEEL]	hmg-1.1	56.84	1	12	12	269	95	10.6067	10.228	153.466	25.26	3	5	476.315	52.63	8	18	339.312	47.37	6	11	268.088	35.79	5	13	573.953	37.89	8	30	631.862	37.89	8	30	0.84	0.83	0.27		0			446.99	37.89	8	26	511.1	37.89	8	26
Q9NA78	Uncharacterized protein OS=Caenorhabditis elegans GN=CELE_Y57A10A.23 PE=1 SV=1 - [Q9NA78_CAEEL]	CELE_Y57A10A.23	61.29	1	10	10	96	186	21.4541	8.54346	140.78	22.04	3	4	216.163	30.11	4	6	588.287	41.94	6	15					149.793	21.51	5	9	482.32	47.85	8	16	0.34	0.28	0					182.602	21.51	5	10	295.58	44.62	7	17
Q21930	60S ribosomal protein L28 OS=Caenorhabditis elegans GN=rpl-28 PE=1 SV=3 - [RL28_CAEEL]	rpl-28	68.25	1	13	13	186	126	13.7167	11.7075	89.18	15.87	2	2	131.263	30.95	5	6	175.883	28.57	4	6	149.492	39.68	6	7	373.889	57.14	9	18	334.195	56.35	8	17	1.1	1.08	0.68	167.341	28.57	4	7	302.671	56.35	8	20	333.862	49.21	7	16
Q18599	ACEtyl-CoA Regulator OS=Caenorhabditis elegans GN=acer-1 PE=1 SV=3 - [Q18599_CAEEL]	acer-1	44.8	1	14	14	171	471	50.7225	8.54346	98.8	8.49	2	2	194.88	11.46	4	4	66.13	2.76	1	1	363.027	16.77	7	12	597.805	16.99	8	21	421.329	25.48	8	13	2.13	1.98	1	214.991	10.62	5	9	532.337	14.86	7	15	169.555	14.86	5	8
P18334	Casein kinase II subunit alpha OS=Caenorhabditis elegans GN=kin-3 PE=1 SV=1 - [CSK2A_CAEEL]	kin-3	62.5	2	23	23	94	360	42.2304	6.93213	47.97	7.5	2	2	58.61	3.61	1	1									38.08	2.5	1	1	442.786	30.28	8	14	0.91	0.75	0.33					57.6103	7.22	3	4	22.33	3.06	1	1
O17915	GTP-binding nuclear protein ran-1 OS=Caenorhabditis elegans GN=ran-1 PE=1 SV=1 - [RAN_CAEEL]	ran-1	37.21	2	10	10	99	215	24.2384	7.44482	40.91	4.65	1	1	160.49	20.93	4	6	142.64	11.63	2	4	157.636	18.6	4	5	205.68	19.53	5	11	258.41	33.49	8	12	1.02	1.01	0.68	77.9467	14.88	3	3	189.808	19.53	5	8	205.818	21.4	5	9
P49181	60S ribosomal protein L36 OS=Caenorhabditis elegans GN=rpl-36 PE=1 SV=3 - [RL36_CAEEL]	rpl-36	60.58	1	15	15	142	104	11.8768	11.6489	30.43	13.46	1	1	57.87	32.69	3	3	57.66	9.62	1	1	108.13	34.62	4	4	297.344	46.15	7	15	372.027	52.88	8	19	1.95	1.92	0.98	27.55	9.62	1	1	390.375	50.96	7	20	187.821	51.92	7	10
P49180	60S ribosomal protein L35a OS=Caenorhabditis elegans GN=rpl-33 PE=1 SV=3 - [RL35A_CAEEL]	rpl-33	78.23	1	16	16	118	124	13.7596	11.2534	32.56	9.68	1	1	58.9368	16.94	2	2	51.38	17.74	2	3	100.171	30.65	4	4	107.715	46.77	5	6	311.509	52.42	8	15	1.26	1.25	0.94	48.55	7.26	1	1	168.253	47.58	7	7	111.882	48.39	6	8
O01868	60S ribosomal protein L24 OS=Caenorhabditis elegans GN=rpl-24.1 PE=3 SV=1 - [RL24_CAEEL]	rpl-24.1	37.74	1	12	12	105	159	17.769	11.2681	67.89	8.18	1	1	134.393	8.81	2	3	113.68	8.18	1	3		0			144.59	28.93	7	10	365.797	32.7	8	15	1.01	0.83	0.67					96.9031	27.04	6	6	174.647	37.74	10	14
P51404	40S ribosomal protein S13 OS=Caenorhabditis elegans GN=rps-13 PE=3 SV=2 - [RS13_CAEEL]	rps-13	54.3	1	12	12	159	151	17.3055	10.7114	38.65	9.93	1	1	69.5667	9.93	1	3	91.18	22.52	3	4	211.85	7.95	1	4	314.543	18.54	3	9	629.731	39.07	8	25	1.37	1.33	0.77	213.32	7.95	1	4	379.024	12.58	2	9	310.806	26.49	4	11
Q20062	Mitochondrial Associated RiBonuclease homolog OS=Caenorhabditis elegans GN=marb-1 PE=1 SV=1 - [Q20062_CAEEL]	marb-1	57.79	1	10	10	45	199	21.8357	8.27979	32.31	7.04	1	1									45.86	6.03	1	1	251.446	35.18	6	8	373.573	51.76	8	13	2.01	1.88	0.67					50.23	7.04	1	2	138.14	22.11	3	4
Q22054	40S ribosomal protein S16 OS=Caenorhabditis elegans GN=rps-16 PE=1 SV=3 - [RS16_CAEEL]	rps-16	63.89	1	14	14	152	144	16.306	10.3013					50.7533	22.22	3	3	136.62	32.64	4	5	53.44	23.61	3	3	183.02	37.5	6	8	614.454	52.78	8	23	1.31	1.26	0.71					231.795	36.11	5	9	364.743	36.81	6	18
P48158	60S ribosomal protein L23 OS=Caenorhabditis elegans GN=rpl-23 PE=3 SV=1 - [RL23_CAEEL]	rpl-23	55.71	1	10	10	146	140	14.945	10.5356					29.2	15	2	2	98.3	22.14	2	3	57.1308	12.86	2	2	191.64	29.29	4	9	625.636	54.29	8	23	1.73	1.62	0.83	46.0508	12.86	2	2	117.726	29.29	4	10	432.58	44.29	6	18
O17759	TransKeTolase homolog OS=Caenorhabditis elegans GN=tkt-1 PE=1 SV=1 - [O17759_CAEEL]	tkt-1	39.48	1	19	19	80	618	65.9699	6.63916					30.98	2.91	2	2		0							234.86	15.53	8	12	259.739	19.09	8	9	2.04	1.66	0.67	25.66	1.46	1	1	193.44	10.52	5	8	248.91	13.43	6	10
Q9XWS4	Ribosomal Protein, Large subunit OS=Caenorhabditis elegans GN=rpl-30 PE=1 SV=2 - [Q9XWS4_CAEEL]	rpl-30	83.48	2	10	10	186	115	12.4295	9.43701					91.48	10.43	1	1	129.91	16.52	1	3	130.83	20	2	4	534.661	35.65	6	20	551.429	72.17	8	19	2.59	2.49	0.99					606.291	43.48	7	24	451.922	35.65	6	13
Q22781	Acyl CoA DeHydrogenase OS=Caenorhabditis elegans GN=acdh-7 PE=1 SV=2 - [Q22781_CAEEL]	acdh-7	40.78	1	9	10	49	412	44.5883	7.57666									20.23	7.52	1	1	114.573	10.68	3	4	152.669	16.99	5	5	308.54	34.47	8	10	2.5	2.48	1					140.337	6.8	2	3	110.479	14.32	4	4
Q09936	Uncharacterized protein C53C9.2 OS=Caenorhabditis elegans GN=C53C9.2 PE=3 SV=2 - [YSE2_CAEEL]	C53C9.2	41.81	4	15	15	62	397	44.7887	4.65283													237.73	27.2	9	10	176.585	21.16	7	8	228.28	23.43	8	9	5.02	4.54	1	24.3	2.52	1	1	116.314	12.85	5	5	36.61	5.04	2	2
Q8MXS2	U2AF splicing factor OS=Caenorhabditis elegans GN=uaf-1 PE=1 SV=1 - [Q8MXS2_CAEEL]	uaf-1	39.92	3	13	13	61	471	52.4627	5.5542													163.18	10.62	4	5	160.675	19.11	7	8	269.825	28.24	8	8	3.73	3.65	1					227.72	18.26	7	10	198.987	21.87	6	7
Q95X44	Vacuolar H ATPase OS=Caenorhabditis elegans GN=vha-8 PE=1 SV=1 - [Q95X44_CAEEL]	vha-8	50.44	1	13	13	74	226	25.5705	7.25439													64.8198	5.31	2	2	115.082	21.24	6	7	331.381	39.38	8	13	3.25	3.2	1	20.05	7.08	2	2	74.07	12.83	4	5	149.06	27.43	5	6
O76830	Aspartic protease OS=Caenorhabditis elegans PE=2 SV=1 - [O76830_CAEEL]	#VALUE!	33.92	2	9	9	73	395	42.6855	6.22705													51.4933	4.81	2	3	64.42	4.81	2	2	585.793	31.65	8	16	3.14	2.91	1	95.71	4.81	2	4	134.453	4.81	2	7	358.315	23.04	5	11
P47207	T-complex protein 1 subunit beta OS=Caenorhabditis elegans GN=cct-2 PE=1 SV=2 - [TCPB_CAEEL]	cct-2	42.34	1	20	20	78	529	56.9389	5.92236													75.76	5.86	3	3	123.444	11.53	6	6	209.063	20.04	8	9	3.09	3.09	1	44.61	3.59	2	2	309.449	24.57	13	16	176.535	12.29	6	6
Q19126	ATP Synthase B homolog OS=Caenorhabditis elegans GN=asb-2 PE=1 SV=1 - [Q19126_CAEEL]	asb-2	46.56	1	16	17	74	305	34.915	8.73389													26.47	2.95	1	1	112.107	17.7	6	7	210.383	31.48	8	11	2.86	2.73	0.67					172.168	22.3	8	9	27.72	3.28	1	1
P91128	60S ribosomal protein L13 OS=Caenorhabditis elegans GN=rpl-13 PE=3 SV=1 - [RL13_CAEEL]	rpl-13	57	1	16	16	105	207	23.7381	11.0923																	97.5457	14.01	3	7	252.3	42.51	8	11	2.62	2.28	0.67	54.5	4.83	1	1	116.078	31.88	7	8	148.92	40.58	8	12
Q93873	Probable NADH dehydrogenase [ubiquinone] iron-sulfur protein 2, mitochondrial OS=Caenorhabditis elegans GN=gas-1 PE=3 SV=2 - [NDUS2_CAEEL]	gas-1	32.16	1	6	16	70	482	54.5276	6.49365																	148.671	13.49	7	7	248.813	21.16	8	11	2.62	2.28	0.67					141.24	11.62	6	7	42.87	4.36	2	2
Q9TZS5	Chaperonin Containing TCP-1 OS=Caenorhabditis elegans GN=cct-7 PE=1 SV=2 - [Q9TZS5_CAEEL]	cct-7	34.39	2	14	14	50	535	58.3352	6.48096													51.77	4.49	2	2	58.8467	8.04	4	4	229.88	20.93	8	8	2.54	2.53	1					286.613	18.88	9	12	20.95	1.68	1	1
Q19289	Intermediate filament protein ifb-1 OS=Caenorhabditis elegans GN=ifb-1 PE=1 SV=1 - [IFB1_CAEEL]	ifb-1	25.98	1	16	16	51	589	67.108	6.22705													100.573	5.26	3	3	21.43	1.87	1	1	255.395	15.96	8	9	2.51	2.34	0.67					90.41	12.39	7	7	226.957	14.26	7	9
Q18678	Probable serine--tRNA ligase, cytoplasmic OS=Caenorhabditis elegans GN=srs-2 PE=3 SV=1 - [SYSC_CAEEL]	srs-2	28.95	1	12	12	28	487	55.1854	6.31592													88.45	4.31	2	2	96.3767	7.39	3	3	187.07	20.33	8	9	2.5	2.47	1					110.55	9.24	4	5	21.34	2.67	1	1
P34255	Uncharacterized protein B0303.3 OS=Caenorhabditis elegans GN=B0303.3 PE=3 SV=1 - [YKA3_CAEEL]	B0303.3	28.57	1	12	12	77	448	47.8441	9.0708													30.47	1.79	1	1	109.79	9.38	4	5	121.609	21.88	8	9	2.49	2.42	0.67	56.17	2.23	1	1	87.82	8.48	4	5	56.9708	12.05	5	5
O02238	Prion-like-(Q/N-rich)-domain-bearing protein OS=Caenorhabditis elegans GN=pqn-27 PE=1 SV=2 - [O02238_CAEEL]	pqn-27	26.22	3	11	11	40	534	61.0721	5.021													22.45	2.43	1	1	59.18	2.43	1	2	400.441	21.72	8	13	2.44	2.25	0.67					73.27	4.68	2	3	47.16	2.43	1	1
Q17688	Thioredoxin domain-containing protein C06A6.5 OS=Caenorhabditis elegans GN=C06A6.5 PE=1 SV=2 - [TXNDL_CAEEL]	C06A6.5	34.87	1	13	13	50	413	47.1677	6.01123																	198.527	14.29	5	7	230.071	23.24	8	8	2.4	2.12	0.67					100.233	13.8	6	7	176.387	16.22	5	6
Q95Y15	Nuclear Pore complex Protein OS=Caenorhabditis elegans GN=npp-8 PE=1 SV=4 - [Q95Y15_CAEEL]	npp-8	12.83	1	10	15	33	1200	134.54	6.65381													95.39	1.92	2	2	58.82	1.92	2	2	206.854	7.42	8	9	2.38	2.32	1					41.58	0.92	1	1
Q9U1Q4	Valine--tRNA ligase OS=Caenorhabditis elegans GN=vrs-2 PE=1 SV=1 - [SYV_CAEEL]	vrs-2	25.14	1	20	20	78	1050	118.846	6.69775																	140.543	6.29	6	6	264.974	10.19	8	8	2.28	2.04	0.67					473.053	19.43	15	16	46.47	4.67	4	4
Q18115	26S proteasome non-ATPase regulatory subunit 1 OS=Caenorhabditis elegans GN=rpn-2 PE=3 SV=4 - [PSMD1_CAEEL]	rpn-2	14.51	1	14	14	52	965	105.941	7.63525													44.69	1.45	1	1	32.79	1.45	1	1	141.563	8.29	8	9	2.02	1.91	0.33	56.99	2.38	2	2	110.103	4.35	4	4	58.58	2.38	2	2
Q09475	Uncharacterized helicase C28H8.3 OS=Caenorhabditis elegans GN=C28H8.3 PE=3 SV=2 - [YP93_CAEEL]	C28H8.3	16.69	1	23	23	52	1714	193.974	6.78564														0			81.09	2.1	3	3	138.349	5.72	8	9	2.01	1.83	0.67	30.87	0.7	1	1	252.831	7.53	11	11
P52821	40S ribosomal protein S25 OS=Caenorhabditis elegans GN=rps-25 PE=3 SV=1 - [RS25_CAEEL]	rps-25	50.43	1	9	9	196	117	12.9042	10.0669	151.92	24.79	3	3	284.195	43.59	5	7	425.202	43.59	6	13	161.745	16.24	2	4	322.239	35.9	4	12	1163.51	43.59	7	28	0.64	0.62	0.33	89.9267	8.55	1	3	332.947	47.01	5	14	989.27	43.59	6	26
Q86S66	Nascent polypeptide-associated complex subunit alpha OS=Caenorhabditis elegans GN=icd-2 PE=1 SV=1 - [NACA_CAEEL]	icd-2	54.82	2	4	11	120	197	22.0643	5.05908	125.4	18.78	3	4	337.047	31.98	4	7	226.993	32.49	4	7	81.7667	15.23	2	3	316.663	15.23	3	7	457.884	42.13	7	15	0.51	0.5	0.31					391.795	21.83	4	10	345.123	32.49	6	13
Q9BL19	60S ribosomal protein L17 OS=Caenorhabditis elegans GN=rpl-17 PE=3 SV=1 - [RL17_CAEEL]	rpl-17	47.06	1	11	11	108	187	21.4993	10.3013	41.44	5.35	1	1	39.15	14.44	3	3	32.81	5.35	1	1	83.8333	5.35	1	3	134.114	26.74	5	8	433.328	41.18	7	18	1.52	1.5	0.93	57.62	9.63	2	2	187.882	28.88	6	10	177.435	36.9	6	8
P91910	Tubulin alpha-3 chain OS=Caenorhabditis elegans GN=mec-12 PE=1 SV=1 - [TBA3_CAEEL]	mec-12	30.22	2	7	14	106	450	50.0806	5.14795	34.36	2.22	1	1	89.09	8	3	4	20.81	4	1	1	73.22	8	4	4	176.127	11.56	6	12	88.3264	12.44	7	8	1.38	1.33	0.94	49.39	1.78	2	2	128.633	11.56	5	8	119.557	9.78	4	6
Q9N4I4	60S ribosomal protein L10a OS=Caenorhabditis elegans GN=rpl-10a PE=3 SV=1 - [RL10A_CAEEL]	rpl-10a	52.31	3	13	13	171	216	24.1221	9.92041	43.1	6.02	1	1	105.4	11.57	2	2	59.6	6.02	1	1	39.0767	12.5	3	4	116.45	13.89	3	5	836.114	36.11	7	26	1.89	1.76	0.99	0	2.78	1	1	247.013	17.59	4	9	279.791	23.15	5	10
Q22716	Ribosomal Protein, Large subunit OS=Caenorhabditis elegans GN=rpl-32 PE=1 SV=1 - [Q22716_CAEEL]	rpl-32	41.79	1	3	8	106	134	15.5065	11.2974	73.99	13.43	1	1	41.87	8.96	1	1	82.1167	22.39	3	4	68.48	19.4	3	4	92.69	14.18	2	5	283.408	41.79	7	15	1.19	1.17	0.92	35.29	5.22	1	1	114.95	27.61	4	6	198.46	35.82	5	12
Q9XVE9	Ribosomal Protein, Large subunit OS=Caenorhabditis elegans GN=rpl-14 PE=1 SV=1 - [Q9XVE9_CAEEL]	rpl-14	57.04	3	10	10	155	135	15.3427	11.2681	55.19	8.89	1	1	35.58	8.89	1	1	76.15	13.33	2	3	136.091	27.41	4	5	261.402	33.33	5	10	503.823	42.96	7	22	1.82	1.8	0.99	88.42	13.33	2	3	316.78	38.52	6	17	323.36	42.96	7	15
Q9GUF2	ACid Phosphatase family OS=Caenorhabditis elegans GN=acp-6 PE=1 SV=2 - [Q9GUF2_CAEEL]	acp-6	34.65	1	11	11	15	381	43.002	8.38232	28.4	2.36	1	1	22.27	2.36	1	1	26.67	2.36	1	1									146.799	24.41	7	7	0.72	0.64	0.33					32.41	4.2	2	2
P34334	60S ribosomal protein L21 OS=Caenorhabditis elegans GN=rpl-21 PE=1 SV=3 - [RL21_CAEEL]	rpl-21	54.04	1	14	14	94	161	18.2989	11.1509	52.29	8.7	1	1									58.7871	16.77	3	3	66.1355	16.77	4	4	263.749	40.37	7	12	1.98	1.95	1					63.3355	21.12	6	7	124.236	34.78	5	6
O44985	Tumorous Enhancer of Glp-1(Gf) OS=Caenorhabditis elegans GN=teg-4 PE=1 SV=1 - [O44985_CAEEL]	teg-4	7.95	1	9	9	21	1220	135.014	5.56689	0	0.66	1	1		0							0	0.66	1	1	29.27	0.98	1	1	109.529	6.15	7	8	1.25	1.2	0.33					67.57	0.98	1	1
Q20168	Probable coatomer subunit beta' OS=Caenorhabditis elegans GN=copb-2 PE=3 SV=3 - [COPB2_CAEEL]	copb-2	21.2	1	17	17	45	1000	111.038	5.09717	45.7	1	1	1													85.6667	3.1	3	3	194.253	8.8	7	7	1.2	1.11	0.67	24.05	1	1	1	225.692	12.6	9	10	27.02	2.1	2	2
Q95Y90	60S ribosomal protein L9 OS=Caenorhabditis elegans GN=rpl-9 PE=3 SV=1 - [RL9_CAEEL]	rpl-9	64.02	1	13	13	96	189	21.4946	10.0815					261.977	52.38	7	7	234.47	33.33	3	5	31.75	6.88	1	1	144.53	16.93	5	8	462.423	42.33	7	15	0.76	0.71	0.51					197.626	17.99	6	9	171.54	23.28	5	8
P46563	Fructose-bisphosphate aldolase 2 OS=Caenorhabditis elegans GN=aldo-2 PE=2 SV=1 - [ALF2_CAEEL]	aldo-2	42.08	2	14	14	66	366	38.8223	7.88428					115.093	13.11	3	3	102.99	9.02	2	2	149.813	9.56	3	4	147.02	7.65	3	5	143.916	23.22	7	8	1.32	1.3	0.97					186.75	13.66	5	8	97.3914	18.58	5	6
Q3S1I8	Pyruvate kinase OS=Caenorhabditis elegans GN=pyk-1 PE=1 SV=1 - [Q3S1I8_CAEEL]	pyk-1	34.59	8	15	15	58	558	60.1841	6.771					102.429	5.38	3	3									106.92	3.94	2	5	361.235	18.64	7	12	1.41	1.23	0.66	69.86	1.79	1	1	165.521	10.39	6	9	48.2733	5.56	3	3
Q22038	Ras-like GTP-binding protein rhoA OS=Caenorhabditis elegans GN=rho-1 PE=1 SV=1 - [RHO1_CAEEL]	rho-1	55.21	1	10	10	48	192	21.6212	6.23975					104.983	15.1	2	3	81.64	13.54	2	2	47.98	11.46	2	3	89.87	14.06	3	4	188.155	43.75	7	8	1.17	1.16	0.91					83.87	9.38	3	5	44.03	6.25	2	2
Q27GU1	Chromosome-Segregation and RNAi deficient OS=Caenorhabditis elegans GN=csr-1 PE=1 SV=1 - [Q27GU1_CAEEL]	csr-1	20.18	2	20	20	81	867	98.6412	7.6792					76.1005	2.19	2	2					72.49	3	3	3	122.426	5.54	5	5	101.421	8.54	7	8	1.93	1.93	1	109.03	3	3	4	91.32	4.5	4	4	82.0456	6.57	5	5
Q9XW17	Cytokinesis, Apoptosis, RNA-associated OS=Caenorhabditis elegans GN=car-1 PE=1 SV=1 - [Q9XW17_CAEEL]	car-1	49.41	1	14	14	55	340	37.5875	9.17334					79.2	8.53	2	2					122.287	8.82	2	3	117.49	11.18	3	3	236.494	31.76	7	7	1.73	1.7	0.99	144.553	5	1	3	124.05	14.71	4	5	142.26	16.47	4	4
Q94300	60S ribosomal protein L11 OS=Caenorhabditis elegans GN=rpl-11.1 PE=3 SV=1 - [RL11_CAEEL]	rpl-11.1	39.29	1	3	9	150	196	22.7002	9.99365					40.55	3.57	1	1	36.37	3.57	1	1	68.0587	10.71	2	2	255.709	21.94	5	12	369.172	30.1	7	15	2.55	2.43	0.99		0			378.695	21.94	5	19	269.943	27.04	5	11
Q10454	Probable arginine kinase F46H5.3 OS=Caenorhabditis elegans GN=F46H5.3 PE=3 SV=2 - [KARG1_CAEEL]	F46H5.3	42.68	1	14	14	116	396	44.1396	7.25439					40.74	4.8	1	1					122.21	9.6	3	4	530.886	22.22	7	14	549.32	25.51	7	15	3.76	3.7	1	61.9933	5.56	2	3	541.439	22.22	7	13	253.935	20.45	6	8
Q9XTT9	Proteasome Regulatory Particle, ATPase-like OS=Caenorhabditis elegans GN=rpt-6 PE=1 SV=1 - [Q9XTT9_CAEEL]	rpt-6	33.17	2	4	11	65	416	46.2203	8.82178					102.85	3.13	1	1					129.152	6.97	3	4	194.933	12.26	4	6	259.625	22.84	7	8	2.61	2.58	1	107.373	4.81	2	2	210.093	20.67	7	9	36.32	2.16	1	1
Q95XP6	Calcium-transporting ATPase OS=Caenorhabditis elegans GN=mca-3 PE=1 SV=1 - [Q95XP6_CAEEL]	mca-3	27.16	6	24	29	87	1160	126.858	5.78271					36.55	0.95	1	1					78.6	2.84	2	2	77.9367	2.76	3	3	207.084	7.67	7	7	1.88	1.87	1	105.84	2.76	3	4	147.302	11.47	10	11
Q7JQD2	Elongation factor Tu homologue (Fragment) OS=Caenorhabditis elegans PE=2 SV=1 - [Q7JQD2_CAEEL]	#VALUE!	42.42	2	25	25	115	495	54.4694	7.82568													149.92	13.13	6	6	236.785	17.78	10	13	185.91	16.97	7	8	4.55	4.34	1					97.9867	10.71	5	6	103.86	10.91	5	5
Q22347	Probable medium-chain specific acyl-CoA dehydrogenase 10, mitochondrial OS=Caenorhabditis elegans GN=acdh-10 PE=2 SV=1 - [ACADM_CAEEL]	acdh-10	31.65	1	6	11	86	417	44.7898	8.17725													152.987	12.71	4	5	250.723	19.66	7	9	483.568	20.14	7	12	4.14	4.12	1	49.5	2.16	1	1	163.361	10.79	4	4	160.929	14.63	5	5
Q20748	ATPase family AAA domain-containing protein 3 OS=Caenorhabditis elegans GN=atad-3 PE=3 SV=2 - [ATAD3_CAEEL]	atad-3	84.87	1	101	101	1932	595	67.1058	9.34912													120.881	7.73	6	8	87.57	6.05	4	5	190.507	14.12	7	7	4.04	3.62	1	54.08	4.37	3	4	101.851	12.1	6	7	28.1	2.69	2	2
Q21752	Probable voltage-dependent anion-selective channel OS=Caenorhabditis elegans GN=vdac-1 PE=3 SV=2 - [VDAC_CAEEL]	vdac-1	54.77	1	16	16	117	283	29.9424	9.21729													60.6607	10.95	3	4	109.133	21.55	5	7	230.524	28.62	7	9	3.44	3.42	1	70.13	10.95	3	3	213.069	26.5	6	11	47.09	17.31	4	4
Q22370	Ubiquinol-Cytochrome c oxidoReductase complex OS=Caenorhabditis elegans GN=ucr-2.2 PE=1 SV=2 - [Q22370_CAEEL]	ucr-2.2	35.78	1	11	11	49	422	44.1857	9.05615													90.12	5.69	2	2	212.457	14.22	5	6	392.561	25.12	7	11	2.99	2.96	1					168.987	14.45	5	7	30.96	2.61	1	1
Q18040	Probable ornithine aminotransferase, mitochondrial OS=Caenorhabditis elegans GN=C16A3.10 PE=3 SV=3 - [OAT_CAEEL]	C16A3.10	28.2	3	9	9	39	422	46.4241	8.47021													82.9	7.11	2	2	139.66	9.24	3	3	447.647	22.04	7	9	2.5	2.47	1					142.887	11.14	4	4	78.68	7.58	2	2
P46550	T-complex protein 1 subunit zeta OS=Caenorhabditis elegans GN=cct-6 PE=1 SV=1 - [TCPZ_CAEEL]	cct-6	35.99	2	18	18	72	539	58.868	6.27783													47.33	3.71	2	2	90.97	4.82	3	3	173.599	16.51	7	8	2.42	2.4	1					169.05	14.29	9	11	103.68	8.16	5	5
O45011	Uncharacterized protein OS=Caenorhabditis elegans GN=CELE_W10C8.5 PE=1 SV=1 - [O45011_CAEEL]	CELE_W10C8.5	30.08	3	9	9	30	399	44.7142	9.01221													33.93	2.51	1	1	108.276	9.27	3	4	284.609	24.81	7	9	2.37	2.31	0.67					46.92	5.26	2	2	48.82	6.52	2	2
Q27527	Enolase OS=Caenorhabditis elegans GN=enol-1 PE=1 SV=3 - [ENO_CAEEL]	enol-1	36.87	1	13	13	61	434	46.5878	5.85889													30.88	1.84	1	1	85.4014	12.44	5	5	256.234	23.5	7	7	2.34	2.29	0.67					74.29	10.6	4	4	126.417	20.74	6	6
Q22800	NADH Ubiquinone oxidoreductase Fe-S protein OS=Caenorhabditis elegans GN=nduf-2.2 PE=1 SV=1 - [Q22800_CAEEL]	nduf-2.2	29.11	1	2	12	40	474	53.8043	6.44287																	76.0291	8.86	4	4	170.875	19.62	7	9	2.13	1.93	0.67					54.52	6.96	3	3	35.31	2.53	1	1
Q21962	Uncharacterized protein OS=Caenorhabditis elegans GN=CELE_R12C12.1 PE=1 SV=1 - [Q21962_CAEEL]	CELE_R12C12.1	13.48	2	12	12	32	979	108.796	7.03467						0											148.023	2.86	2	3	163.685	9.6	7	8	1.94	1.78	0.67					104.777	3.68	3	3	59.86	3.17	2	2
Q9TYL9	Coatomer subunit beta OS=Caenorhabditis elegans GN=copb-1 PE=1 SV=1 - [Q9TYL9_CAEEL]	copb-1	25.33	1	19	19	58	971	107.462	5.69385																	55.68	2.06	2	2	218.69	9.58	7	7	1.75	1.63	0.67	70.67	1.03	1	1	292.27	11.33	9	10	40.32	2.88	2	2
P48727	Serine/threonine-protein phosphatase PP1-beta OS=Caenorhabditis elegans GN=gsp-2 PE=2 SV=1 - [GLC7B_CAEEL]	gsp-2	33.33	4	4	11	19	333	37.767	6.75635																					121.071	22.82	7	7	1.52	1.37	0.33					34.2	5.71	2	2
P49632	Ubiquitin-60S ribosomal protein L40 OS=Caenorhabditis elegans GN=ubq-2 PE=3 SV=2 - [RL40_CAEEL]	ubq-2	62.5	3	14	14	578	128	14.6419	9.75928	4454.29	42.97	10	159	4987.54	54.69	11	173	1954.84	53.91	9	83	382.207	36.72	4	16	456.49	47.66	6	21	435.24	41.41	6	23	0.06	0.05	0	27.7	10.16	1	1	313.548	35.94	6	17	197.46	35.94	5	8
Q9BKU5	Uncharacterized protein OS=Caenorhabditis elegans GN=CELE_Y37E3.8 PE=1 SV=1 - [Q9BKU5_CAEEL]	CELE_Y37E3.8	48.97	2	10	10	87	145	16.1937	10.5503	44.77	14.48	2	3	33.21	12.41	2	2									85.44	28.97	4	6	196.143	41.38	6	14	0.86	0.73	0.66					86.1867	34.48	5	6	115.21	41.38	6	9
V6CKR1	Inhibitor of Cell Death OS=Caenorhabditis elegans GN=icd-2 PE=1 SV=1 - [V6CKR1_CAEEL]	icd-2	61.67	2	1	8	83	180	20.0212	5.16064	57.01	11.11	1	1	214.43	26.11	3	5	182.75	28.33	3	5	59.48	7.78	1	1	246.31	18.89	2	4	363.151	48.33	6	11	0.58	0.55	0.33					400.365	26.11	3	7	291.775	37.22	4	8
O61880	Uncharacterized protein OS=Caenorhabditis elegans GN=CELE_F59B1.2 PE=1 SV=1 - [O61880_CAEEL]	CELE_F59B1.2	60.25	1	7	7	84	161	17.7454	6.87354	21.76	8.7	1	1	55.09	34.78	3	3	55.27	5.59	1	1	54.53	8.07	1	1	180.983	37.27	5	7	390.393	59.01	6	15	1.21	1.13	0.67					72.52	8.07	1	1	383.36	37.27	5	14
Q20476	Uncharacterized protein OS=Caenorhabditis elegans GN=CELE_F46G10.1 PE=1 SV=3 - [Q20476_CAEEL]	CELE_F46G10.1	47.75	1	10	10	57	178	20.3554	8.85107	39.11	5.06	1	1	40.46	5.06	1	1	36.08	5.06	1	1	78.3189	9.55	2	2	175.5	12.36	2	4	211.41	32.02	6	8	1.2	1.19	0.97	59.47	5.62	1	1	253.558	24.72	4	7	84.18	12.36	2	2
O45903	Probable trans-2-enoyl-CoA reductase 1, mitochondrial OS=Caenorhabditis elegans GN=W09H1.5 PE=3 SV=1 - [MECR1_CAEEL]	W09H1.5	38.08	1	13	13	43	344	38.171	8.83643	54.26	3.49	1	1	39.5	3.49	1	1					82.3137	15.99	6	6	104.33	19.77	6	6	149.179	18.02	6	6	1.99	1.87	1					74.56	6.1	2	2	94.73	9.59	3	3
O45734	CathePsin L family OS=Caenorhabditis elegans GN=cpl-1 PE=1 SV=1 - [O45734_CAEEL]	cpl-1	30.86	2	11	11	63	337	38.0935	6.01123	56.99	4.75	1	2	37.88	2.67	1	1					122.677	13.65	5	6	215.87	16.62	6	8	259.831	24.04	6	7	1.65	1.58	1					222.171	16.62	5	7	140.383	18.69	5	6
O76360	cGMP-dependent protein kinase egl-4 OS=Caenorhabditis elegans GN=egl-4 PE=1 SV=2 - [EGL4_CAEEL]	egl-4	37.18	6	25	26	104	780	86.6875	7.81104	60.48	1.54	1	1	58.45	1.41	1	1					51.83	3.08	2	2	163.426	8.72	6	6	107.191	8.72	6	7	1.49	1.48	0.99	40.65	1.28	1	1	395.126	27.56	16	16
Q8WQA8	Ribosomal Protein, Small subunit OS=Caenorhabditis elegans GN=rps-20 PE=1 SV=1 - [Q8WQA8_CAEEL]	rps-20	72.65	1	12	12	110	117	13.2262	9.83252					216.077	51.28	7	8	213.59	29.91	3	8	25.02	15.38	2	2	276.444	35.04	5	8	437.023	52.14	6	16	0.65	0.63	0.33					154.709	35.04	4	6	383.101	43.59	6	15
O17725	Uncharacterized protein OS=Caenorhabditis elegans GN=CELE_D1086.3 PE=1 SV=1 - [O17725_CAEEL]	CELE_D1086.3	43.81	1	10	10	62	194	21.8171	8.54346					57.56	5.15	2	2	83.89	15.98	3	4	40.93	5.15	2	2	175.817	22.68	6	9	190.086	27.84	6	9	1.16	1.13	0.66					107.5	22.68	5	5	360.768	43.81	9	17
Q18359	Probable NADH dehydrogenase [ubiquinone] 1 alpha subcomplex subunit 5 OS=Caenorhabditis elegans GN=C33A12.1 PE=3 SV=1 - [NDUA5_CAEEL]	C33A12.1	42	1	9	9	72	150	17.3241	9.33447					21.25	7.33	1	1					76.6213	22.67	5	5	87.6743	24.67	5	8	109.425	36	6	7	2.93	2.84	1	44.8142	9.33	2	2	117.943	30	6	10	70.7114	22.67	4	5
G5EFG4	ABC transporter, class F OS=Caenorhabditis elegans GN=abcf-2 PE=1 SV=1 - [G5EFG4_CAEEL]	abcf-2	27.49	2	18	18	82	622	70.3348	6.771					28.52	1.77	1	1					79.73	4.66	3	4	109.68	9.81	5	6	110.57	10.93	6	6	2.49	2.43	1	75.3925	3.22	2	3	162.41	11.09	7	10	45.12	4.5	2	2
Q19869	60S ribosomal protein L26 OS=Caenorhabditis elegans GN=rpl-26 PE=3 SV=1 - [RL26_CAEEL]	rpl-26	33.1	1	9	9	92	142	16.0649	11.2827					38.73	7.04	1	1					44.93	5.63	1	2	91.3	22.54	4	5	264.77	30.99	6	10	2.24	2.23	1		0			242.306	28.87	7	12	223.746	32.39	8	12
Q9U2A8	60S ribosomal protein L37a OS=Caenorhabditis elegans GN=rpl-43 PE=3 SV=3 - [RL37A_CAEEL]	rpl-43	57.14	1	7	7	28	91	10.0954	10.3892									32.86	8.79	1	1					88.3033	29.67	3	3	177.053	57.14	6	8	1.47	1.36	0.67					93.4162	29.67	4	4	89.5205	18.68	2	3
H2L0S8	Uncharacterized protein OS=Caenorhabditis elegans GN=CELE_Y119D3B.12 PE=1 SV=1 - [H2L0S8_CAEEL]	CELE_Y119D3B.12	38.05	2	14	14	70	339	40.4469	8.41162													330.88	22.12	8	11	215.845	22.42	7	9	211.583	25.37	6	7	5.23	4.56	1	76.43	5.31	2	2	318.443	22.42	7	10	213.505	21.53	6	9
Q93615	Probable electron transfer flavoprotein subunit alpha, mitochondrial OS=Caenorhabditis elegans GN=F27D4.1 PE=3 SV=2 - [ETFA_CAEEL]	F27D4.1	55.72	1	15	15	71	332	34.4335	9.18799													136.707	21.39	5	6	352.498	31.63	8	13	279.053	30.42	6	7	4.47	4.22	1	53.38	5.42	2	2	219.082	29.22	8	10	70.77	13.55	3	3
Q20206	Ribosomal Protein, Small subunit OS=Caenorhabditis elegans GN=rps-11 PE=1 SV=1 - [Q20206_CAEEL]	rps-11	67.74	1	16	16	143	155	17.7336	10.4624													99.8437	13.55	3	4	165.34	32.9	6	9	321.917	47.1	6	16	4.19	4.18	1					209.626	33.55	7	13	264.117	52.26	8	18
Q69Z13	Uncharacterized protein OS=Caenorhabditis elegans GN=CELE_K08E3.5 PE=1 SV=1 - [Q69Z13_CAEEL]	CELE_K08E3.5	20.89	6	10	10	43	493	54.9277	7.09326													85.8	7.3	4	5	97.24	6.69	3	5	159.281	13.59	6	7	3.31	3.19	1	32.37	1.42	1	1	57.28	8.52	4	4
Q27389	60S ribosomal protein L13a OS=Caenorhabditis elegans GN=rpl-16 PE=2 SV=1 - [RL13A_CAEEL]	rpl-16	64.85	1	19	19	123	202	22.9797	10.7554													73.95	9.41	3	4	51.0475	19.8	5	5	154.545	23.27	6	9	3.21	3.18	1	56.26	3.96	1	2	134.997	30.2	8	11	103.701	33.17	7	8
P49196	40S ribosomal protein S12 OS=Caenorhabditis elegans GN=rps-12 PE=3 SV=2 - [RS12_CAEEL]	rps-12	52.86	1	7	7	70	140	15.0595	6.65381													23.6	7.86	1	1	226.251	29.29	5	7	713.01	45.71	6	14	3.09	2.9	0.67					93.22	28.57	4	5	256.135	45.71	6	8
Q19905	UDP-glucose 6-dehydrogenase OS=Caenorhabditis elegans GN=sqv-4 PE=1 SV=1 - [UGDH_CAEEL]	sqv-4	26.82	1	10	10	41	481	52.722	6.31592													65.9975	7.9	4	4	120.15	11.23	5	5	226.844	16.42	6	7	3.07	3.01	1	28.94	2.08	1	1	106.24	9.56	4	4	48.22	4.78	2	2
Q20585	26S proteasome non-ATPase regulatory subunit 6 OS=Caenorhabditis elegans GN=rpn-7 PE=3 SV=1 - [PSMD6_CAEEL]	rpn-7	35.61	1	15	15	73	410	47.5533	6.81494													50.7267	6.34	3	3	170.217	13.9	5	6	193.542	15.37	6	7	2.94	2.92	1	48.74	3.9	2	2	266.038	18.54	8	11	65.3933	7.56	3	3
P41988	T-complex protein 1 subunit alpha OS=Caenorhabditis elegans GN=cct-1 PE=3 SV=2 - [TCPA_CAEEL]	cct-1	42.44	1	23	23	70	549	58.7663	6.49365													53.818	6.38	3	3	56.5708	9.29	5	5	154.325	15.12	6	6	2.75	2.73	1	36.76	1.46	1	1	168.195	16.76	9	10	59.22	4.37	2	2
Q19070	Eft-1 protein OS=Caenorhabditis elegans GN=eft-1 PE=4 SV=1 - [Q19070_CAEEL]	eft-1	24.97	2	18	18	86	849	96.1718	6.12549										0			41.39	1.41	1	1	229.314	8.95	7	7	152.886	8.01	6	7	2.57	2.47	0.67	43.4	2.94	2	2	175.33	10.72	8	8	62.55	3.89	3	3
Q18787	26S protease regulatory subunit 7 OS=Caenorhabditis elegans GN=rpt-1 PE=1 SV=1 - [PRS7_CAEEL]	rpt-1	37.01	1	14	16	68	435	48.58	6.48096													92.23	2.99	1	1	177.92	13.56	5	6	205.24	18.39	6	6	2.38	2.31	0.67	95.35	2.99	1	1	286.961	15.17	6	9	54.57	4.6	2	2
Q22968	Aminomethyltransferase OS=Caenorhabditis elegans GN=gcst-1 PE=1 SV=1 - [Q22968_CAEEL]	gcst-1	29.35	1	11	11	33	402	43.8928	8.44092													54.5967	7.71	3	3	26.63	2.99	1	1	136.417	17.41	6	7	2.36	2.22	0.67	21.61	1.99	1	1	100.97	9.7	4	6
Q9XW16	Profilin-1 OS=Caenorhabditis elegans GN=pfn-1 PE=2 SV=1 - [PROF1_CAEEL]	pfn-1	53.03	1	8	8	46	132	14.2462	5.23682																	117.2	24.24	4	5	193.739	46.97	6	7	2.09	1.91	0.67					164.985	30.3	6	8	27.04	6.82	1	1
P34369	Pre-mRNA-splicing factor 8 homolog OS=Caenorhabditis elegans GN=prp-8 PE=1 SV=1 - [PRP8_CAEEL]	prp-8	9.02	1	19	19	30	2329	271.855	8.82178						0											104.26	2.62	5	5	97.82	2.66	6	6	2.02	1.85	0.67					105.38	2.45	5	5		0
Q20627	Uncharacterized protein OS=Caenorhabditis elegans GN=pam-1 PE=1 SV=1 - [Q20627_CAEEL]	pam-1	12.1	2	10	10	30	884	99.9451	5.60498																	95.84	6.45	5	5	132.883	7.69	6	6	2.02	1.85	0.67
Q95YD8	Isocitrate dehydrogenase [NAD] subunit, mitochondrial OS=Caenorhabditis elegans GN=idhg-2 PE=1 SV=1 - [Q95YD8_CAEEL]	idhg-2	32.71	1	9	11	46	373	40.824	7.38623													40.73	1.88	1	1	49.02	2.68	1	2	147.605	21.98	6	6	1.92	1.9	0.67		0			52.11	7.51	3	4	47.05	5.09	2	2
Q21770	Argonaute protein wago-1 OS=Caenorhabditis elegans GN=wago-1 PE=1 SV=1 - [WAGO1_CAEEL]	wago-1	9.31	4	7	7	15	945	105.37	8.45557																	58.08	3.49	3	4	122.763	8.36	6	6	1.91	1.77	0.67
Q21153	Probable calcium-binding mitochondrial carrier K02F3.2 OS=Caenorhabditis elegans GN=K02F3.2 PE=3 SV=3 - [CMC1_CAEEL]	K02F3.2	29.61	1	18	18	29	716	79.5447	8.06006													42.86	1.68	1	1					168.68	9.64	6	6	1.69	1.59	0.33					59.15	3.49	2	2
Q19713	Phenylalanine--tRNA ligase beta subunit OS=Caenorhabditis elegans GN=frs-2 PE=3 SV=2 - [SYFB_CAEEL]	frs-2	23.35	1	11	11	20	591	66.0205	5.99854													22.37	1.35	1	1					117.183	14.04	6	6	1.69	1.59	0.33					54.56	5.75	2	2
Q27497	Serine/threonine-protein phosphatase PP1-alpha OS=Caenorhabditis elegans GN=gsp-1 PE=3 SV=2 - [GLC7A_CAEEL]	gsp-1	31	4	3	10	21	329	37.1804	6.11279																	27.37	3.95	1	1	84.09	19.45	6	6	1.56	1.46	0.33					76.35	9.73	3	3	23.32	3.95	1	1
Q8MPS2	DEnse Body OS=Caenorhabditis elegans GN=deb-1 PE=1 SV=1 - [Q8MPS2_CAEEL]	deb-1	7.51	8	6	6	6	999	110.729	6.7124																					138.307	7.51	6	6	1.44	1.33	0.33
O44145	PERMeable eggshell OS=Caenorhabditis elegans GN=perm-2 PE=1 SV=2 - [O44145_CAEEL]	perm-2	29.06	1	8	8	168	203	22.4397	8.45557	523.151	8.37	3	13	492.537	22.66	5	13	884.576	26.11	6	26	263.419	9.85	2	9	234.126	14.29	3	6	1298.56	24.63	5	34	0.33	0.3	0	52.39	4.93	2	2	94.0543	4.93	2	3	509.081	26.11	5	16
P62784	Histone H4 OS=Caenorhabditis elegans GN=his-1 PE=1 SV=2 - [H4_CAEEL]	his-1	58.25	1	11	11	211	103	11.3623	11.1948	20.46	9.71	1	1	277.441	41.75	5	15	93.6757	29.13	3	6	82.26	21.36	2	3	483.625	41.75	5	22	393.878	41.75	5	18	0.78	0.72	0.47					695.167	46.6	7	27	352.981	51.46	6	19
Q20655	14-3-3-like protein 2 OS=Caenorhabditis elegans GN=ftt-2 PE=1 SV=1 - [14332_CAEEL]	ftt-2	43.95	4	8	16	117	248	28.05	4.90674	22.94	3.23	1	1	83.19	12.1	4	5	23.01	3.23	1	1	157.75	16.94	5	5	339.457	32.66	10	15	102.19	20.16	5	6	1.41	1.3	0.94		0			597.518	41.13	14	25	240.423	25	7	10
Q9XVP0	40S ribosomal protein S15 OS=Caenorhabditis elegans GN=rps-15 PE=1 SV=3 - [RS15_CAEEL]	rps-15	39.07	1	8	8	126	151	17.2325	10.3159	43.83	7.95	1	1	24.74	8.61	1	1	85.1664	21.19	3	3	70.7485	13.25	3	4	109.292	21.19	4	5	514.676	21.85	5	18	1.41	1.37	0.97	45.47	7.95	1	1	213.262	37.75	6	10	306.033	20.53	3	11
P91914	60S ribosomal protein L27 OS=Caenorhabditis elegans GN=rpl-27 PE=2 SV=1 - [RL27_CAEEL]	rpl-27	63.24	1	12	12	121	136	15.7179	10.3452	44.33	8.09	1	1					66.44	19.85	2	2	58.99	11.03	1	1	166.735	30.88	5	8	474.73	41.18	5	16	1.53	1.42	0.67					167.009	31.62	5	6	311.307	38.24	6	13
Q9BIC3	Enoyl-CoA Hydratase OS=Caenorhabditis elegans GN=ech-1.2 PE=1 SV=1 - [Q9BIC3_CAEEL]	ech-1.2	28.21	3	12	17	61	755	81.4354	9.29053	60.31	1.72	1	1									133.441	5.03	3	4	66.13	3.31	2	2	123.72	8.21	5	5	1.65	1.55	1	65.73	1.72	1	1	274.467	17.75	10	11	67.2567	4.77	3	3
Q19853	Uncharacterized protein OS=Caenorhabditis elegans GN=CELE_F28B4.3 PE=1 SV=1 - [Q19853_CAEEL]	CELE_F28B4.3	7.54	1	7	12	39	2229	244.719	5.021	39.8	0.4	1	1									45.62	0.4	1	1	64.3544	1.66	3	3	179.9	3.05	5	5	1.26	1.25	0.67	51.9358	0.85	2	2	383.915	5.11	8	12	186.13	2.24	4	5
Q18947	Uncharacterized protein OS=Caenorhabditis elegans GN=CELE_D1054.11 PE=1 SV=1 - [Q18947_CAEEL]	CELE_D1054.11	18.3	1	5	5	46	317	33.7419	5.10986		0			77.9867	11.99	3	3	368.084	18.3	5	11					49.16	4.1	2	2	272.95	18.3	5	10	0.38	0.34	0.2					52.97	6.62	2	2	66.3367	9.46	3	3
O62388	Ribosomal protein L37 OS=Caenorhabditis elegans GN=CELE_W01D2.1 PE=1 SV=1 - [O62388_CAEEL]	CELE_W01D2.1	52.17	2	8	8	72	92	10.5005	11.5464					58.17	18.48	2	2	68.05	11.96	2	2	37.0333	28.26	3	3	113.53	36.96	4	11	144.331	28.26	5	10	1.76	1.73	0.97	29.53	7.61	1	1	73.56	8.7	2	6	136.079	19.57	3	7
P34689	ATP-dependent RNA helicase glh-1 OS=Caenorhabditis elegans GN=glh-1 PE=1 SV=3 - [GLH1_CAEEL]	glh-1	19	1	7	13	59	763	79.7297	5.75732		0			88.9567	3.15	2	3	62.7623	2.88	2	2	45.83	1.44	1	1	163.418	8.52	6	8	62.4726	6.16	5	5	1.07	1.01	0.66					162.39	9.31	6	7	51.3923	2.88	2	2
Q19162	Ribosomal Protein, Large subunit OS=Caenorhabditis elegans GN=rpl-11.2 PE=1 SV=1 - [Q19162_CAEEL]	rpl-11.2	39.29	1	4	10	152	196	22.7622	10.0229					40.55	3.57	1	1	36.37	3.57	1	1	68.0587	10.71	2	2	255.709	21.94	5	12	355.357	21.94	5	13	2.45	2.34	0.99		0			379.684	26.02	6	20	262.72	22.96	4	10
Q9XTI0	Probable 3-hydroxyisobutyrate dehydrogenase, mitochondrial OS=Caenorhabditis elegans GN=B0250.5 PE=3 SV=1 - [3HIDH_CAEEL]	B0250.5	47.83	1	15	15	65	299	31.1969	8.04541					28.97	3.68	1	1					53.4	10.7	3	3	120.855	22.74	7	9	104.259	25.42	5	5	2.51	2.42	1					90.5948	22.74	7	9
Q20203	Calsequestrin OS=Caenorhabditis elegans GN=csq-1 PE=1 SV=1 - [Q20203_CAEEL]	csq-1	20.86	1	12	12	82	417	48.2963	4.34814					24.05	2.64	1	1													94.57	15.35	5	5	1.1	1.03	0.33		0
Q9XTV4	MBF (Multiprotein bridging factor) transcriptional coactivator OS=Caenorhabditis elegans GN=mbf-1 PE=1 SV=1 - [Q9XTV4_CAEEL]	mbf-1	50.64	1	6	6	31	156	17.0508	9.87646									82.2021	14.1	2	3					88.5717	18.59	3	3	274.967	44.87	5	7	0.96	0.89	0.66	55.96	6.41	1	1	150.144	31.41	4	5	152.514	26.92	3	5
Q9XTU9	Glutaredoxin OS=Caenorhabditis elegans GN=glrx-5 PE=1 SV=1 - [Q9XTU9_CAEEL]	glrx-5	41.55	1	6	6	27	142	15.758	7.28369									25.08	9.86	1	1					105.296	31.69	5	7	134.21	33.8	5	6	1.71	1.52	0.67					51.34	6.34	1	1	76.4667	23.24	3	3
P46562	Putative aldehyde dehydrogenase family 7 member A1 homolog OS=Caenorhabditis elegans GN=alh-9 PE=3 SV=2 - [AL7A1_CAEEL]	alh-9	24.11	1	12	12	32	531	56.9773	6.69775									29.61	1.69	1	1	51.58	3.2	2	2	52.82	3.2	2	2	192.711	11.86	5	7	1.7	1.67	0.99	36.3	1.69	1	1	108.15	9.42	5	5	42.04	1.69	1	1
Q9XUW5	DEAD boX helicase homolog OS=Caenorhabditis elegans GN=ddx-17 PE=1 SV=1 - [Q9XUW5_CAEEL]	ddx-17	27.27	1	16	16	63	561	60.3933	9.18799													127.92	12.83	7	8	185.122	10.34	5	9	73.23	11.23	5	5	4.35	3.9	1	27.09	1.43	1	1	160.327	7.49	4	6	27.72	3.57	2	2
O45148	DihydroLipoamide S-SuccinylTransferase OS=Caenorhabditis elegans GN=dlst-1 PE=1 SV=2 - [O45148_CAEEL]	dlst-1	24.84	1	10	10	61	463	49.782	9.08545													74.58	14.04	4	5	238.603	19.44	8	13	267.43	19.22	5	8	4.3	4.14	1					69.31	13.17	4	5	45.45	8.42	3	3
Q04908	26S proteasome non-ATPase regulatory subunit 3 OS=Caenorhabditis elegans GN=rpn-3 PE=1 SV=1 - [PSMD3_CAEEL]	rpn-3	37.3	1	18	18	79	504	57.4708	7.48877													168.622	8.73	4	6	294.097	14.68	7	10	169.542	15.87	5	5	3.98	3.7	1	37.42	1.98	1	1	395.631	18.06	11	16	62.51	1.98	1	1
Q95Y35	Uncharacterized protein OS=Caenorhabditis elegans GN=Y108G3AL.2 PE=4 SV=1 - [Q95Y35_CAEEL]	Y108G3AL.2	25.99	1	9	9	43	327	38.1621	7.13721													132.953	13.46	4	6	132.126	16.82	6	9	111.28	14.98	5	5	3.86	3.6	1					41.3	5.5	2	2	52.07	4.28	1	1
Q09657	Uncharacterized protein OS=Caenorhabditis elegans GN=CELE_ZK1320.9 PE=1 SV=1 - [Q09657_CAEEL]	CELE_ZK1320.9	26.91	1	13	13	72	472	51.3373	8.6167													246.888	9.75	4	5	252.289	12.08	6	9	215.766	13.14	5	5	3.62	3.43	1	157.928	2.75	1	2	273.067	12.5	5	8	50.88	3.18	1	1
Q21742	Uncharacterized protein OS=Caenorhabditis elegans GN=CELE_R05F9.6 PE=1 SV=1 - [Q21742_CAEEL]	CELE_R05F9.6	48.94	1	22	22	92	568	61.7158	6.49365													90.3	8.27	4	4	182.796	18.31	9	10	209.713	9.51	5	6	3.57	3.44	1	43.87	2.11	1	1	227.851	18.49	10	13	114.47	8.63	4	4
Q94230	Pur alpha Like Protein OS=Caenorhabditis elegans GN=plp-1 PE=1 SV=1 - [Q94230_CAEEL]	plp-1	75.22	2	20	20	84	226	25.4993	9.26123													46.5	17.26	4	4	189.29	42.92	10	10	120.32	25.22	5	5	3.49	3.33	1	22.13	3.98	1	1	253.883	40.71	9	12
A3QMC5	Ribosomal Protein, Large subunit OS=Caenorhabditis elegans GN=rpl-34 PE=1 SV=1 - [A3QMC5_CAEEL]	rpl-34	51.82	1	11	11	73	110	12.6742	11.3413													33.38	13.64	2	2	89.3926	26.36	5	6	92.6831	33.64	5	9	2.84	2.83	1	48.22	8.18	1	1	143.32	38.18	7	10	68.4367	32.73	4	4
Q23120	Probable splicing factor, arginine/serine-rich 2 OS=Caenorhabditis elegans GN=rsp-2 PE=3 SV=1 - [RSP2_CAEEL]	rsp-2	30.25	1	9	9	29	281	32.4015	11.2241													59.63	8.19	3	3	98.68	8.19	4	5	141.027	20.28	5	7	2.82	2.81	1	58.9	2.49	1	1	35.37	3.2	1	1
Q09464	Uncharacterized protein C16C10.8 OS=Caenorhabditis elegans GN=C16C10.8 PE=4 SV=1 - [YQ58_CAEEL]	C16C10.8	35.18	1	7	7	39	253	28.4977	8.88037													73.93	8.3	2	2	231.44	29.25	6	8	144.82	26.09	5	5	2.78	2.69	1					175.491	29.25	6	7	97.0333	11.86	2	3
G5EBJ7	Fructose-1,6-BiPhosphatase OS=Caenorhabditis elegans GN=fbp-1 PE=1 SV=1 - [G5EBJ7_CAEEL]	fbp-1	28.45	1	10	10	52	341	37.164	5.59229													49.51	7.04	2	2	140.05	11.44	3	5	265.24	17.89	5	7	2.58	2.58	1	35.19	2.05	1	1	226.68	13.78	5	8	182.75	11.44	3	4
Q18409	Probable splicing factor, arginine/serine-rich 6 OS=Caenorhabditis elegans GN=rsp-6 PE=3 SV=1 - [RSP6_CAEEL]	rsp-6	29.05	1	5	6	32	179	20.4694	11.7368													64.39	5.59	2	2	24.39	9.5	3	3	383.38	29.05	5	10	2.57	2.53	1		0			34.59	5.59	1	1	26.75	5.59	1	1
Q9XWZ2	Acyl-CoA dehydrogenase family member 11 OS=Caenorhabditis elegans GN=acdh-11 PE=1 SV=1 - [ACD11_CAEEL]	acdh-11	15.56	1	9	9	23	617	68.2494	8.26514		0				0							124.079	6.81	4	4	101.44	3.89	2	2	147.61	8.75	5	5	2.57	2.41	1					38.08	2.11	1	1
Q23121	Probable splicing factor, arginine/serine-rich 1 OS=Caenorhabditis elegans GN=rsp-1 PE=3 SV=1 - [RSP1_CAEEL]	rsp-1	26.6	1	9	9	34	312	35.0208	11.2827													54.7	2.88	1	2	93.13	14.1	5	5	126.11	15.38	5	5	2.43	2.42	1	21.28	2.88	1	1	41.81	10.58	3	4	20.45	2.24	1	1
Q9TZ65	Uncharacterized protein OS=Caenorhabditis elegans GN=CELE_F56F11.4 PE=1 SV=2 - [Q9TZ65_CAEEL]	CELE_F56F11.4	28.71	2	1	9	36	411	45.661	8.6167													51.26	3.89	2	3	56.25	2.92	1	2	182.68	17.03	5	6	2.4	2.32	1	21.67	1.7	1	1	94.17	11.44	4	5	36.32	2.19	1	1
P91253	Probable glutathione S-transferase 7 OS=Caenorhabditis elegans GN=gst-7 PE=3 SV=1 - [GST7_CAEEL]	gst-7	30.58	2	4	5	30	206	23.0708	6.80029													61.7462	9.71	2	2	104.367	14.56	3	4	165.087	30.58	5	6	2.39	2.39	1					84.5093	11.17	2	2	56.0655	14.56	3	3
Q9N362	Uncharacterized protein OS=Caenorhabditis elegans GN=CELE_Y55F3AM.13 PE=1 SV=1 - [Q9N362_CAEEL]	CELE_Y55F3AM.13	31.92	1	11	11	30	354	38.4344	9.39307													28.92	4.24	2	2	66.38	11.58	4	4	93.54	14.97	5	5	2.32	2.31	1		0			54.3333	10.45	4	4	62.08	4.52	1	1
Q22137	Uncharacterized protein OS=Caenorhabditis elegans GN=CELE_T04A8.7 PE=1 SV=1 - [Q22137_CAEEL]	CELE_T04A8.7	21.88	2	13	13	23	681	78.5636	6.15088																	118.545	14.1	8	8	148.53	9.4	5	5	2.29	2	0.67					43.15	1.32	1	1
O17680	Probable S-adenosylmethionine synthase 1 OS=Caenorhabditis elegans GN=sams-1 PE=1 SV=1 - [METK1_CAEEL]	sams-1	27.05	1	9	11	49	403	43.5545	6.48096													33.08	2.48	1	1	96.7833	9.93	4	4	98.2033	15.14	5	6	2.15	2.13	0.67	53.44	4.47	2	2	93.1317	11.91	5	5	73.08	11.41	4	4
P42168	Casein kinase I isoform alpha OS=Caenorhabditis elegans GN=kin-19 PE=3 SV=1 - [KC1A_CAEEL]	kin-19	27.86	1	9	10	45	341	39.012	9.5542													31.33	3.23	1	1	74.57	9.09	4	4	188.993	17.01	5	6	2.15	2.13	0.67					104.79	8.5	3	4	81.4567	10.26	3	3
P47208	T-complex protein 1 subunit delta OS=Caenorhabditis elegans GN=cct-4 PE=2 SV=1 - [TCPD_CAEEL]	cct-4	27.22	1	13	13	28	540	58.3544	6.55127													50.79	3.7	2	2					68.654	12.04	5	5	1.86	1.73	0.67					76.88	10.74	6	7	0	1.3	1	1
Q9BKU3	Uncharacterized protein OS=Caenorhabditis elegans GN=CELE_Y37E3.10 PE=1 SV=2 - [Q9BKU3_CAEEL]	CELE_Y37E3.10	50.58	1	14	14	26	342	38.8744	4.76709													21.52	4.68	1	1	24.68	4.97	2	2	106.936	19.88	5	5	1.84	1.83	0.67					68.1	3.8	1	1	39.05	3.8	1	1
G5EF87	SWI/SNF nucleosome remodeling complex component OS=Caenorhabditis elegans GN=swsn-1 PE=1 SV=1 - [G5EF87_CAEEL]	swsn-1	8.11	3	6	6	12	789	85.351	5.56689													53.05	1.52	1	1	33.45	1.52	1	1	49.7033	6.46	5	5	1.73	1.7	0.33	41.84	1.52	1	1	37.29	1.52	1	1
Q9NLD1	HnRNP A1 homolog OS=Caenorhabditis elegans GN=hrp-2 PE=1 SV=2 - [Q9NLD1_CAEEL]	hrp-2	12.93	1	8	8	23	611	65.8787	6.31592																	94.05	5.56	3	3	114.68	7.53	5	5	1.72	1.63	0.67					125.945	8.84	5	5
O61931	Piwi-like protein ergo-1 OS=Caenorhabditis elegans GN=ergo-1 PE=1 SV=2 - [ERGO1_CAEEL]	ergo-1	9.99	4	11	11	13	1121	126.596	7.84033													25.92	0.89	1	1					66.06	5	5	5	1.61	1.54	0.33
B5BM23	Initiation Factor 4G (EIF4G) family OS=Caenorhabditis elegans GN=ifg-1 PE=1 SV=1 - [B5BM23_CAEEL]	ifg-1	15.07	5	10	10	18	1042	115.981	6.7417		0				0								0			55.37	2.59	2	2	113.43	6.43	5	5	1.6	1.53	0.67		0			125.55	7.77	5	5
Q9N358	T-complex protein 1 subunit theta OS=Caenorhabditis elegans GN=cct-8 PE=1 SV=3 - [TCPQ_CAEEL]	cct-8	35.04	2	17	17	45	548	59.6957	6.17627														0			55	2.19	1	1	178.812	10.58	5	5	1.49	1.42	0.33					259.695	16.97	8	9	67.86	7.12	3	3
Q20390	Palmitoyl-protein thioesterase 1 OS=Caenorhabditis elegans GN=ppt-1 PE=2 SV=2 - [PPT1_CAEEL]	ppt-1	22.15	1	6	6	7	298	33.9621	8.08936																					113.52	21.81	5	5	1.37	1.28	0.33
H2KZS3	Uncharacterized protein OS=Caenorhabditis elegans GN=CELE_T23E7.2 PE=1 SV=2 - [H2KZS3_CAEEL]	CELE_T23E7.2	29.56	4	4	22	177	900	97.8313	4.55127	462.837	15.56	10	16	55.55	2.33	2	2					298.536	11.56	9	14	132.923	8.33	5	6	109.49	5.56	4	5	0.52	0.4	0.2	749.033	23	16	33	315.02	16.89	12	16	160.214	5.56	4	5
Q8MXJ1	Uncharacterized protein OS=Caenorhabditis elegans GN=CELE_T23E7.2 PE=1 SV=1 - [Q8MXJ1_CAEEL]	CELE_T23E7.2	29.96	2	2	20	168	908	98.2247	4.33545	462.837	15.42	10	16	55.55	2.31	2	2					286.64	9.8	7	12	132.923	8.26	5	6	109.49	5.51	4	5	0.48	0.38	0.07	729.102	22.58	15	31	282.442	15.53	10	13	160.214	5.51	4	5
G5ECU5	Uncharacterized protein OS=Caenorhabditis elegans GN=CELE_F44E5.4 PE=1 SV=1 - [G5ECU5_CAEEL]	CELE_F44E5.4	15.04	2	4	8	274	645	70.5978	5.47803	998.33	8.84	4	20	2820.17	12.56	7	66	2625.91	6.36	4	58	395.449	4.5	2	9	616.43	4.5	2	15	603.987	6.36	4	19	0.14	0.13	0	146.54	2.02	1	4	411.806	4.5	2	11	282.392	3.88	3	10
O17570	60S ribosomal protein L38 OS=Caenorhabditis elegans GN=rpl-38 PE=3 SV=2 - [RL38_CAEEL]	rpl-38	75.71	1	9	9	375	70	8.07161	10.0522	71.5	32.86	3	4	606.461	54.29	5	22	260.107	55.71	4	13	343.103	42.86	4	19	721.518	28.57	3	37	590.836	51.43	4	27	0.93	0.88	0.16	212.04	14.29	1	10	727.847	50	4	39	771.785	54.29	6	33
O01869	Ribosomal Protein, Small subunit OS=Caenorhabditis elegans GN=rps-10 PE=1 SV=1 - [O01869_CAEEL]	rps-10	63.09	1	9	9	79	149	16.8599	9.37842	52.01	8.72	1	1	191.984	46.31	5	5	140.953	18.79	2	3	100.69	8.72	1	2	123.38	17.45	2	3	186.788	35.57	4	7	0.63	0.62	0.3	89.66	8.72	1	2	162.18	21.48	3	5	219.037	28.86	3	7
Q95Y04	40S ribosomal protein S28 OS=Caenorhabditis elegans GN=rps-28 PE=3 SV=1 - [RS28_CAEEL]	rps-28	66.15	1	6	6	51	65	7.43203	10.7114	28.32	24.62	1	1	214.953	33.85	4	7	114.32	24.62	2	3					117.24	32.31	2	2	415.755	56.92	4	13	0.52	0.44	0.33					121.39	32.31	2	3	180.95	35.38	2	4
Q9XWT3	Uncharacterized protein OS=Caenorhabditis elegans GN=CELE_Y62H9A.6 PE=1 SV=1 - [Q9XWT3_CAEEL]	CELE_Y62H9A.6	37.57	1	10	10	57	181	19.5216	5.71924	39.49	7.73	1	1	56.6599	16.02	3	3	182.59	14.92	4	4	61.2165	14.36	3	3	185.22	34.81	7	9	162.9	22.1	4	5	0.88	0.85	0.58	24.94	7.73	2	2	102.546	27.07	6	6	109.16	26.52	5	5
Q8MXS6	Uncharacterized protein OS=Caenorhabditis elegans GN=CELE_Y55F3AM.3 PE=1 SV=1 - [Q8MXS6_CAEEL]	CELE_Y55F3AM.3	35.17	2	14	14	52	435	47.5019	7.02002	32.07	2.07	1	1	38.63	4.83	2	2									279.416	25.06	11	15	75.07	8.74	4	4	1.47	1.1	0.66	28.75	1.84	1	1	211.072	18.62	6	9	72.69	2.99	1	1
Q86NJ8	Piwi-like protein OS=Caenorhabditis elegans GN=ppw-1 PE=1 SV=1 - [Q86NJ8_CAEEL]	ppw-1	15.22	3	14	14	37	887	99.5033	9.14404	25.35	1.01	1	1	90.35	2.82	2	2									148.286	8.57	6	7	100.36	5.07	4	5	1.06	0.94	0.67	73.04	2.48	2	2	179.297	8.23	6	6
B7WN95	Ribosomal Protein, Large subunit OS=Caenorhabditis elegans GN=rpl-32 PE=1 SV=1 - [B7WN95_CAEEL]	rpl-32	56.79	1	1	6	91	81	9.09385	9.99365	73.99	22.22	1	1	41.87	14.81	1	1	82.1167	37.04	3	4	68.48	32.1	3	4	92.69	23.46	2	5	268.714	45.68	4	12	1.12	1.11	0.92	35.29	8.64	1	1	109.663	32.1	3	5	160.196	45.68	4	9
Q21230	Eukaryotic translation initiation factor 2 subunit 2 OS=Caenorhabditis elegans GN=K04G2.1 PE=3 SV=4 - [IF2B_CAEEL]	K04G2.1	36.4	1	9	9	29	250	27.5625	9.1001	90.56	10.8	1	1	87.06	10.8	1	1	55.86	10.8	1	1	48.58	4	1	1	55.06	6.8	2	2	63.99	15.2	4	4	0.83	0.83	0.63					28.87	4	1	1	76.5244	11.6	3	3
Q9U2D9	Glycogen [starch] synthase OS=Caenorhabditis elegans GN=gsy-1 PE=1 SV=1 - [GYS_CAEEL]	gsy-1	22.92	1	17	17	94	672	76.4101	6.25244	38.48	1.79	1	1	24.29	1.49	1	1					141.37	5.06	3	5	191.22	11.31	8	10	80.39	5.51	4	5	2.07	1.95	1	55.69	4.46	3	3	207.175	8.48	6	11	27.3	3.42	2	2
G5ED07	Protein disulfide-isomerase OS=Caenorhabditis elegans GN=pdi-3 PE=1 SV=1 - [G5ED07_CAEEL]	pdi-3	23.16	1	12	12	52	488	54.8858	6.32861	38.3	2.66	1	1	35.34	2.66	1	1					100.34	6.56	4	6	138.363	8.61	4	7	97.78	9.84	4	5	2.01	1.87	1		0			133.533	11.07	5	7	47.98	6.56	3	3
O01504	60S acidic ribosomal protein P2 OS=Caenorhabditis elegans GN=rpa-2 PE=3 SV=2 - [RLA2_CAEEL]	rpa-2	75.7	1	6	8	75	107	10.8064	4.67822	70.3	21.5	1	2					62.97	21.5	1	1	84.09	32.71	3	4	184.73	27.1	3	5	197.76	68.22	4	5	1.2	1.16	1					179.457	32.71	3	6	189.065	68.22	4	8
Q19749	Dihydrolipoyllysine-residue acetyltransferase component of pyruvate dehydrogenase complex, mitochondrial OS=Caenorhabditis elegans GN=F23B12.5 PE=1 SV=1 - [ODP2_CAEEL]	F23B12.5	32.15	1	14	14	67	507	53.4336	8.25049	0	1.78	1	1									217.72	10.06	5	8	211.919	23.08	8	9	181.7	10.45	4	4	2.75	2.41	1	102.263	3.94	2	4	270.333	8.28	4	7	30.29	4.73	2	2
H2FLH3	Uncharacterized protein OS=Caenorhabditis elegans GN=unc-22 PE=1 SV=1 - [H2FLH3_CAEEL]	unc-22	6.13	5	39	39	78	6848	754.05	5.88428	33.57	0.16	1	1		0							53.47	0.48	3	3	234.85	2.61	16	16	34.63	0.69	4	4	2.48	2.18	1					208.64	1.34	8	8		0
H2KYR1	VIG (Drosophila Vasa Intronic Gene) ortholog OS=Caenorhabditis elegans GN=vig-1 PE=1 SV=1 - [H2KYR1_CAEEL]	vig-1	37.04	2	12	12	39	378	40.3824	9.72998	46.89	5.03	1	1		0							42.73	2.91	1	1	252.85	17.72	4	6	154.02	14.02	4	6	1.53	1.49	0.67					220.999	17.72	6	6	45.3933	9.79	2	3
O62431	Probable glutamine--tRNA ligase OS=Caenorhabditis elegans GN=ers-1 PE=3 SV=1 - [SYQ_CAEEL]	ers-1	20.1	4	15	15	36	786	88.2069	7.69385	24.07	1.27	1	1													95.36	5.85	5	5	100.85	4.96	4	4	1.2	1.11	0.67					78.6961	8.14	6	6		0
Q18231	Ribosomal Protein, Small subunit OS=Caenorhabditis elegans GN=rps-30 PE=1 SV=1 - [Q18231_CAEEL]	rps-30	9.23	1	4	4	98	130	14.0245	10.2134					104.89	9.23	4	5	112.581	9.23	3	5	176.747	9.23	4	7	209.838	9.23	4	9	205.178	9.23	4	8	1.14	1.08	0.85	82.4	8.46	2	3	268.233	9.23	4	14	224.884	9.23	4	10
G5EFK4	ADP-Ribosylation Factor related OS=Caenorhabditis elegans GN=arf-3 PE=1 SV=1 - [G5EFK4_CAEEL]	arf-3	47.78	1	5	8	26	180	20.5767	6.94678					109.333	30	3	3	47.97	11.67	1	1					94.9033	6.11	1	3	137.62	27.78	4	4	0.8	0.76	0.63					38.07	6.11	1	2	122.61	23.89	4	4
O17772	Patterned Expression Site OS=Caenorhabditis elegans GN=pes-7 PE=1 SV=2 - [O17772_CAEEL]	pes-7	3.45	1	6	6	44	1391	159.112	5.77002					98.5267	2.3	3	3					32.02	1.15	2	2	43.9482	1.22	3	4	150.28	2.8	4	6	1.37	1.37	0.98					41.48	0.65	1	1	87.96	2.23	3	4
Q95YC6	Uncharacterized protein OS=Caenorhabditis elegans GN=C45B2.1 PE=1 SV=1 - [Q95YC6_CAEEL]	C45B2.1	38.61	1	6	6	35	101	11.9127	9.64209					63.2997	20.79	2	2	67.3267	27.72	3	3	38.58	19.8	2	2	80.1954	24.75	3	4	104.18	25.74	4	5	0.95	0.95	0.8					75.51	20.79	3	4	35.38	16.83	2	2
P34563	Eukaryotic translation initiation factor 5A-1 OS=Caenorhabditis elegans GN=iff-1 PE=1 SV=1 - [IF5A1_CAEEL]	iff-1	51.55	2	4	6	36	161	17.8557	5.30029					86.5633	12.42	2	3	90.87	24.22	2	2	23.19	4.97	1	1	61.483	16.15	3	4	153.937	42.24	4	6	0.9	0.9	0.64	30.5	4.97	1	1	21.88	11.8	2	3	33.13	11.8	2	2
Q27274	60 kDa SS-A/Ro ribonucleoprotein homolog OS=Caenorhabditis elegans GN=rop-1 PE=2 SV=1 - [RO60_CAEEL]	rop-1	36.86	1	23	23	52	643	72.7959	6.80029					31.22	2.33	2	2		0			33.66	2.8	2	2	36.43	6.38	4	4	99.4133	6.22	4	4	1.5	1.49	0.99					61.04	6.53	3	3	51.2	2.8	2	2
P04255	Histone H2B 1 OS=Caenorhabditis elegans GN=his-11 PE=1 SV=4 - [H2B1_CAEEL]	his-11	58.2	5	8	8	84	122	13.4923	10.4038					144.42	21.31	2	5					41.75	22.95	3	3	144.856	16.39	2	6	325.276	34.43	4	11	1.44	1.44	0.96	62.3988	14.75	2	3	158.311	33.61	4	9	89.46	22.13	3	9
Q22498	Probable coatomer subunit gamma OS=Caenorhabditis elegans GN=T14G10.5 PE=3 SV=1 - [COPG_CAEEL]	T14G10.5	14.37	4	13	13	54	870	96.2414	5.5542					42.54	2.87	2	2					40.19	2.64	2	2	129.147	4.02	3	3	99.29	4.94	4	4	1.42	1.41	0.99					128.56	7.13	5	5	64.3	2.76	2	2
Q21057	Galectin OS=Caenorhabditis elegans PE=2 SV=1 - [Q21057_CAEEL]	#VALUE!	36.3	2	4	4	27	146	15.9199	6.50732					71.1	14.38	2	2									141.077	30.14	3	3	158.31	36.3	4	4	1.1	1.05	0.66					103.766	21.92	2	2	32.24	15.75	2	3
Q20588	Translation machinery-associated protein 7 homolog OS=Caenorhabditis elegans GN=F49C12.11 PE=3 SV=1 - [TMA7_CAEEL]	F49C12.11	37.5	1	4	4	19	64	6.90684	10.0522					31.57	15.63	1	1	28.13	15.63	1	1					32.29	14.06	1	1	106.11	37.5	4	5	0.95	0.91	0.33					49.0053	29.69	2	2	99.21	37.5	4	5
Q18937	Cleavage Factor IM (CFIm) homolog OS=Caenorhabditis elegans GN=cfim-2 PE=1 SV=3 - [Q18937_CAEEL]	cfim-2	24.54	4	11	11	56	489	53.6278	9.67139					29.62	2.25	1	1					107.57	8.79	4	5	145.617	14.31	7	8	71.73	10.02	4	5	2.81	2.67	1	35.9	1.84	1	1	90.09	8.18	4	5	83.46	7.36	3	4
Q8I711	Glycyl Amino-acyl tRNA Synthetase OS=Caenorhabditis elegans GN=gars-1 PE=1 SV=1 - [Q8I711_CAEEL]	gars-1	21.98	2	15	15	49	678	76.4354	6.72705					21.17	1.33	1	1					51.18	1.33	1	1	268.501	17.99	12	14	97.06	5.6	4	4	2.53	2.14	0.67					212.212	14.6	10	12
P34662	60S ribosomal protein L35 OS=Caenorhabditis elegans GN=rpl-35 PE=3 SV=1 - [RL35_CAEEL]	rpl-35	36.59	1	9	9	69	123	14.1862	11.2681					44.48	10.57	1	1					32.66	18.7	3	3	139.294	29.27	6	7	148.244	17.89	4	6	2.39	2.35	1					127.396	29.27	5	6	85.93	26.02	4	5
Q03604	Ribonucleoside-diphosphate reductase large subunit OS=Caenorhabditis elegans GN=rnr-1 PE=3 SV=1 - [RIR1_CAEEL]	rnr-1	9.77	1	8	8	25	788	88.9127	7.34229					58.85	1.65	1	1					85.62	4.06	3	3	84.53	5.2	4	4	110.9	5.08	4	5	2.05	2.02	1					79.04	2.92	2	2	41.13	1.65	1	1
Q95QL6	Uncharacterized protein OS=Caenorhabditis elegans GN=CELE_F10E9.11 PE=1 SV=1 - [Q95QL6_CAEEL]	CELE_F10E9.11	36.04	1	8	8	26	111	13.0021	10.3892									33.41	12.61	1	1	74.76	10.81	1	1	75.72	21.62	4	4	178.63	22.52	4	5	1.58	1.56	0.67					135.57	19.82	3	4	182.583	33.33	5	6
O44133	Uncharacterized protein OS=Caenorhabditis elegans GN=C24D10.6 PE=1 SV=1 - [O44133_CAEEL]	C24D10.6	54.66	1	8	8	34	161	18.0171	9.65674									104.81	11.18	1	1					97.7933	21.74	3	3	234.232	31.68	4	5	1.31	1.24	0.67					115.027	19.88	3	4	186.983	27.95	4	5
Q966L9	ATP-dependent RNA helicase glh-2 OS=Caenorhabditis elegans GN=glh-2 PE=1 SV=1 - [GLH2_CAEEL]	glh-2	8.73	1	1	7	25	974	100.334	6.23975									39.83	1.13	1	1					53.15	2.05	2	3	62.4726	3.7	4	4	1.25	1.19	0.67					37.93	0.92	1	1	41.52	1.13	1	1
G5EG14	Cactin OS=Caenorhabditis elegans GN=cacn-1 PE=1 SV=1 - [CATIN_CAEEL]	cacn-1	35.92	1	20	20	66	657	77.37	6.55127													171.05	8.07	6	6	252.055	17.05	10	15	144.67	7.76	4	4	4.48	3.97	1	175.82	8.07	5	5	526.809	30.9	15	17	48.41	1.83	1	1
I7FW32	Rab-1 (Fragment) OS=Caenorhabditis elegans GN=rab-1 PE=2 SV=1 - [I7FW32_CAEEL]	rab-1	37.25	12	6	9	74	204	22.4003	5.70654													158.88	17.16	3	5	213.85	26.96	6	11	111.899	19.12	4	6	3.93	3.73	1	108.55	12.25	2	3	121.399	21.08	4	8	125.29	20.59	4	5
Q27888	L-lactate dehydrogenase OS=Caenorhabditis elegans GN=ldh-1 PE=2 SV=1 - [LDH_CAEEL]	ldh-1	39.04	1	13	13	63	333	36.0428	6.90283						0							224.862	19.22	6	8	84.7494	12.31	4	4	170.216	13.21	4	5	3.77	3.25	1	99.5882	6.61	2	3	206.613	18.92	6	7	127.68	12.91	4	5
Q27464	Glucose-6-phosphate 1-dehydrogenase OS=Caenorhabditis elegans GN=gspd-1 PE=3 SV=1 - [G6PD_CAEEL]	gspd-1	18.2	1	11	11	48	522	60.1767	8.03076													134.04	8.62	5	6	131.517	13.6	8	8	100.7	7.09	4	4	3.68	3.37	1					90.09	9.96	5	5	73.1898	6.32	3	3
Q09236	Probable coatomer subunit delta OS=Caenorhabditis elegans GN=C13B9.3 PE=3 SV=1 - [COPD_CAEEL]	C13B9.3	30.49	1	13	13	65	515	56.611	5.92236													126.79	12.23	5	5	213.954	12.04	5	5	202.6	10.29	4	5	3.16	2.99	1					152.06	9.71	4	5	116.4	10.29	4	4
Q86D21	Threonyl Amino-acyl tRNA Synthetase OS=Caenorhabditis elegans GN=tars-1 PE=1 SV=1 - [Q86D21_CAEEL]	tars-1	28.22	2	16	16	48	684	79.4129	6.88818													34.53	2.92	2	2	259.01	14.18	8	10	78.92	6.87	4	5	3.01	2.85	1					270.785	15.06	8	11	50.54	3.65	2	2
G5EEH6	IsoValeryl-CoA Dehydrogenase OS=Caenorhabditis elegans GN=ivd-1 PE=1 SV=1 - [G5EEH6_CAEEL]	ivd-1	29.12	1	10	10	61	419	45.613	8.01611													77.94	8.11	3	3	189.684	14.32	6	7	126.74	13.6	4	4	2.83	2.74	1	38.89	2.39	1	1	163.885	10.74	5	8	113.99	10.02	4	4
G5EGB1	Galectin OS=Caenorhabditis elegans GN=lec-2 PE=1 SV=1 - [G5EGB1_CAEEL]	lec-2	37.05	2	11	12	49	278	31.276	6.66846													46.8729	7.19	2	2	101.856	34.17	9	9	67.6916	12.59	4	4	2.82	2.67	1	24.82	2.52	1	1	43.0063	10.07	3	3	0	2.52	1	1
P50093	Mitochondrial prohibitin complex protein 2 OS=Caenorhabditis elegans GN=phb-2 PE=1 SV=2 - [PHB2_CAEEL]	phb-2	36.39	1	13	13	66	294	32.6473	9.74463													142.15	12.93	4	4	115.59	13.27	4	4	95.0789	14.29	4	4	2.73	2.6	1	42.09	4.08	1	1	223.172	24.49	8	8	107.463	10.88	3	3
G5EFS5	Uncharacterized protein OS=Caenorhabditis elegans GN=CELE_F45D11.15 PE=4 SV=1 - [G5EFS5_CAEEL]	CELE_F45D11.15	24.95	4	13	13	47	501	58.5174	5.65576													47.32	3.79	2	2	129.296	11.18	6	8	83.19	7.39	4	4	2.7	2.59	1					238.48	18.36	10	12	25.08	3.19	2	2
P46502	Probable 26S protease regulatory subunit 6B OS=Caenorhabditis elegans GN=rpt-3 PE=3 SV=1 - [PRS6B_CAEEL]	rpt-3	39.13	1	16	17	48	414	46.3289	5.22412													72.2667	4.59	2	3	77.24	10.39	4	5	69.466	12.56	4	5	2.67	2.64	1	21.67	1.69	1	1	95.69	11.11	4	5		0
O16368	Probable 26S protease regulatory subunit 4 OS=Caenorhabditis elegans GN=rpt-2 PE=3 SV=1 - [PRS4_CAEEL]	rpt-2	39.28	1	14	15	42	443	49.6917	6.16357													62.18	6.32	3	4	59.8435	6.55	3	3	160.1	14.22	4	4	2.61	2.47	1	21.67	1.58	1	1	80.4	10.38	4	4
Q8MXS8	Uncharacterized protein OS=Caenorhabditis elegans GN=CELE_Y47G6A.22 PE=1 SV=1 - [Q8MXS8_CAEEL]	CELE_Y47G6A.22	35.83	1	7	8	34	254	26.8429	7.82568													124.147	14.57	3	3	140.238	23.62	5	5	72.1879	17.72	4	4	2.6	2.54	1					144.833	21.65	5	6
Q9BKU4	Mitochondrial prohibitin complex protein 1 OS=Caenorhabditis elegans GN=phb-1 PE=1 SV=1 - [PHB1_CAEEL]	phb-1	41.45	1	11	11	79	275	29.97	7.56201													52.55	9.45	2	2	156.147	23.64	6	7	187.32	17.82	4	4	2.59	2.51	1	69.8633	12.73	3	3	148.243	19.27	5	8	145.987	24.36	6	6
P54412	Probable elongation factor 1-gamma OS=Caenorhabditis elegans GN=eef-1G PE=3 SV=1 - [EF1G_CAEEL]	eef-1G	28.64	1	13	13	44	398	44.3597	6.65381													33.3367	3.77	3	3	92.11	9.3	3	4	158.13	13.82	4	5	2.56	2.52	1	30.85	4.02	2	2	127.876	18.34	8	8	21.77	5.03	1	1
Q21351	Ras-Gtpase-activating protein SH3 (Three) domain-Binding Protein OS=Caenorhabditis elegans GN=gtbp-1 PE=1 SV=2 - [Q21351_CAEEL]	gtbp-1	23.26	1	10	10	29	473	52.4235	9.5249													139.64	9.94	4	4	75.78	5.29	2	2	103.3	11.84	4	4	2.5	2.32	1	90.73	2.75	1	1	182.1	12.26	5	5	32.72	3.17	1	1
Q09543	Probable serine/threonine-protein phosphatase PP2A regulatory subunit OS=Caenorhabditis elegans GN=paa-1 PE=3 SV=2 - [2AAA_CAEEL]	paa-1	28.47	1	16	16	53	590	66.1068	5.21143													68.99	5.42	3	3	50.9983	6.44	4	4	89.81	10.51	4	4	2.49	2.43	1					80.7861	9.49	6	6	35.51	2.88	2	2
Q9N3F7	Uncharacterized protein OS=Caenorhabditis elegans GN=CELE_Y53G8AR.9 PE=1 SV=1 - [Q9N3F7_CAEEL]	CELE_Y53G8AR.9	26.03	1	7	7	40	315	35.0545	7.7085		0											47.26	8.25	2	2	131.67	11.75	3	5	133.63	15.87	4	5	2.43	2.42	1		0			143.97	9.21	2	3	128.807	17.46	4	4
Q9BI73	Uncharacterized protein OS=Caenorhabditis elegans GN=CELE_R151.2 PE=1 SV=3 - [Q9BI73_CAEEL]	CELE_R151.2	28.21	4	7	7	33	319	34.7509	6.85889													27.17	6.27	2	2	89.2267	13.48	4	4	101.55	16.3	4	5	2.32	2.31	1					65.1022	8.78	3	3	28.56	3.13	1	1
Q95XQ8	Yeast MCM (Licensing factor) related OS=Caenorhabditis elegans GN=mcm-4 PE=1 SV=1 - [Q95XQ8_CAEEL]	mcm-4	18.1	2	14	14	39	823	91.514	6.27783													81.18	2.31	2	2	56.27	4.01	3	3	65.8567	5.1	4	4	2.13	2.11	1					103.7	4.01	3	3
P52899	Probable pyruvate dehydrogenase E1 component subunit alpha, mitochondrial OS=Caenorhabditis elegans GN=T05H10.6 PE=3 SV=1 - [ODPA_CAEEL]	T05H10.6	24.69	2	7	7	17	397	43.7638	7.45947													34.13	5.04	2	2	66.43	5.79	2	2	139.52	15.37	4	5	2.09	2.06	1					103.24	9.32	3	3	28.62	3.27	1	1
O01658	Bifunctional lysine-specific demethylase and histidyl-hydroxylase NO66 OS=Caenorhabditis elegans GN=jmjc-1 PE=3 SV=2 - [NO66_CAEEL]	jmjc-1	13.77	1	10	10	33	748	85.9726	4.98291													32.32	2.01	1	1	48.0667	5.75	4	4	136.092	5.75	4	5	2.07	2.06	0.67					22.17	2.81	2	2	96.3709	7.75	5	7
Q9XWC3	DOMON domain-containing protein Y73F4A.2 OS=Caenorhabditis elegans GN=Y73F4A.2 PE=1 SV=1 - [DMON1_CAEEL]	Y73F4A.2	47.02	1	6	6	22	168	18.8621	8.93896													52.26	4.76	1	1	40.32	13.69	2	2	386.135	40.48	4	8	2.07	2.01	0.67	52.42	4.76	1	1	28.63	6.55	1	1	76.1591	11.31	2	2
O44183	Uncharacterized protein OS=Caenorhabditis elegans GN=CELE_ZC416.6 PE=1 SV=2 - [O44183_CAEEL]	CELE_ZC416.6	11.52	2	6	6	9	625	71.2634	6.22705													53.3733	4.48	3	3					76.37	8.64	4	4	2.02	1.82	0.67
Q9XWV2	Putative phospholipase B-like 1 OS=Caenorhabditis elegans GN=Y37D8A.2 PE=1 SV=1 - [PLBL1_CAEEL]	Y37D8A.2	19.26	1	10	10	35	571	65.3976	7.04932																	118.91	8.93	4	6	130.69	8.23	4	4	1.99	1.8	0.67					26.92	1.4	1	1		0
Q18212	Spliceosome RNA helicase DDX39B homolog OS=Caenorhabditis elegans GN=hel-1 PE=2 SV=1 - [DX39B_CAEEL]	hel-1	24.71	1	10	10	29	425	48.4616	5.79541													67.92	3.29	1	1	30.2	2.35	1	1	191.652	11.06	4	8	1.95	1.86	0.33					58.81	5.65	2	2		0
O45924	2-oxoisovalerate dehydrogenase subunit alpha, mitochondrial OS=Caenorhabditis elegans GN=Y39E4A.3 PE=1 SV=2 - [ODBA_CAEEL]	Y39E4A.3	26.45	3	10	10	31	431	48.9902	7.00537													44.1465	5.8	2	2	59.48	2.55	1	1	116.127	12.76	4	4	1.9	1.84	0.67					67.54	9.28	5	5	0	1.86	1	1
Q09996	Leucine--tRNA ligase OS=Caenorhabditis elegans GN=lrs-1 PE=3 SV=2 - [SYLC_CAEEL]	lrs-1	12.56	1	14	14	34	1186	134.434	6.55127													65.57	1.18	1	1	64.6967	3.29	3	3	123.95	4.13	4	4	1.88	1.88	0.67					119.14	6.41	6	6
Q965Y1	Methionine aminopeptidase 1 OS=Caenorhabditis elegans GN=map-1 PE=1 SV=2 - [Q965Y1_CAEEL]	map-1	19.14	3	6	6	10	371	41.7155	7.25439													44.58	5.39	2	2					128.71	13.75	4	5	1.86	1.73	0.67									32.32	3.5	1	1
Q19240	Uncharacterized protein OS=Caenorhabditis elegans GN=unc-115 PE=1 SV=2 - [Q19240_CAEEL]	unc-115	8.16	3	5	5	15	625	70.5536	7.53271													42.81	4.32	2	2					47.814	5.44	4	4	1.78	1.67	0.67	37.75	4.32	2	2	69.8	4.32	2	2
O45430	MethylCrotonoyl-Coenzyme A Carboxylase (Alpha) OS=Caenorhabditis elegans GN=mccc-1 PE=1 SV=2 - [O45430_CAEEL]	mccc-1	28.61	1	18	18	49	671	73.7074	6.46826						0											102.97	7.3	4	4	77.9167	6.86	4	4	1.76	1.65	0.67					181.54	12.07	7	7	0	1.04	1	1
P31161	Superoxide dismutase [Mn] 1, mitochondrial OS=Caenorhabditis elegans GN=sod-2 PE=1 SV=1 - [SODM1_CAEEL]	sod-2	28.05	2	5	5	12	221	24.5216	7.94287													38.33	4.98	1	1	30.83	4.52	1	1	96.59	21.72	4	5	1.73	1.7	0.33					36.47	4.52	1	1	23.18	4.52	1	1
Q8MXR6	Homologous to Drosophila SQD (Squid) protein OS=Caenorhabditis elegans GN=sqd-1 PE=1 SV=1 - [Q8MXR6_CAEEL]	sqd-1	32.46	2	7	7	25	305	33.447	8.77783													82.15	4.59	1	1	73.13	4.59	1	1	175.163	24.59	4	4	1.65	1.64	0.33	46.36	4.59	1	1	123.56	12.13	3	3	81.6953	9.84	2	2
O45279	Uncharacterized protein OS=Caenorhabditis elegans GN=C30H6.7 PE=1 SV=1 - [O45279_CAEEL]	C30H6.7	21.96	3	7	7	22	337	36.3925	8.79248													31.98	4.15	1	1	29.85	2.37	1	1	100.27	13.06	4	4	1.65	1.64	0.33					20.39	2.37	1	1	41.1	2.37	1	1
Q93545	Uncharacterized protein OS=Caenorhabditis elegans GN=CELE_F20G2.2 PE=1 SV=1 - [Q93545_CAEEL]	CELE_F20G2.2	36.95	3	7	7	15	249	26.7501	7.00537													36.08	6.02	1	1	26.67	3.21	1	1	107.117	20.88	4	4	1.65	1.64	0.33					43.37	9.64	2	2
Q9XUU8	Uncharacterized protein OS=Caenorhabditis elegans GN=CELE_K05C4.5 PE=1 SV=3 - [Q9XUU8_CAEEL]	CELE_K05C4.5	9.48	1	5	5	9	686	76.1147	7.72314													32.38	1.46	1	1	43.56	2.04	1	1	116.94	7.58	4	4	1.65	1.64	0.33					67.99	2.04	1	1
Q9XUN8	Uncharacterized protein OS=Caenorhabditis elegans GN=CELE_T20B3.1 PE=1 SV=1 - [Q9XUN8_CAEEL]	CELE_T20B3.1	12.34	1	6	6	12	608	69.2123	6.85889													66.75	1.64	1	1	47.85	2.3	1	1	93.03	8.06	4	4	1.65	1.64	0.33
O17622	UMP-CMP kinase 1 OS=Caenorhabditis elegans GN=C29F7.3 PE=1 SV=1 - [KCY1_CAEEL]	C29F7.3	40.31	1	7	7	21	191	21.1886	5.59229																	53.1162	10.47	3	3	79.28	26.7	4	4	1.64	1.57	0.67					70.83	5.24	2	2
G5EGK8	Serine/threonine-protein phosphatase OS=Caenorhabditis elegans GN=let-92 PE=1 SV=1 - [G5EGK8_CAEEL]	let-92	31.13	1	8	8	30	318	36.2786	5.26221																	52.08	4.09	1	1	242.76	20.44	4	6	1.56	1.46	0.33					34.29	4.09	1	1	83.65	9.12	2	2
Q10663	Bifunctional glyoxylate cycle protein OS=Caenorhabditis elegans GN=icl-1 PE=1 SV=2 - [GCP_CAEEL]	icl-1	26.76	1	25	25	56	968	108.561	6.88818													42.7	1.24	1	1					52.0933	4.13	4	4	1.54	1.48	0.33	172.12	4.55	4	5	85.3	4.96	4	4
P55216	Putative cystathionine gamma-lyase 2 OS=Caenorhabditis elegans GN=cth-2 PE=3 SV=1 - [CGL2_CAEEL]	cth-2	13.78	1	2	5	12	392	43.0671	5.94775													56.61	3.06	1	1					84.0467	10.97	4	4	1.54	1.48	0.33					39.03	2.81	1	1
Q9TZ33	Ubiquinol-Cytochrome c oxidoReductase complex OS=Caenorhabditis elegans GN=ucr-2.3 PE=1 SV=1 - [Q9TZ33_CAEEL]	ucr-2.3	12.41	1	5	5	17	427	45.5326	8.88037																	43.42	4.45	2	2	95.52	9.84	4	4	1.53	1.47	0.67
Q9N4J8	T-complex protein 1 subunit gamma OS=Caenorhabditis elegans GN=cct-3 PE=1 SV=3 - [Q9N4J8_CAEEL]	cct-3	30.76	1	16	16	36	543	60.4187	7.85498																	26.67	1.47	1	1	124.63	9.02	4	5	1.49	1.42	0.33					146.592	16.02	9	9
G5EE48	TransThyretin-Related family domain OS=Caenorhabditis elegans GN=ttr-50 PE=1 SV=1 - [G5EE48_CAEEL]	ttr-50	20.19	1	5	5	9	213	22.4841	6.56592																	20.55	3.76	1	1	171.7	16.43	4	5	1.49	1.42	0.33
O16314	Uncharacterized protein OS=Caenorhabditis elegans GN=C05C8.1 PE=1 SV=3 - [O16314_CAEEL]	C05C8.1	27	2	5	5	11	200	22.7579	8.73389																	34.64	6	1	1	52.26	21	4	4	1.41	1.36	0.33									40.97	4	1	1
Q95Y13	Nuclear Pore complex Protein OS=Caenorhabditis elegans GN=npp-8 PE=1 SV=1 - [Q95Y13_CAEEL]	npp-8	12.65	1	2	4	7	411	44.9432	5.64307																					134.71	12.65	4	4	1.3	1.24	0.33					22.77	2.19	1	1
Q22601	AdaPtin, Alpha chain (Clathrin associated complex) OS=Caenorhabditis elegans GN=apa-2 PE=1 SV=2 - [Q22601_CAEEL]	apa-2	5.73	1	5	5	6	925	104.114	7.13721																					106.887	4.86	4	4	1.3	1.24	0.33						0
O45227	Uncharacterized protein OS=Caenorhabditis elegans GN=B0513.4 PE=1 SV=1 - [O45227_CAEEL]	B0513.4	33.33	2	5	5	28	120	13.0683	7.86963	240.18	16.67	2	5	136.21	28.33	4	5	146.357	33.33	4	7	22.8	10.83	1	1	31.63	16.67	2	2	99.91	28.33	3	5	0.25	0.25	0									24.51	10.83	1	1
Q18943	Uncharacterized protein OS=Caenorhabditis elegans GN=CELE_D1054.10 PE=1 SV=1 - [Q18943_CAEEL]	CELE_D1054.10	44.15	1	9	9	55	188	20.5674	8.83643	184.483	10.64	2	3	201.07	15.96	3	4	395.65	23.4	4	8	80.56	18.62	4	4	62.5933	17.55	3	3	231.483	15.96	3	6	0.45	0.43	0	45.52	5.32	1	2	100.87	17.55	3	4	51.4	5.32	1	2
Q20647	60S ribosomal protein L23a 2 OS=Caenorhabditis elegans GN=rpl-25.2 PE=3 SV=1 - [R23A2_CAEEL]	rpl-25.2	43.15	1	7	9	85	146	16.2731	10.5649	54.45	14.38	2	2	24.72	14.38	2	2	41.56	7.53	1	1	117.96	16.44	2	2	240.63	30.14	5	8	162.374	23.29	3	7	1	0.98	0.82	77.31	8.9	1	2	257.03	23.29	3	6	200.027	29.45	4	8
Q22993	Phosphoethanolamine MethylTransferase OS=Caenorhabditis elegans GN=pmt-2 PE=1 SV=1 - [Q22993_CAEEL]	pmt-2	33.64	1	13	13	32	437	49.7381	5.92236	80.63	5.26	2	2	103.097	7.09	2	3					32.48	5.03	2	2	29.19	1.83	1	1	101.747	7.55	3	3	0.64	0.62	0.43		0			77.61	5.49	2	2		0
Q9XWC2	DOMON domain-containing protein Y73F4A.1 OS=Caenorhabditis elegans GN=Y73F4A.1 PE=1 SV=1 - [DMON2_CAEEL]	Y73F4A.1	15.38	1	3	3	48	182	20.3415	9.51025	76.64	15.38	2	2	29.02	7.14	1	1	113.537	15.38	2	3	74.2377	15.38	2	3	163.56	15.38	3	5	127.28	15.38	3	5	0.81	0.8	0.81					162.52	15.38	3	5	78.9314	15.38	3	7
P48162	60S ribosomal protein L23a 1 OS=Caenorhabditis elegans GN=rpl-25.1 PE=3 SV=1 - [R23A1_CAEEL]	rpl-25.1	35.37	1	5	7	66	147	16.6863	10.6382	117.94	16.33	2	2	24.72	7.48	1	1	41.56	7.48	1	1	118.737	25.17	3	3	167.7	25.85	4	7	128.55	25.17	3	4	1.06	1.02	0.97	49.33	8.84	1	1	275.654	30.61	4	7	230.536	25.17	3	7
Q1XFY9	Ribosomal Protein, Small subunit OS=Caenorhabditis elegans GN=rps-24 PE=1 SV=1 - [Q1XFY9_CAEEL]	rps-24	35.11	1	5	5	50	131	14.8625	10.7114	64.13	22.14	2	2	46.01	10.69	1	1	51.39	9.92	1	1	78.27	10.69	1	2	128.43	10.69	1	4	182.175	22.14	3	8	0.95	0.95	0.91					93.96	10.69	1	2	121.82	20.61	2	4
Q09486	Uncharacterized protein OS=Caenorhabditis elegans GN=C30G12.2 PE=1 SV=2 - [Q09486_CAEEL]	C30G12.2	30.19	1	7	7	37	265	29.2597	5.37646	106.656	11.32	2	2	84.39	5.66	1	1	57.33	5.66	1	1	158.01	12.08	2	2	190.42	15.09	3	3	156.09	15.09	3	3	0.77	0.76	0.86	71.85	5.66	1	1	164.6	15.09	3	3	129.33	12.08	2	2
P61866	60S ribosomal protein L12 OS=Caenorhabditis elegans GN=rpl-12 PE=3 SV=1 - [RL12_CAEEL]	rpl-12	41.82	1	9	9	98	165	17.8198	9.42236	50.73	7.88	1	1	71.46	18.79	3	3	83.58	7.88	1	2	96.5792	23.03	4	6	236.518	27.88	4	9	160.903	20.61	3	7	1.37	1.31	0.99	47.1	10.3	2	2	246.779	35.15	5	10	182.344	29.7	4	10
Q19877	40S ribosomal protein S23 OS=Caenorhabditis elegans GN=rps-23 PE=3 SV=1 - [RS23_CAEEL]	rps-23	44.76	1	5	5	84	143	15.8647	10.4771	69.24	7.69	1	1	61.18	16.08	2	2	156.69	27.27	2	2	97.6	16.08	2	3	172.497	23.78	3	6	246.21	23.78	3	10	1.18	1.18	0.93					138.097	23.78	3	6	169.017	16.08	2	6
P90983	Ribosomal Protein, Small subunit OS=Caenorhabditis elegans GN=rps-29 PE=1 SV=2 - [P90983_CAEEL]	rps-29	53.57	1	5	5	42	56	6.5493	10.1694	32.44	19.64	1	1	155.79	37.5	2	5	177.172	37.5	2	5									88.1905	51.79	3	5	0.31	0.29	0.02					25.99	12.5	1	2	82.6497	32.14	2	3
Q9XWI6	Eukaryotic translation initiation factor 3 subunit B OS=Caenorhabditis elegans GN=eif-3.B PE=3 SV=2 - [EIF3B_CAEEL]	eif-3.B	24.41	1	16	16	49	725	83.0127	5.94775	41.09	1.1	1	1	75.29	2.48	2	2					67.35	1.1	1	1	103.46	7.17	5	5	54.97	4.41	3	3	0.99	0.97	0.66	34.96	2.07	2	2	184.1	12.14	8	8
Q9BPP1	SET (Trithorax/polycomb) domain containing OS=Caenorhabditis elegans GN=set-29 PE=1 SV=4 - [Q9BPP1_CAEEL]	set-29	27.18	1	14	14	36	401	46.3606	5.64307	39.83	3.24	1	1	75.24	7.48	2	2					39.51	2	1	1	75.7389	6.98	3	4	55.4333	9.23	3	4	0.97	0.96	0.66					102.259	13.22	8	8	53.93	3.49	1	1
Q20751	Eukaryotic translation initiation factor 5A-2 OS=Caenorhabditis elegans GN=iff-2 PE=2 SV=1 - [IF5A2_CAEEL]	iff-2	37.27	1	4	6	38	161	17.9417	5.73193	30.48	7.45	1	1	55.98	12.42	2	2					23.19	4.97	1	1	55.13	11.8	2	2	170.293	27.95	3	6	0.93	0.92	0.63	30.5	4.97	1	1	28.19	16.15	3	3	77.1799	14.29	3	3
Q9N4I3	Uncharacterized protein OS=Caenorhabditis elegans GN=CELE_Y71F9AL.9 PE=1 SV=1 - [Q9N4I3_CAEEL]	CELE_Y71F9AL.9	23.25	1	6	6	45	314	32.1669	9.80322	52.14	5.41	1	1	49.51	5.73	1	1					144.76	20.38	4	4	153.6	17.52	4	4	83.3	11.15	3	3	1.47	1.38	0.99					272.504	23.25	5	7	307.991	20.38	5	9
Q21902	DNA replication licensing factor mcm-5 OS=Caenorhabditis elegans GN=mcm-5 PE=3 SV=1 - [MCM5_CAEEL]	mcm-5	23.06	1	16	16	38	759	84.8821	8.80713	21.51	1.58	1	1	32.76	1.58	1	1					103	5.67	4	4	105.98	3.16	2	2	96.85	4.48	3	3	1.34	1.23	0.98	38.32	2.5	2	2	70.3133	6.46	4	4	71.47	1.58	1	1
P34462	V-type proton ATPase subunit D OS=Caenorhabditis elegans GN=vha-14 PE=3 SV=1 - [VATD_CAEEL]	vha-14	49.42	1	11	11	35	257	28.7682	9.21729	49.92	7.78	1	1		0			269.35	42.8	8	10					93.9633	15.95	3	3	42.42	18.29	3	3	0.33	0.32	0					61.27	18.68	4	5
Q9N4A7	Protein SEC13 homolog OS=Caenorhabditis elegans GN=npp-20 PE=3 SV=1 - [SEC13_CAEEL]	npp-20	35.46	1	10	10	61	313	34.6701	7.02002	68.87	4.79	1	1					22.39	4.79	1	1	229.987	14.7	4	6	152.06	23	6	7	45.9533	11.18	3	3	1.86	1.67	1	116.32	7.99	2	4	130.467	15.65	4	6	20.55	3.19	1	1
O45783	Uncharacterized protein OS=Caenorhabditis elegans GN=CELE_T12D8.5 PE=1 SV=2 - [O45783_CAEEL]	CELE_T12D8.5	59.26	1	8	8	26	135	15.1868	7.32764	20.24	14.81	1	1					46.36	6.67	1	1					154.88	28.89	4	5	73.4467	34.07	3	3	0.96	0.89	0.66					71.74	13.33	1	1	42.33	14.07	2	2
P52015	Peptidyl-prolyl cis-trans isomerase 7 OS=Caenorhabditis elegans GN=cyn-7 PE=1 SV=2 - [CYP7_CAEEL]	cyn-7	36.84	3	6	6	37	171	18.3893	8.44092	48.55	8.19	1	1					44.11	7.02	1	1					45.74	5.85	1	1	130.724	21.05	3	5	0.79	0.76	0.33					53.49	9.94	2	2	46.99	9.94	2	2
Q19722	Asparagine--tRNA ligase, cytoplasmic OS=Caenorhabditis elegans GN=nrs-1 PE=3 SV=1 - [SYNC_CAEEL]	nrs-1	22.2	1	13	13	41	545	61.1469	6.32861	29	2.39	1	1									83.83	3.85	2	2	61.1533	5.14	3	3	57.8067	5.87	3	3	1.32	1.3	1					59.9267	5.5	3	3
Q9XWS6	Uncharacterized protein OS=Caenorhabditis elegans GN=CELE_Y62H9A.5 PE=1 SV=2 - [Q9XWS6_CAEEL]	CELE_Y62H9A.5	21.82	1	6	6	31	165	18.4841	8.76318					57.0133	14.55	2	3	76.15	7.88	1	2	41.49	13.33	2	2	118.35	17.58	3	5	62.28	15.15	3	3	0.96	0.94	0.76					81.47	13.33	2	3	67.95	14.55	2	3
Q9TXP0	40S ribosomal protein S27 OS=Caenorhabditis elegans GN=rps-27 PE=1 SV=3 - [RS27_CAEEL]	rps-27	44.58	1	4	4	83	83	9.34078	9.20264					57.36	25.3	2	2					29.06	15.66	1	1	244.665	40.96	3	8	214.683	40.96	3	7	1.79	1.7	0.67					162.454	40.96	3	7	133.48	25.3	2	5
P34540	Kinesin heavy chain OS=Caenorhabditis elegans GN=unc-116 PE=2 SV=2 - [KINH_CAEEL]	unc-116	14.48	2	10	10	30	815	91.8371	6.40479					51.65	2.82	2	2					29.66	1.35	1	2	136.04	7.98	6	6	58.21	4.66	3	3	1.6	1.55	0.99	52.61	1.35	1	1	201.539	9.33	6	6
G5EC98	CTP synthase OS=Caenorhabditis elegans GN=ctps-1 PE=1 SV=1 - [G5EC98_CAEEL]	ctps-1	14.73	1	8	8	23	672	75.1962	6.354					103.393	3.87	2	2					65.38	2.98	2	2	64.0833	5.06	3	4	45.3467	5.8	3	3	1.45	1.43	0.99	25.81	1.04	1	1	99.16	3.87	2	2	36.93	1.49	1	1
P34575	Probable citrate synthase, mitochondrial OS=Caenorhabditis elegans GN=cts-1 PE=3 SV=1 - [CISY_CAEEL]	cts-1	20.73	1	9	9	48	468	51.5075	7.84033					31.94	4.7	2	2					0	1.5	1	1	161.217	11.11	4	6	67.3021	7.05	3	3	1.44	1.38	0.66	22.78	1.5	1	1	197.841	11.11	4	7	93.6967	8.12	3	3
P90889	Uncharacterized protein OS=Caenorhabditis elegans GN=CELE_F55H12.4 PE=1 SV=1 - [P90889_CAEEL]	CELE_F55H12.4	26.92	1	5	5	21	208	22.0279	8.76318					104.94	6.25	1	1	125.94	12.02	2	2					80.35	20.67	4	4	97.46	16.35	3	3	0.9	0.84	0.65					67.03	10.58	2	2	81.91	17.31	3	3
Q95YC7	Uncharacterized protein OS=Caenorhabditis elegans GN=C45B2.2 PE=1 SV=1 - [Q95YC7_CAEEL]	C45B2.2	33.33	1	5	5	25	99	11.5927	10.1401					28.48	10.1	1	1	49.71	10.1	1	1	32.64	13.13	1	1	36.8	21.21	3	3	52.8933	26.26	3	3	1.16	1.15	0.66					54.6653	21.21	3	4	27.65	8.08	1	1
Q9U2S4	ADP-Ribosylation Factor related OS=Caenorhabditis elegans GN=arf-6 PE=1 SV=1 - [Q9U2S4_CAEEL]	arf-6	18.29	1	3	3	19	175	20.0135	9.14404					35.54	5.71	1	1	56.68	6.29	1	1					46.59	12.57	2	2	107.16	18.29	3	3	0.93	0.9	0.65					71.48	12.57	2	2	41.12	12.57	2	2
I7J4C6	Uncharacterized protein OS=Caenorhabditis elegans GN=CELE_K07F5.15 PE=4 SV=1 - [I7J4C6_CAEEL]	CELE_K07F5.15	34.18	1	4	4	18	79	8.65602	10.3892					66.4533	13.92	1	3	36.24	13.92	1	1					22.53	13.92	1	1	46.6361	20.25	3	3	0.65	0.64	0.31					46.1635	24.05	2	3	99.9506	25.32	2	4
P50140	Chaperonin homolog Hsp-60, mitochondrial OS=Caenorhabditis elegans GN=hsp-60 PE=2 SV=2 - [CH60_CAEEL]	hsp-60	42.43	4	24	24	107	568	60.0638	5.40186					30.17	2.99	1	1					85.7709	9.68	5	5	121.662	10.39	5	5	73.7432	6.51	3	3	2.41	2.21	1					199.53	23.59	13	13	115.538	13.73	7	7
G5EG85	Beta-G spectrin OS=Caenorhabditis elegans GN=unc-70 PE=1 SV=1 - [G5EG85_CAEEL]	unc-70	15.33	6	32	32	62	2257	262.066	5.46533					40.35	0.31	1	1		0			59.72	0.97	2	2	118.17	3.41	7	7	56.4767	1.28	3	3	2.01	1.93	1	52.48	0.44	1	1	198.774	5.72	12	12
Q20121	Fatty Acid CoA Synthetase family OS=Caenorhabditis elegans GN=acs-4 PE=1 SV=2 - [Q20121_CAEEL]	acs-4	15.73	1	11	11	41	731	81.2012	7.94287					49.86	1.5	1	1					77.7	3.01	2	3	33.09	1.5	1	1	32.5603	4.38	3	3	1.65	1.54	0.67	22.63	1.5	1	1	174.743	8.62	6	6	30.5	1.5	1	1
Q9N5V3	IMportin Beta family OS=Caenorhabditis elegans GN=imb-3 PE=1 SV=2 - [Q9N5V3_CAEEL]	imb-3	22.8	1	25	25	124	1092	121.954	4.71631					22.78	0.92	1	1					20.99	0.92	1	1	97.72	4.49	4	4	68.9333	3.39	3	3	1.54	1.52	0.67	58.32	2.56	2	2	261.813	7.6	6	8
P35129	Ubiquitin-conjugating enzyme E2 2 OS=Caenorhabditis elegans GN=let-70 PE=1 SV=1 - [UBC2_CAEEL]	let-70	16.33	1	3	3	16	147	16.6945	7.29834					40.67	4.08	1	1					28.7	12.24	2	2					63.16	16.33	3	5	1.49	1.39	0.66		0			33.27	4.08	1	1	38.155	11.56	2	2
Q93934	Uncharacterized protein OS=Caenorhabditis elegans GN=CELE_R07H5.8 PE=1 SV=1 - [Q93934_CAEEL]	CELE_R07H5.8	24.27	1	5	5	22	342	37.4041	5.99854					50.25	3.22	1	1					30.3	3.22	1	1	39.85	3.22	1	1	73.5567	13.74	3	3	1.27	1.26	0.33					34.57	3.22	1	1
O18282	Protein FRG1 homolog OS=Caenorhabditis elegans GN=frg-1 PE=3 SV=2 - [FRG1_CAEEL]	frg-1	40.51	1	9	9	31	274	30.2494	8.85107									170.567	16.42	3	3					128.564	13.87	3	4	132.08	17.15	3	4	0.9	0.85	0.66					133.174	8.39	2	3	200.346	23.36	5	6
P34433	Uncharacterized protein F44E2.3 OS=Caenorhabditis elegans GN=F44E2.3 PE=4 SV=1 - [YL53_CAEEL]	F44E2.3	31.56	1	8	8	22	244	28.977	9.94971									31.47	3.28	1	1	75.3772	6.97	3	3	26.7	7.38	2	2	65.5068	20.08	3	3	1.66	1.58	1	34.85	3.28	1	1	33.09	11.89	4	4	65.2304	10.66	3	3
I7FXD3	Rab-5 (Fragment) OS=Caenorhabditis elegans GN=rab-5 PE=2 SV=1 - [I7FXD3_CAEEL]	rab-5	29.95	2	5	5	14	207	22.6903	7.76709									45.46	6.76	1	1					24.43	5.8	1	1	96.11	17.39	3	3	1.02	1	0.33					45.88	6.76	1	1	55.55	12.08	2	2
Q23571	Lipoamide acyltransferase component of branched-chain alpha-keto acid dehydrogenase complex, mitochondrial OS=Caenorhabditis elegans GN=ZK669.4 PE=3 SV=1 - [ODB2_CAEEL]	ZK669.4	37.28	1	16	16	80	448	49.6599	8.54346													164.179	13.17	5	7	137.87	14.29	5	5	121.824	9.38	3	3	3.5	3.03	1	45.88	7.14	3	3	144.55	13.62	5	5	80.51	12.95	4	4
Q22508	Uncharacterized protein OS=Caenorhabditis elegans GN=tag-18 PE=1 SV=1 - [Q22508_CAEEL]	tag-18	39.8	1	11	11	83	201	24.4131	9.71533													159.943	21.39	5	6	36.3567	13.43	3	3	78.03	13.43	3	3	3.02	2.63	1	191.355	24.88	5	8	124.693	32.84	7	8	67.4133	29.85	6	7
O61235	Catalase-2 OS=Caenorhabditis elegans GN=ctl-1 PE=2 SV=3 - [CATA2_CAEEL]	ctl-1	22.54	3	6	9	30	497	57.2679	6.93213													72.1428	9.46	5	5	49.01	4.83	2	2	64.6667	8.85	3	4	2.74	2.46	1		0			54.69	3.82	2	2	39.68	3.02	1	1
Q17740	ALG-1 INteracting protein OS=Caenorhabditis elegans GN=ain-1 PE=1 SV=4 - [Q17740_CAEEL]	ain-1	16.54	1	7	7	16	641	70.4221	5.22412													138.2	6.55	3	5	57.31	4.37	2	2	65.3033	8.74	3	3	2.67	2.36	1
P52713	Probable methylmalonate-semialdehyde dehydrogenase [acylating], mitochondrial OS=Caenorhabditis elegans GN=alh-8 PE=3 SV=1 - [MMSA_CAEEL]	alh-8	15.68	2	6	6	31	523	56.4257	7.6499													92.57	6.31	3	4	99.31	8.6	4	4	74.3067	9.18	3	3	2.65	2.5	1	87.91	4.21	2	3	60.5033	6.31	3	3
P91125	Uncharacterized protein OS=Caenorhabditis elegans GN=C32E8.5 PE=1 SV=1 - [P91125_CAEEL]	C32E8.5	34.45	1	10	10	25	299	35.8181	9.5835													80.2	11.71	4	4	66.7467	13.38	3	3	102.03	11.71	3	4	2.61	2.47	1					95.58	9.03	2	3	34.42	7.02	2	2
Q9N4U1	Uncharacterized protein OS=Caenorhabditis elegans GN=CELE_Y49F6B.2 PE=1 SV=1 - [Q9N4U1_CAEEL]	CELE_Y49F6B.2	21.83	1	5	5	17	252	29.5333	9.49561													33.24	4.76	1	1	120.373	15.87	4	7	92.29	13.1	3	5	2.42	2.32	0.67					37.25	4.76	1	1	41	4.76	1	1
Q9N3F8	RAL (Ras-related GTPase) homolog OS=Caenorhabditis elegans GN=ral-1 PE=1 SV=1 - [Q9N3F8_CAEEL]	ral-1	31.46	2	10	10	41	213	23.955	8.04541													125.267	15.02	3	3	163.59	15.96	4	4	72.9333	15.49	3	3	2.41	2.33	1	67.63	7.98	1	1	263.427	19.25	5	6	60.09	6.57	1	1
P49197	40S ribosomal protein S21 OS=Caenorhabditis elegans GN=rps-21 PE=1 SV=1 - [RS21_CAEEL]	rps-21	57.95	1	6	6	53	88	9.66886	7.13721													100.2	11.36	1	2	208.639	36.36	3	6	72.3	40.91	3	3	2.4	2.33	1	44.82	11.36	1	1	187.238	22.73	2	5	107.36	20.45	2	4
Q21243	Acyl CoA DeHydrogenase OS=Caenorhabditis elegans GN=acdh-8 PE=1 SV=1 - [Q21243_CAEEL]	acdh-8	19.9	1	2	7	38	412	44.4673	8.23584													68.7681	7.04	2	2	110.406	14.56	5	5	144.729	9.47	3	4	2.36	2.33	1					62.8	3.16	1	1	73.4417	7.04	2	2
O45499	40S ribosomal protein S26 OS=Caenorhabditis elegans GN=rps-26 PE=3 SV=1 - [RS26_CAEEL]	rps-26	47.86	1	5	5	48	117	13.241	11.1069													25.34	11.11	1	1	150.85	31.62	3	4	251.893	30.77	3	7	2.22	2.19	0.67	21.47	11.11	1	1	183.473	31.62	3	6	166.707	12.82	1	3
Q21338	Transcription elongation factor SPT5 OS=Caenorhabditis elegans GN=spt-5 PE=3 SV=3 - [SPT5H_CAEEL]	spt-5	10.6	1	13	13	23	1208	133.274	5.37646		0				0							101.55	3.81	4	4					57.93	2.57	3	3	2.19	1.87	0.67
P30625	cAMP-dependent protein kinase regulatory subunit OS=Caenorhabditis elegans GN=kin-2 PE=1 SV=3 - [KAPR_CAEEL]	kin-2	29.51	2	10	10	38	366	41.442	5.17334													93.4013	8.47	2	2	114.6	13.39	4	4	105.5	10.38	3	3	2.17	2.14	1	24.83	2.73	1	1	78.701	10.66	3	3
Q94045	Putative RNA polymerase II transcriptional coactivator OS=Caenorhabditis elegans GN=T13F2.2 PE=3 SV=1 - [TCP4_CAEEL]	T13F2.2	24.19	1	4	4	15	124	14.4374	9.11475													62.15	11.29	2	3	26.88	10.48	1	1	63.38	24.19	3	3	2.07	1.93	0.67					60.36	11.29	1	2
Q21824	Probable peroxiredoxin prdx-3 OS=Caenorhabditis elegans GN=prdx-3 PE=3 SV=1 - [TDX1_CAEEL]	prdx-3	36.28	1	8	9	31	226	24.9166	7.35693		0				0							35.59	7.52	2	2	22.02	9.73	2	3	49.1333	12.39	3	3	2.05	2.03	1		0			44.86	8.85	2	2	38.3433	7.52	2	3
Q8I7G8	Uncharacterized protein OS=Caenorhabditis elegans GN=CELE_F26B1.2 PE=1 SV=1 - [Q8I7G8_CAEEL]	CELE_F26B1.2	21.05	5	7	7	20	380	40.5005	8.98291													62.35	6.32	2	2	35.52	5.53	2	2	44.62	7.89	3	3	1.94	1.91	1	39.88	3.42	1	1	55.69	6.05	2	2
Q9XVR8	Putative H/ACA ribonucleoprotein complex subunit 3 OS=Caenorhabditis elegans GN=nola-3 PE=3 SV=2 - [NOP10_CAEEL]	nola-3	59.38	1	4	4	27	64	7.52703	10.1694													77.44	37.5	2	2	59.93	37.5	2	2	73.6233	50	3	3	1.94	1.91	1					130.19	59.38	4	4	46.5	23.44	1	1
Q22099	Lysine--tRNA ligase OS=Caenorhabditis elegans GN=krs-1 PE=3 SV=1 - [SYK_CAEEL]	krs-1	25.17	3	13	13	56	572	65.0952	6.06201																	113.64	11.71	6	6	114.517	8.22	3	3	1.91	1.72	0.67	24.38	1.75	1	1	171.337	13.99	7	8	40.8	4.37	2	2
Q9XVR7	DNA helicase OS=Caenorhabditis elegans GN=mcm-3 PE=1 SV=1 - [Q9XVR7_CAEEL]	mcm-3	14.41	1	10	10	24	812	90.6317	5.69385						0							61.78	3.45	2	2	77.16	2.46	1	1	71.271	4.19	3	3	1.82	1.77	0.67	50.48	3.45	2	2	61.96	2.46	1	1
P30651	Uncharacterized protein ZK643.5 OS=Caenorhabditis elegans GN=ZK643.5 PE=4 SV=2 - [YOW5_CAEEL]	ZK643.5	9.45	1	3	3	8	487	55.2085	6.3667		0											56.86	2.46	1	2	29.58	2.46	1	1	120.043	9.45	3	3	1.82	1.77	0.67
K8ESE2	CystaTHionine gamma lyase OS=Caenorhabditis elegans GN=cth-1 PE=1 SV=1 - [K8ESE2_CAEEL]	cth-1	14.4	2	2	5	9	361	39.4562	6.75635													63.43	6.37	2	2	20.86	2.49	1	1	79.54	8.86	3	3	1.82	1.77	0.67
G3MU81	Ubiquitin carboxyl-terminal hydrolase OS=Caenorhabditis elegans GN=math-33 PE=1 SV=1 - [G3MU81_CAEEL]	math-33	13.91	16	13	13	56	1129	130.871	5.69385													61.62	1.33	1	1	119.213	3.63	3	3	60.8933	2.75	3	3	1.81	1.8	0.67	86.5424	3.19	3	3	318.786	9.65	8	10	45.26	1.95	2	2
Q23315	Glutamyl(E) Amino-acyl tRNA Synthetase OS=Caenorhabditis elegans GN=ears-1 PE=1 SV=1 - [Q23315_CAEEL]	ears-1	12.36	1	14	14	35	1149	125.12	8.70459						0							40.19	1.31	1	1	57.6333	2.87	3	3	67.86	3.92	3	3	1.81	1.8	0.67					74.89	4.26	5	5	39.85	1.91	2	2
G5EF97	SF1 protein OS=Caenorhabditis elegans GN=sfa-1 PE=1 SV=1 - [G5EF97_CAEEL]	sfa-1	6.01	1	4	4	15	699	75.2048	9.71533													20.12	1.72	1	1	67.43	4.43	3	3	41.4633	4.58	3	3	1.81	1.8	0.67	27.06	1.29	1	1	40.53	1.43	1	2
Q966I7	Uncharacterized protein OS=Caenorhabditis elegans GN=CELE_K08D12.3 PE=1 SV=1 - [Q966I7_CAEEL]	CELE_K08D12.3	49.01	1	6	6	16	151	15.5475	8.11865													26.11	10.6	1	1	108.393	25.17	3	3	151.268	30.46	3	3	1.81	1.8	0.67					56.39	7.28	1	1	140.058	30.46	3	3
Q20938	Probable 26S proteasome regulatory subunit rpn-6.1 OS=Caenorhabditis elegans GN=rpn-6.1 PE=2 SV=2 - [PS11A_CAEEL]	rpn-6.1	13.93	1	6	6	29	438	49.0602	5.43994													56.01	2.51	1	1	48.8	4.79	2	2	107.97	7.99	3	4	1.77	1.77	0.67	43.88	2.51	1	1	59.53	2.51	1	2	27.28	2.28	1	1
Q22037	Heterogeneous nuclear ribonucleoprotein A1 OS=Caenorhabditis elegans GN=hrp-1 PE=1 SV=1 - [ROA1_CAEEL]	hrp-1	13.58	1	5	5	18	346	36.3212	8.35303													41.71	3.76	1	1	45.91	5.2	2	2	140.78	9.54	3	4	1.77	1.77	0.67					29.38	5.2	2	2	21.15	4.91	2	2
P53596	Probable succinyl-CoA ligase [ADP/GDP-forming] subunit alpha, mitochondrial OS=Caenorhabditis elegans GN=C05G5.4 PE=3 SV=1 - [SUCA_CAEEL]	C05G5.4	21.43	1	6	6	25	322	33.7765	8.99756													48.36	3.73	1	1	26.21	6.52	2	2	114.26	12.11	3	4	1.77	1.77	0.67	26.93	3.73	1	1
Q22021	Putative ATP synthase subunit f, mitochondrial OS=Caenorhabditis elegans GN=R53.4 PE=3 SV=1 - [ATPK_CAEEL]	R53.4	54.9	1	10	10	58	153	18.7376	10.0376																	59.4967	16.99	3	3	154.84	18.3	3	5	1.72	1.63	0.67					96.33	30.07	5	6	65.1	11.76	2	2
Q7YXB9	Microtubule-Associated Protein Homolog OS=Caenorhabditis elegans GN=maph-1.1 PE=1 SV=1 - [Q7YXB9_CAEEL]	maph-1.1	8.9	4	1	6	24	764	80.2262	5.8335													62.37	1.57	1	1	43.92	2.49	2	2	74.8967	4.84	3	3	1.7	1.7	0.67	60.94	3.14	2	2	66.98	3.14	2	2
Q09289	Proteasomal ubiquitin receptor ADRM1 homolog OS=Caenorhabditis elegans GN=C56G2.7 PE=3 SV=2 - [ADRM1_CAEEL]	C56G2.7	20.86	1	6	6	20	374	39.7485	4.91943													25.25	3.21	1	1	44.08	3.48	1	2	109.77	10.16	3	3	1.7	1.7	0.67					42.11	3.48	1	2	21.83	3.48	1	1
Q07750	Actin-depolymerizing factor 1, isoforms a/b OS=Caenorhabditis elegans GN=unc-60 PE=1 SV=2 - [ADF1_CAEEL]	unc-60	34.91	1	6	7	16	212	23.5628	5.80811													21.23	3.77	1	1	53.13	10.38	2	2	55.65	13.68	3	3	1.7	1.7	0.67					72.0167	8.96	2	2
Q9NA98	Actin-Related Proteins OS=Caenorhabditis elegans GN=arp-1 PE=1 SV=2 - [Q9NA98_CAEEL]	arp-1	27.81	2	8	9	36	374	42.0444	6.7417																	45.0006	6.42	3	4	69.05	12.03	3	3	1.68	1.58	0.67	25.42	2.67	1	1	56.63	7.22	3	3	55.5329	7.49	2	2
I7EVK5	Rab-11.1 (Fragment) OS=Caenorhabditis elegans GN=rab-11.1 PE=2 SV=1 - [I7EVK5_CAEEL]	rab-11.1	33.33	3	7	7	27	210	23.2839	6.93213																	78.02	15.24	3	4	104.75	15.24	3	3	1.68	1.58	0.67					55.41	13.81	3	3	42.38	3.81	1	1
P37165	Ubiquitin-like protein 1-40S ribosomal protein S27a OS=Caenorhabditis elegans GN=ubl-1 PE=1 SV=2 - [RS27A_CAEEL]	ubl-1	23.93	1	3	3	15	163	18.0866	9.5249																	57.03	11.66	1	1	347.046	23.93	3	7	1.63	1.51	0.33					72.49	11.66	1	1	99.41	23.31	2	2
O62415	LYSozyme OS=Caenorhabditis elegans GN=lys-1 PE=1 SV=1 - [O62415_CAEEL]	lys-1	18.46	1	4	4	19	298	32.3593	5.68115													29.84	2.35	1	1	40.44	2.35	1	1	105.133	13.42	3	3	1.58	1.57	0.33					30.96	2.35	1	2	100.22	7.38	2	3
P90860	Uncharacterized protein OS=Caenorhabditis elegans GN=CELE_F36A2.7 PE=1 SV=1 - [P90860_CAEEL]	CELE_F36A2.7	42.51	1	6	6	34	167	19.5272	9.62744													49.8	7.78	1	1	25.92	5.39	1	1	90.85	23.95	3	3	1.58	1.57	0.33					41.83	9.58	2	3	42.33	15.57	2	2
Q95PZ1	Uncharacterized protein OS=Caenorhabditis elegans GN=CELE_Y67H2A.5 PE=1 SV=1 - [Q95PZ1_CAEEL]	CELE_Y67H2A.5	15.86	1	5	5	15	145	15.5043	9.51025													31	8.28	1	1	27.81	6.21	1	1	71.79	15.17	3	3	1.58	1.57	0.33					47.78	14.48	2	2		0
A0A078BPL2	CathePsin Z OS=Caenorhabditis elegans GN=cpz-1 PE=1 SV=1 - [A0A078BPL2_CAEEL]	cpz-1	34.71	2	5	5	19	170	19.1689	5.88428																	38.56	11.18	2	3	61.2633	24.12	3	3	1.57	1.5	0.67	25.5	4.12	1	1	37.84	7.06	1	1	58.2667	13.53	2	3
G5EGL2	Uncharacterized protein OS=Caenorhabditis elegans GN=CELE_T28D6.6 PE=1 SV=1 - [G5EGL2_CAEEL]	CELE_T28D6.6	22.13	2	6	6	19	366	40.783	8.90967																	95.8672	11.2	3	3	140.966	11.2	3	3	1.57	1.5	0.67					73.5467	10.93	3	5	59.89	4.37	1	1
Q86S80	Receptor Mediated Endocytosis OS=Caenorhabditis elegans GN=rme-1 PE=1 SV=1 - [Q86S80_CAEEL]	rme-1	22.88	6	10	10	51	555	62.6152	6.26514																	83.2161	7.03	3	3	153.077	7.39	3	3	1.57	1.5	0.67					32.83	4.5	2	2
Q20779	Probable cytochrome c oxidase subunit 6A, mitochondrial OS=Caenorhabditis elegans GN=tag-174 PE=3 SV=1 - [COX6A_CAEEL]	tag-174	31.25	1	5	5	24	128	14.7334	9.53955																	85.6	22.66	2	2	110.12	31.25	3	4	1.53	1.47	0.67					92.4	17.97	2	2	46.37	10.94	1	1
Q21966	ASpartyl Protease OS=Caenorhabditis elegans GN=asp-4 PE=1 SV=1 - [Q21966_CAEEL]	asp-4	13.29	1	6	6	25	444	49.2458	6.55127																	63.23	5.18	2	2	117.947	9.01	3	3	1.45	1.41	0.67					66.3	5.18	2	2	51.58	2.7	1	1
H2L2C8	AcTiniN OS=Caenorhabditis elegans GN=atn-1 PE=1 SV=1 - [H2L2C8_CAEEL]	atn-1	9.96	4	8	8	20	823	95.5484	6.16357																	63.37	2.43	2	2	116.153	4.13	3	3	1.45	1.41	0.67					47.73	2.55	2	2
Q22140	Mitochondrial Ribosomal Protein, Large OS=Caenorhabditis elegans GN=mrpl-16 PE=1 SV=2 - [Q22140_CAEEL]	mrpl-16	19.58	1	4	4	17	240	27.6882	9.48096																	52.213	3.33	1	2	66.3672	15	3	3	1.45	1.41	0.67					31.62	3.33	1	2
P53489	Actin-related protein 2 OS=Caenorhabditis elegans GN=arx-2 PE=3 SV=1 - [ARP2_CAEEL]	arx-2	22.53	1	7	7	16	395	44.8119	6.60986																	59.69	5.82	2	2	99.9733	9.87	3	3	1.45	1.41	0.67					38.52	2.28	1	1
P34328	Heat shock protein Hsp-12.2 OS=Caenorhabditis elegans GN=hsp-12.2 PE=3 SV=1 - [HSP10_CAEEL]	hsp-12.2	30.91	1	4	4	14	110	12.2573	6.80029																	31.02	12.73	1	1	59.2067	28.18	3	4	1.41	1.36	0.33					51.33	12.73	2	2	24.83	10	1	1
P34339	Eukaryotic translation initiation factor 3 subunit A OS=Caenorhabditis elegans GN=egl-45 PE=3 SV=1 - [EIF3A_CAEEL]	egl-45	13.85	1	13	13	44	1076	124.332	9.0415						0								0			28.03	1.3	1	1	73.2367	2.97	3	3	1.34	1.31	0.33					133.63	6.97	6	7
Q3S1J5	UBA (Human ubiquitin) related OS=Caenorhabditis elegans GN=uba-1 PE=1 SV=1 - [Q3S1J5_CAEEL]	uba-1	13.91	3	11	11	15	1028	114.883	5.24951																	43.09	1.36	1	1	93.5832	3.7	3	3	1.34	1.31	0.33					171.54	7.59	6	6
Q9N4F3	AP complex subunit beta OS=Caenorhabditis elegans GN=apb-1 PE=1 SV=2 - [Q9N4F3_CAEEL]	apb-1	8.48	3	8	8	19	955	105.186	5.33838																	61.01	1.68	1	1	83.22	4.4	3	3	1.34	1.31	0.33	50.06	1.68	1	1	78.2	1.57	1	1
G5EDP2	Non-specific lipid-transfer protein-like 2 OS=Caenorhabditis elegans GN=daf-22 PE=1 SV=1 - [NLTP2_CAEEL]	daf-22	13.11	1	4	4	12	412	44.3574	7.62061																	45.93	3.88	1	1	79.24	9.22	3	3	1.34	1.31	0.33					27.11	3.88	1	1	21	2.67	1	1
P46548	Probable glycylpeptide N-tetradecanoyltransferase OS=Caenorhabditis elegans GN=nmt-1 PE=3 SV=1 - [NMT_CAEEL]	nmt-1	18.22	2	7	7	21	450	50.8567	7.56201																	23.07	2.44	1	1	67.15	7.78	3	3	1.34	1.31	0.33					36.62	2.44	1	1
O45622	Eukaryotic Release FActor homolog OS=Caenorhabditis elegans GN=erfa-3 PE=1 SV=2 - [O45622_CAEEL]	erfa-3	13.91	2	6	6	12	532	59.1251	5.65576																	22.11	1.5	1	1	49.22	8.46	3	3	1.34	1.31	0.33
Q20053	ATP Synthase B homolog OS=Caenorhabditis elegans GN=asb-1 PE=1 SV=1 - [Q20053_CAEEL]	asb-1	25.58	1	6	7	14	301	34.3466	8.85107																					70.8756	10.3	3	4	1.3	1.24	0.33
O02328	Eukaryotic translation initiation factor 3 subunit C OS=Caenorhabditis elegans GN=eif-3.C PE=3 SV=2 - [EIF3C_CAEEL]	eif-3.C	11.02	1	11	11	27	898	103.778	6.1001																					44.29	2.45	3	3	1.22	1.19	0.33	43.94	2.12	2	2	86.1567	4.23	3	3	21.75	1.56	1	1
Q9XU15	Hexokinase OS=Caenorhabditis elegans GN=hxk-2 PE=1 SV=1 - [Q9XU15_CAEEL]	hxk-2	14.67	1	6	6	12	552	61.6472	6.21436																					82.67	8.88	3	3	1.22	1.19	0.33	23.62	1.45	1	1		0
Q23670	Probable DNA topoisomerase 2 OS=Caenorhabditis elegans GN=K12D12.1 PE=3 SV=2 - [TOP2_CAEEL]	K12D12.1	6.32	2	9	9	21	1520	172.226	8.51416																					61.0833	2.17	3	3	1.22	1.19	0.33					60.2167	2.17	3	3
O01497	TYRosinase OS=Caenorhabditis elegans GN=tyr-4 PE=1 SV=1 - [O01497_CAEEL]	tyr-4	7.06	1	3	3	7	751	82.1232	8.04541														0				0			108.583	7.06	3	3	1.22	1.19	0.33					103.85	4.93	2	2
G5EDV3	C. Elegans Y-box OS=Caenorhabditis elegans GN=cey-4 PE=1 SV=1 - [G5EDV3_CAEEL]	cey-4	42.18	1	8	8	13	294	32.3994	9.49561																		0			114.557	17.69	3	3	1.22	1.19	0.33					30.57	9.52	1	1
Q9GP94	MLP/CRP family (Muscle LIM Protein/Cysteine-rich Protein) OS=Caenorhabditis elegans GN=mlp-1 PE=1 SV=2 - [Q9GP94_CAEEL]	mlp-1	51.58	4	3	3	4	95	10.3048	8.54346																					163.627	51.58	3	3	1.22	1.19	0.33
G8JY07	Protein Disulfide Isomerase OS=Caenorhabditis elegans GN=pdi-2 PE=1 SV=1 - [G8JY07_CAEEL]	pdi-2	39.82	3	19	19	61	437	49.0367	4.84326	66.5667	6.41	3	3	133.531	12.81	5	7					154.152	16.93	8	9	62.9767	7.78	3	3	51.98	5.26	2	2	0.83	0.64	0.31	35.67	2.29	1	1	180.772	19.68	8	9	60.69	8.47	3	3
G5EC10	Galectin OS=Caenorhabditis elegans GN=lec-9 PE=1 SV=1 - [G5EC10_CAEEL]	lec-9	45.71	1	4	4	28	140	15.5462	9.08545	96.21	37.14	3	3	48.34	10	1	1	87.97	10	1	1					123.427	18.57	2	3	186.32	18.57	2	4	0.51	0.48	0.58					34.88	8.57	1	1	57.8	18.57	2	2
Q21750	Acid Alpha Glucosidase Relate OS=Caenorhabditis elegans GN=aagr-2 PE=1 SV=3 - [Q21750_CAEEL]	aagr-2	16.86	1	13	13	67	955	106.773	5.80811	119.18	2.51	2	3	60.16	2.51	2	2					95.4907	3.25	3	5	223.714	7.75	6	7	42.66	3.87	2	2	1	0.9	0.82	55.24	1.99	2	2	67.96	4.08	3	4
P90901	Intermediate filament protein ifa-1 OS=Caenorhabditis elegans GN=ifa-1 PE=1 SV=2 - [IFA1_CAEEL]	ifa-1	8.35	3	3	6	38	575	66.49	6.37939	48.4764	2.78	2	3	43.7	1.22	1	1	32.0699	1.22	1	3	63.6349	1.22	1	4	28.44	1.22	1	1	65.4579	2.78	2	5	0.64	0.58	0.49	25.67	1.22	1	2	42.9621	2.61	2	2	38.5901	2.78	2	3
P36573	32 kDa beta-galactoside-binding lectin OS=Caenorhabditis elegans GN=lec-1 PE=1 SV=1 - [LEC1_CAEEL]	lec-1	45.52	2	15	15	52	279	31.7902	6.59521	71.01	9.32	2	2													49.3467	14.34	4	4	82.415	8.6	2	2	0.76	0.71	0.66					113.075	17.92	6	7	69.68	4.66	1	1
Q17967	Protein disulfide-isomerase 1 OS=Caenorhabditis elegans GN=pdi-1 PE=3 SV=1 - [PDI1_CAEEL]	pdi-1	19.38	1	8	8	39	485	53.4031	4.75439	94.43	2.47	1	1	170.913	15.46	6	6					78.05	4.54	2	2	114.856	14.64	6	6	41.18	4.12	2	2	0.76	0.73	0.32					184.829	12.58	5	6	39.99	2.47	1	2
P30642	Eukaryotic translation initiation factor 3 subunit D OS=Caenorhabditis elegans GN=eif-3.D PE=1 SV=1 - [EIF3D_CAEEL]	eif-3.D	18.25	1	9	9	48	570	64.249	8.20654	25.1	1.93	1	1	66.66	4.56	2	2					209.623	9.82	5	7	198.06	5.96	3	5	44.74	4.21	2	2	1.67	1.4	0.97	111.13	4.56	2	3	121.2	6.49	3	4
O44664	Neuropeptide-like protein 29 OS=Caenorhabditis elegans GN=nlp-29 PE=2 SV=1 - [NLP29_CAEEL]	nlp-29	46.58	4	2	2	44	73	7.6115	9.65674	39.19	13.7	1	1	45.39	46.58	2	2					77.6	46.58	2	4	31.9	13.7	1	1	73.68	46.58	2	4	1.16	1.05	0.66	72.3267	13.7	1	3	91.51	46.58	2	4	40.8	13.7	1	2
Q10453	Histone H3.3 type 1 OS=Caenorhabditis elegans GN=his-71 PE=1 SV=2 - [H331_CAEEL]	his-71	24.26	8	4	4	47	136	15.3325	11.2681	38.33	5.15	1	1	63.43	13.24	2	3					40.1163	5.15	1	2	102.605	19.85	3	9	54.89	14.71	2	2	1.16	1.06	0.86	38.8	5.15	1	1	94.5596	19.85	3	7	38.51	5.15	1	1
Q9U332	60S ribosomal protein L31 OS=Caenorhabditis elegans GN=rpl-31 PE=3 SV=1 - [RL31_CAEEL]	rpl-31	42.62	1	8	9	76	122	14.2526	10.0815	26.08	7.38	1	1	48.97	7.38	1	1	44.26	7.38	1	1	81.7	25.41	4	5	194.644	28.69	5	9	53.53	13.11	2	4	1.67	1.56	1	80.45	13.11	2	3	185.319	36.07	6	9	118.68	20.49	3	5
Q21032	Isocitrate dehydrogenase [NADP] OS=Caenorhabditis elegans GN=idh-1 PE=1 SV=1 - [Q21032_CAEEL]	idh-1	24.76	3	8	8	47	412	45.9303	6.48096	29.5	3.16	1	1	24.9	3.16	1	1					88.95	3.16	1	2	70.88	7.28	2	3	97.4833	6.07	2	3	1.14	1.12	0.98					332.919	16.02	5	11	104.203	7.28	2	3
Q21854	Uncharacterized protein OS=Caenorhabditis elegans GN=tag-147 PE=1 SV=1 - [Q21854_CAEEL]	tag-147	2.2	1	2	2	13	817	90.8158	5.2876	31.05	1.1	1	1	24.11	1.1	1	1					44.62	2.2	2	2	34.37	1.1	1	1	30.26	2.2	2	2	0.97	0.93	0.64	53.13	1.1	1	2	28.96	1.1	1	1
Q21775	Protein N-terminal glutamine amidohydrolase OS=Caenorhabditis elegans GN=R06C7.6 PE=3 SV=1 - [NTAQ1_CAEEL]	R06C7.6	13.59	1	2	2	67	184	21.5788	5.64307	38.81	5.43	1	1									165.72	5.43	1	7	349.779	13.59	2	14	211.377	13.59	2	6	3.05	2.8	1	75.3233	5.43	1	3	151.807	13.59	2	6	146.68	13.59	2	4
Q09511	Probable splicing factor, arginine/serine-rich 4 OS=Caenorhabditis elegans GN=rsp-4 PE=3 SV=1 - [RSP4_CAEEL]	rsp-4	25	1	5	5	17	196	22.5746	11.7515	25.66	5.61	1	1									25	6.12	1	1	188.806	25	5	7	73.64	13.27	2	2	1.41	1.31	0.66									56.86	7.14	1	1
Q20219	Dietary restriction down regulated OS=Caenorhabditis elegans GN=drd-2 PE=1 SV=2 - [Q20219_CAEEL]	drd-2	17.62	1	24	29	92	2214	243.221	4.90674	39.8	0.41	1	1									45.62	0.41	1	1	108.141	2.26	5	5	63.72	1.04	2	2	1.26	1.22	0.66	172.381	2.26	5	7	1463.83	12.15	19	39	711.012	12.47	22	28
G4S034	SPeCtrin OS=Caenorhabditis elegans GN=spc-1 PE=1 SV=2 - [G4S034_CAEEL]	spc-1	17.55	2	34	35	61	2427	281.581	5.45264	20.14	0.54	1	1													152.133	3.21	7	7	35.71	1.11	2	2	1.26	1.09	0.66		0			522.826	12.4	24	24
G5EDY2	Tryptophanyl(W) Amino-acyl tRNA Synthetase OS=Caenorhabditis elegans GN=wars-1 PE=1 SV=1 - [G5EDY2_CAEEL]	wars-1	27.1	1	13	13	32	417	47.208	6.46826	39.64	3.36	1	1													37.35	2.64	1	1	44.78	6	2	2	0.81	0.8	0.33					72.21	7.67	3	4
Q20970	Methionine--tRNA ligase, cytoplasmic OS=Caenorhabditis elegans GN=mrs-1 PE=3 SV=1 - [SYMC_CAEEL]	mrs-1	6	3	5	5	14	917	101.649	7.78174	49.35	1.42	1	1		0											20.01	1.2	1	1	74.47	2.62	2	2	0.81	0.8	0.33					69.58	2.62	2	2
O45226	Ribosomal Protein, Large subunit OS=Caenorhabditis elegans GN=rpl-29 PE=1 SV=1 - [O45226_CAEEL]	rpl-29	20.97	1	4	4	79	62	7.22298	11.6782					65.7836	12.9	2	4	62.2156	12.9	2	3	36.3	11.29	1	2	50.91	12.9	2	4	194.282	12.9	2	17	1.09	1.03	0.55					53.3039	12.9	2	4	165.064	12.9	2	15
P91478	Ribosome-recycling factor, mitochondrial OS=Caenorhabditis elegans GN=mrrf-1 PE=3 SV=2 - [RRFM_CAEEL]	mrrf-1	27.31	1	6	6	22	238	26.9376	9.92041					73.93	10.5	2	2	80.42	7.14	1	1	21.58	6.72	2	2	59.81	17.23	4	4	51.74	7.56	2	2	1.16	1.12	0.93					48.95	4.62	1	1	44.8	7.56	2	2
G5EEL9	HMG OS=Caenorhabditis elegans GN=hmg-11 PE=1 SV=1 - [G5EEL9_CAEEL]	hmg-11	40.15	1	5	5	31	137	14.0374	10.3892					40.95	18.98	2	2					91.42	10.22	2	2	178.32	30.66	4	5	70.78	20.44	2	2	1.48	1.42	0.98					217.903	40.15	5	6	156.86	20.44	2	4
P91913	60S acidic ribosomal protein P1 OS=Caenorhabditis elegans GN=rla-1 PE=3 SV=2 - [RLA1_CAEEL]	rla-1	70.27	1	4	6	40	111	11.2766	4.32275					113.97	45.95	2	2					69.33	38.74	2	3	163.617	31.53	1	3	67.4	30.63	2	2	1.48	1.41	0.98					48.72	31.53	1	1	146.23	47.75	2	4
Q9U1W1	TFG related OS=Caenorhabditis elegans GN=tfg-1 PE=1 SV=1 - [Q9U1W1_CAEEL]	tfg-1	10.08	1	3	3	5	486	49.7087	5.64307					38.54	4.32	2	2													49.87	8.44	2	2	0.77	0.75	0.32						0
Q18885	Transcription factor BTF3 homolog OS=Caenorhabditis elegans GN=icd-1 PE=1 SV=1 - [BTF3_CAEEL]	icd-1	50.31	1	5	5	34	161	17.4922	8.76318					55.23	5.59	1	1	56.52	32.3	2	2	76.2	6.21	2	2	237.473	18.01	3	4	156.18	17.39	2	4	1.2	1.19	0.96					185.762	17.39	2	3	196.408	18.01	3	4
Q7YTR9	Uncharacterized protein OS=Caenorhabditis elegans GN=C27B7.9 PE=1 SV=1 - [Q7YTR9_CAEEL]	C27B7.9	30	1	3	3	19	90	10.1385	9.87646					60.76	11.11	1	2	83.96	22.22	2	2					41.6	11.11	1	1	89.58	18.89	2	6	0.73	0.69	0.33					31.28	11.11	1	1	87.82	18.89	2	4
Q9XU97	Uncharacterized protein OS=Caenorhabditis elegans GN=CELE_F44E5.1 PE=1 SV=1 - [Q9XU97_CAEEL]	CELE_F44E5.1	30.77	1	3	3	30	78	8.86261	10.272					23.87	12.82	1	1	30.48	16.67	1	1	54.62	16.67	1	2	73.04	29.49	2	2	46.64	29.49	2	2	1.19	1.16	0.97	21.98	16.67	1	1	38.31	16.67	1	2	33.42	12.82	1	1
Q10943	ADP-ribosylation factor 1-like 2 OS=Caenorhabditis elegans GN=arf-1.2 PE=2 SV=2 - [ARF12_CAEEL]	arf-1.2	34.81	1	2	5	22	181	20.5086	6.58057					52.09	7.73	1	1	47.97	11.6	1	1					94.9033	6.08	1	3	91.88	13.81	2	2	0.96	0.92	0.65					38.07	6.08	1	2	91.75	13.81	2	2
O16297	DNA helicase OS=Caenorhabditis elegans GN=mcm-7 PE=1 SV=1 - [O16297_CAEEL]	mcm-7	22.6	1	13	13	53	730	81.5651	6.37939					25.57	1.51	1	1					106.61	6.03	4	5	121.06	6.16	4	4	74.27	3.29	2	2	2.26	2.02	1	35.51	1.51	1	1	175.203	9.73	6	6	30.28	1.78	1	1
P54216	Fructose-bisphosphate aldolase 1 OS=Caenorhabditis elegans GN=aldo-1 PE=1 SV=1 - [ALF1_CAEEL]	aldo-1	29.78	1	10	10	32	366	39.2159	6.72705					35.72	3.01	1	1					90.18	4.1	1	2	148.41	13.39	4	7	59.04	6.56	2	2	1.95	1.84	0.99					101.642	11.48	4	4	44.73	4.37	2	2
Q27511	Histone H2A.V OS=Caenorhabditis elegans GN=htz-1 PE=2 SV=3 - [H2AV_CAEEL]	htz-1	25	1	2	3	57	140	14.6601	10.6089					61.57	6.43	1	2					62.4347	6.43	1	2	96.279	17.86	2	7	33.22	17.86	2	4	1.73	1.68	0.99					100.378	17.86	2	6	71.4	17.86	2	7
P09588	Histone H2A OS=Caenorhabditis elegans GN=his-3 PE=1 SV=2 - [H2A_CAEEL]	his-3	12.6	4	1	2	52	127	13.3965	10.6968					61.57	7.09	1	2					62.4347	7.09	1	2	90.717	7.09	1	6	31.6633	12.6	2	5	1.7	1.68	0.99					92.9065	7.09	1	5	59.63	7.09	1	6
O61199	2-oxoglutarate dehydrogenase, mitochondrial OS=Caenorhabditis elegans GN=ogdh-1 PE=1 SV=2 - [ODO1_CAEEL]	ogdh-1	10.11	5	9	9	24	1029	115.588	6.80029					30.86	0.78	1	1					38.74	1.36	1	1	110.625	3.11	3	3	52.0197	2.33	2	2	1.39	1.38	0.66	70.06	1.36	1	1	142.941	3.89	3	3
Q965Z4	Uncharacterized protein OS=Caenorhabditis elegans GN=CELE_ZK105.1 PE=1 SV=1 - [Q965Z4_CAEEL]	CELE_ZK105.1	30.65	1	5	5	16	186	21.4014	8.33838					65.69	6.99	1	1									105.02	16.67	3	4	54.98	16.13	2	2	1.29	1.21	0.66					39.66	10.75	2	2	39.56	10.75	2	2
Q9U2Z1	Yeast SEC homolog OS=Caenorhabditis elegans GN=sec-23 PE=1 SV=2 - [Q9U2Z1_CAEEL]	sec-23	14.25	1	8	8	21	821	89.6188	7.21045					40.28	1.46	1	1									22.33	3.53	1	1	55.22	2.92	2	2	1.01	1	0.33					85.7867	6.33	3	3
Q18218	MethylMalonic Aciduria type B homolog OS=Caenorhabditis elegans GN=mmab-1 PE=1 SV=2 - [Q18218_CAEEL]	mmab-1	20.09	1	4	4	9	214	23.9278	7.7085									83.48	12.62	2	2									74.6567	12.62	2	3	0.75	0.73	0.33					47.31	7.48	1	1
Q23680	Probable V-type proton ATPase subunit F OS=Caenorhabditis elegans GN=vha-9 PE=3 SV=1 - [VATF_CAEEL]	vha-9	41.32	1	3	3	20	121	13.3039	5.09717									215.366	33.88	2	7									210.98	33.88	2	6	0.45	0.41	0.32									136.66	33.88	2	5
P52017	Peptidyl-prolyl cis-trans isomerase 10 OS=Caenorhabditis elegans GN=cyn-10 PE=2 SV=2 - [CYP10_CAEEL]	cyn-10	40.37	1	5	5	14	161	17.9487	5.51611									47.15	9.32	1	1	27.77	8.7	1	1	63.8167	11.8	2	3	69.7967	14.91	2	3	1.38	1.37	0.67					51.67	5.59	1	2
Q27535	Probable arginine kinase ZC434.8 OS=Caenorhabditis elegans GN=ZC434.8 PE=3 SV=1 - [KARG2_CAEEL]	ZC434.8	7.5	2	2	3	7	360	40.3568	8.41162									29.99	1.94	1	1					64.94	2.78	1	1	62.95	5.56	2	2	0.96	0.95	0.33					70.14	2.78	1	1
P34559	Probable enoyl-CoA hydratase, mitochondrial OS=Caenorhabditis elegans GN=ech-6 PE=3 SV=1 - [ECHM_CAEEL]	ech-6	34.38	2	10	10	93	288	31.152	8.38232																	443.022	25.35	6	17	167.34	11.11	2	5	3.33	2.44	0.67					308.373	15.28	4	12	62.73	11.11	2	3
Q8MXD8	KETtiN (Drosophila actin-binding) homolog OS=Caenorhabditis elegans GN=ketn-1 PE=1 SV=2 - [Q8MXD8_CAEEL]	ketn-1	10.45	12	37	37	85	4209	466.788	5.38916													131.033	1.5	6	6	161.314	1.73	6	6	44.96	0.55	2	2	3.3	2.88	1	115.013	0.78	3	3	455.875	6.06	22	23	26.44	0.24	1	1
A0A0K3ASN4	FiLamiN (Actin binding protein) homolog OS=Caenorhabditis elegans GN=fln-2 PE=1 SV=1 - [A0A0K3ASN4_CAEEL]	fln-2	17.06	19	35	35	76	2720	298.903	6.62451		0				0							99.7815	1.76	5	5	81.0023	1.62	4	4	40.82	0.7	2	2	2.82	2.52	1	224.706	3.31	9	10	898.102	16.36	33	37	112.169	2.17	6	6
O17953	Dihydrolipoyl dehydrogenase, mitochondrial OS=Caenorhabditis elegans GN=dld-1 PE=3 SV=2 - [DLDH_CAEEL]	dld-1	25.05	1	11	11	30	495	52.6001	7.6792													119.372	2.42	2	3	154.661	14.75	7	8	109.02	7.47	2	2	2.8	2.59	1					44.6506	8.89	4	5
O18033	Nicalin OS=Caenorhabditis elegans GN=nra-2 PE=1 SV=1 - [O18033_CAEEL]	nra-2	27.29	2	15	15	42	557	61.1316	6.3667													84.32	6.64	4	4	56.58	4.31	2	2	94.45	5.39	2	2	2.35	2.12	1	37.97	1.62	1	1	92.1533	5.92	3	3
P51875	Guanine nucleotide-binding protein G(o) subunit alpha OS=Caenorhabditis elegans GN=goa-1 PE=1 SV=3 - [GNAO_CAEEL]	goa-1	20.34	5	5	6	35	354	40.425	5.43994													43.6046	6.21	2	3	64.96	6.21	2	4	65.21	7.34	2	2	2.34	2.22	1	39.64	3.11	1	1	75.97	6.21	2	5	24.72	3.11	1	1
G5EBF3	Protein Up-regulated in Daf-2(Gf) OS=Caenorhabditis elegans GN=pud-2.1 PE=1 SV=1 - [G5EBF3_CAEEL]	pud-2.1	83.12	1	12	12	53	154	17.4178	6.52197																	268.6	59.09	8	10	77.82	16.88	2	2	2.3	1.86	0.67					178.59	33.77	5	6	148.323	31.82	4	6
O18239	Yeast SEC homolog OS=Caenorhabditis elegans GN=sec-61 PE=1 SV=1 - [O18239_CAEEL]	sec-61	17.34	2	10	10	53	473	52.2052	8.17725													61.21	6.13	4	4	23.07	1.9	1	1	40.27	6.34	2	2	2.23	1.97	0.67	24.05	2.11	2	2	102.83	10.99	7	10
Q95002	Serine/threonine-protein phosphatase OS=Caenorhabditis elegans GN=tax-6 PE=1 SV=1 - [Q95002_CAEEL]	tax-6	23.74	10	11	11	41	535	60.6268	6.22705													57.5998	3.55	2	2	93.0526	8.97	5	5	75.31	6.17	2	2	2.21	2.13	1					105.75	11.96	6	6	22.01	2.24	1	1
O62246	Coatomer subunit epsilon OS=Caenorhabditis elegans GN=cope-1 PE=3 SV=1 - [COPE_CAEEL]	cope-1	21.23	1	7	7	22	292	32.7828	5.31299													45.3358	5.48	3	3	36.45	6.51	2	2	32.6008	7.19	2	2	2.11	1.98	1	23.1	2.74	1	1	62.64	6.85	2	2	33.51	2.74	1	1
P91374	60S ribosomal protein L15 OS=Caenorhabditis elegans GN=rpl-15 PE=3 SV=1 - [RL15_CAEEL]	rpl-15	32.84	1	9	9	47	204	24.1102	11.6343													36.31	8.82	2	2	31.4033	6.86	2	3	54.6033	12.75	2	3	2.05	2.03	1					89.61	20.1	4	5	27.45	3.43	1	1
O45106	Enoyl-CoA Hydratase OS=Caenorhabditis elegans GN=ech-5 PE=1 SV=3 - [O45106_CAEEL]	ech-5	31.71	1	9	9	27	287	31.4357	8.92432													25.9	2.44	1	1	109.73	17.77	5	5	42.43	7.67	2	3	2.04	1.99	0.67					53.79	3.14	1	1	25.25	5.23	1	1
Q1ZXS4	Uncharacterized protein OS=Caenorhabditis elegans GN=CELE_T20F10.2 PE=1 SV=1 - [Q1ZXS4_CAEEL]	CELE_T20F10.2	19.08	3	6	6	19	262	29.5888	4.71631													43.94	8.02	2	2	55.5267	12.21	3	3	118.88	6.11	2	2	1.98	1.93	1					186.348	14.12	4	5	41.06	5.73	1	1
P47209	T-complex protein 1 subunit epsilon OS=Caenorhabditis elegans GN=cct-5 PE=2 SV=1 - [TCPE_CAEEL]	cct-5	21.4	2	11	11	28	542	59.369	5.59229						0							57.71	3.69	2	2	35.9	4.24	2	2	51.8665	4.61	2	2	1.86	1.82	1	79.4245	5.17	3	3	134.793	9.23	5	5		0
Q19706	Eukaryotic translation initiation factor 3 subunit G OS=Caenorhabditis elegans GN=eif-3.G PE=3 SV=2 - [EIF3G_CAEEL]	eif-3.G	37.4	1	8	8	29	262	29.8577	6.34131													33.69	6.11	1	1	83.47	14.12	3	4	43.57	11.07	2	2	1.85	1.81	0.67					61.37	14.12	3	3
Q9NAH6	Ribosomal protein S6 kinase beta OS=Caenorhabditis elegans GN=rsks-1 PE=1 SV=2 - [KS6B_CAEEL]	rsks-1	22.55	1	10	10	30	550	60.3857	5.93506													46.34	1.82	1	1	98.8	5.82	3	4	43.72	5.82	2	2	1.85	1.81	0.67
Q19266	Protein kinase C-like 3 OS=Caenorhabditis elegans GN=pkc-3 PE=1 SV=1 - [KPC3_CAEEL]	pkc-3	66.33	1	54	54	2243	597	67.9918	6.18896													31.15	1.68	1	1	56.4767	3.18	2	3	48.5533	3.18	2	3	1.81	1.8	0.67	81.8967	1.68	1	3	502.031	23.62	12	20	456.41	24.12	11	21
Q9N3D9	NADH Ubiquinone oxidoreductase Fe-S protein OS=Caenorhabditis elegans GN=nduf-5 PE=1 SV=1 - [Q9N3D9_CAEEL]	nduf-5	33.06	1	3	3	15	121	13.9979	8.57275													37.11	13.22	1	1	122.37	23.97	2	3	124.847	22.31	2	3	1.81	1.8	0.67					53.09	13.22	1	1	32.49	13.22	1	1
P34466	Clustered mitochondria protein homolog OS=Caenorhabditis elegans GN=clu-1 PE=3 SV=1 - [CLU_CAEEL]	clu-1	19.81	2	24	24	58	1247	139.834	6.17627													28.88	1.44	2	2	38.3	0.72	1	1	53.91	1.6	2	2	1.75	1.68	0.67		0			128.608	6.17	7	7	35.58	0.72	1	1
Q9N5K2	DNA-directed RNA polymerases I, II, and III subunit RPABC1 OS=Caenorhabditis elegans GN=rpb-5 PE=3 SV=1 - [RPAB1_CAEEL]	rpb-5	34.6	1	6	6	26	211	24.3326	6.41748													98.37	6.64	1	2	62.68	6.64	1	1	93.31	14.69	2	2	1.75	1.68	0.67					47.76	6.64	1	2	46.72	6.64	1	1
G5EEW6	Uncharacterized protein OS=Caenorhabditis elegans GN=sig-7 PE=1 SV=1 - [G5EEW6_CAEEL]	sig-7	16.16	2	5	5	15	427	50.3751	7.23975													103.91	6.79	2	2	73.34	3.28	1	1	87.68	7.49	2	2	1.75	1.68	0.67					62.44	8.67	3	3
Q95ZQ4	5'-AMP-activated protein kinase catalytic subunit alpha-2 OS=Caenorhabditis elegans GN=aak-2 PE=1 SV=2 - [AAPK2_CAEEL]	aak-2	8.95	1	4	4	8	626	70.3989	8.27979													116.86	4.95	2	2	54.7	2.4	1	1	110.01	4.63	2	2	1.75	1.68	0.67
P34815	Putative acetylcholine regulator unc-18 OS=Caenorhabditis elegans GN=unc-18 PE=2 SV=3 - [UNC18_CAEEL]	unc-18	6.24	1	4	4	8	673	76.6843	7.02002													36.2576	3.27	2	2	26.16	1.19	1	1	46.5	3.57	2	2	1.75	1.68	0.67
O76371	Proteasome Regulatory Particle, ATPase-like OS=Caenorhabditis elegans GN=rpt-5 PE=1 SV=1 - [O76371_CAEEL]	rpt-5	23.72	1	10	10	32	430	48.0958	5.2876													61.04	2.56	1	1	33.57	6.05	3	3	51.54	5.58	2	2	1.74	1.72	0.67					43.0567	9.3	4	4
Q93716	Cleavage Factor IM (CFIm) homolog OS=Caenorhabditis elegans GN=cfim-1 PE=1 SV=1 - [Q93716_CAEEL]	cfim-1	25.99	1	4	4	18	227	25.9002	5.33838													45.13	3.96	1	1	75.8701	9.69	2	3	72.03	16.3	2	2	1.74	1.72	0.67					41.9801	9.69	2	3
Q6EZG4	GLutaRedoXin OS=Caenorhabditis elegans GN=glrx-3 PE=1 SV=1 - [Q6EZG4_CAEEL]	glrx-3	12.57	2	4	4	9	342	37.9154	5.2876													52.31	3.8	1	1	75.63	8.77	3	3	67.76	6.43	2	2	1.74	1.72	0.67					52.93	6.43	2	2
Q9U367	Uncharacterized protein OS=Caenorhabditis elegans GN=CELE_T16G1.9 PE=1 SV=1 - [Q9U367_CAEEL]	CELE_T16G1.9	12.28	1	11	11	31	945	104.973	6.72705																	97.24	5.93	5	5	49.58	2.65	2	2	1.72	1.58	0.67	36.56	1.06	1	1	43.2767	3.17	3	3
Q9XWF2	Downstream of XBP-1 OS=Caenorhabditis elegans GN=dxbp-1 PE=1 SV=1 - [Q9XWF2_CAEEL]	dxbp-1	11.88	1	5	5	10	404	46.3717	9.21729																	78.65	7.67	3	5	30.36	4.95	2	2	1.72	1.58	0.67					38.95	5.69	2	2
U4PRJ1	Uncharacterized protein OS=Caenorhabditis elegans GN=CELE_M01H9.3 PE=1 SV=1 - [U4PRJ1_CAEEL]	CELE_M01H9.3	43.33	4	2	5	8	150	16.4269	9.0415																	172.51	34.67	4	5	142.21	20	2	2	1.72	1.58	0.67
O44512	Cytochrome b-c1 complex subunit Rieske, mitochondrial OS=Caenorhabditis elegans GN=isp-1 PE=1 SV=1 - [O44512_CAEEL]	isp-1	18.12	1	4	4	18	276	29.691	8.63135													0	2.9	1	1	56.98	9.42	2	2	59.7367	9.42	2	3	1.7	1.7	0.67					52.58	6.52	2	2
P34385	Probable methylcrotonoyl-CoA carboxylase beta chain, mitochondrial OS=Caenorhabditis elegans GN=F02A9.4 PE=3 SV=1 - [MCCB_CAEEL]	F02A9.4	19.24	1	8	9	20	608	66.4818	8.30908													25.32	2.96	2	2					95.81	5.59	2	2	1.63	1.53	0.67					157.957	6.41	3	3
A9UJN7	Microtubule-Associated Protein Homolog OS=Caenorhabditis elegans GN=maph-1.2 PE=1 SV=1 - [A9UJN7_CAEEL]	maph-1.2	9.04	2	2	7	23	874	91.9224	5.43994													62.37	1.37	1	1	43.92	2.17	2	2	73.08	2.97	2	2	1.62	1.62	0.67	60.94	2.75	2	2	66.98	2.75	2	2
D5MCQ9	SUPpressor OS=Caenorhabditis elegans GN=sup-26 PE=1 SV=1 - [D5MCQ9_CAEEL]	sup-26	13.99	14	4	4	15	293	32.3387	8.26514													32.13	2.73	1	1	45.02	5.46	2	2	56.4256	5.46	2	2	1.62	1.62	0.67					48.3403	11.26	3	3	44.7	5.46	2	2
O17607	RuvB-like 1 OS=Caenorhabditis elegans GN=ruvb-1 PE=1 SV=2 - [RUVB1_CAEEL]	ruvb-1	31.93	1	12	12	31	476	52.4792	5.97314										0			30.4	2.52	1	1	64.08	4.41	2	2	58.94	7.56	2	2	1.62	1.62	0.67					80.63	10.5	5	5
O44451	Pyruvate dehydrogenase E1 component subunit beta, mitochondrial OS=Caenorhabditis elegans GN=pdhb-1 PE=1 SV=2 - [ODPB_CAEEL]	pdhb-1	18.47	1	6	6	23	352	38.1165	6.01123													27.32	2.27	1	1	49.62	6.25	2	2	78.29	7.67	2	2	1.62	1.62	0.67					65.3183	8.52	3	3	33.36	2.27	1	1
G5EGB3	RAs-related GTP binding protein C homolog OS=Caenorhabditis elegans GN=ragc-1 PE=1 SV=1 - [G5EGB3_CAEEL]	ragc-1	21.3	2	7	7	23	338	38.8483	4.91943													78.28	4.14	1	1	108.6	7.1	2	2	88.2821	6.51	2	2	1.62	1.62	0.67					79.93	9.17	3	3
Q19969	Importin subunit alpha-3 OS=Caenorhabditis elegans GN=ima-3 PE=1 SV=2 - [IMA3_CAEEL]	ima-3	14.01	2	6	6	21	514	56.1275	4.83057													24.5	4.28	1	1	87.81	5.64	2	2	49.7522	5.84	2	2	1.62	1.62	0.67		0			77.66	4.28	1	1
Q965V4	EXPOrtin (Nuclear export receptor) OS=Caenorhabditis elegans GN=xpo-2 PE=1 SV=1 - [Q965V4_CAEEL]	xpo-2	9.91	2	9	9	17	938	104.778	5.38916													38.87	1.07	1	1	34.65	2.13	2	2	48.31	2.77	2	2	1.62	1.62	0.67
Q95ZL3	Uncharacterized protein OS=Caenorhabditis elegans GN=CELE_M01H9.3 PE=1 SV=1 - [Q95ZL3_CAEEL]	CELE_M01H9.3	38.16	1	1	4	8	152	16.6661	9.30518																	98.47	29.61	3	4	142.21	19.74	2	2	1.61	1.51	0.67
P91303	Probable V-type proton ATPase subunit G OS=Caenorhabditis elegans GN=vha-10 PE=3 SV=1 - [VATG_CAEEL]	vha-10	27.78	1	3	3	22	126	14.4767	9.59814																	70.77	27.78	3	3	79.1918	15.08	2	3	1.57	1.5	0.67					88.8946	15.08	2	3	49.03	20.63	2	2
Q9GYQ6	Uncharacterized protein OS=Caenorhabditis elegans GN=C49H3.3 PE=1 SV=1 - [Q9GYQ6_CAEEL]	C49H3.3	42.2	1	4	4	27	109	12.2778	10.3892																	68.72	21.1	2	2	116.142	22.94	2	4	1.53	1.47	0.67					89.7	42.2	3	4	146.467	32.11	3	7
P24894	Cytochrome c oxidase subunit 2 OS=Caenorhabditis elegans GN=cox-2 PE=3 SV=2 - [COX2_CAEEL]	cox-2	7.79	1	2	2	18	231	26.5309	4.95752													41.43	4.76	1	1	43.21	4.76	1	1	62.5	7.79	2	2	1.51	1.5	0.33					79.59	4.76	1	2	47.22	4.76	1	1
Q21307	Dual specificity mitogen-activated protein kinase kinase mek-1 OS=Caenorhabditis elegans GN=mek-1 PE=1 SV=2 - [MEK1_CAEEL]	mek-1	17.58	1	5	5	12	347	39.3954	6.45557													20.17	2.59	1	1	67.53	3.46	1	1	46.73	7.2	2	2	1.51	1.5	0.33					44	3.46	1	1	20.87	2.59	1	1
Q27GQ5	Uncharacterized protein OS=Caenorhabditis elegans GN=CELE_F49C12.7 PE=1 SV=1 - [Q27GQ5_CAEEL]	CELE_F49C12.7	9.42	3	3	3	6	414	46.4198	5.12256													23.93	2.66	1	1	39.7	2.66	1	1	53.11	6.76	2	2	1.51	1.5	0.33					25.51	2.66	1	1	34.28	2.66	1	1
Q17489	Uncharacterized protein OS=Caenorhabditis elegans GN=unc-44 PE=1 SV=2 - [Q17489_CAEEL]	unc-44	37.54	1	7	8	27	317	34.1697	4.64014													33.96	4.42	1	1	0	2.84	1	1	44.06	7.26	2	2	1.51	1.5	0.33					26.11	8.52	2	2
O17612	Enoyl-CoA Hydratase OS=Caenorhabditis elegans GN=ech-1.1 PE=1 SV=1 - [O17612_CAEEL]	ech-1.1	9.93	1	1	6	17	755	81.8634	9.34912													56.4	1.59	1	1	43.46	1.59	1	1	50.8	3.05	2	2	1.51	1.5	0.33					49.13	3.44	2	2
Q93619	Uncharacterized protein OS=Caenorhabditis elegans GN=tag-173 PE=1 SV=1 - [Q93619_CAEEL]	tag-173	22.68	1	6	6	21	366	40.0274	6.68311													23.56	1.91	1	1	20.26	1.91	1	1	133.31	12.3	2	2	1.51	1.5	0.33									26.29	6.01	1	1
O45496	Uncharacterized protein OS=Caenorhabditis elegans GN=CELE_F39B2.3 PE=1 SV=1 - [O45496_CAEEL]	CELE_F39B2.3	8.84	1	2	2	6	328	35.3972	7.1958													31.41	4.27	1	1	51.44	4.27	1	1	103.7	8.84	2	2	1.51	1.5	0.33
Q18803	Probable ATP synthase subunit g 2, mitochondrial OS=Caenorhabditis elegans GN=asg-2 PE=3 SV=1 - [ATPL2_CAEEL]	asg-2	45.04	1	4	6	22	131	14.8249	9.72998																	71.5033	24.43	3	3	47.95	18.32	2	2	1.49	1.43	0.67					48.19	34.35	4	4	35.34	7.63	1	1
O45394	Uncharacterized protein OS=Caenorhabditis elegans GN=CELE_F22B8.7 PE=1 SV=2 - [O45394_CAEEL]	CELE_F22B8.7	14.75	1	3	5	18	339	38.9069	8.22119																	90.4	10.03	3	3	46.51	6.78	2	2	1.49	1.43	0.67					77.5633	8.85	3	3	20.44	2.06	1	1
O61792	Proteasome Regulatory Particle, Non-ATPase-like OS=Caenorhabditis elegans GN=rpn-8 PE=1 SV=1 - [O61792_CAEEL]	rpn-8	23.2	1	6	6	17	362	40.662	6.48096																	85.99	6.08	2	3	39.56	10.77	2	2	1.49	1.43	0.67					52.4459	6.08	2	3
Q20758	ADP-ribosylation factor-like protein 1 OS=Caenorhabditis elegans GN=arl-1 PE=3 SV=2 - [ARL1_CAEEL]	arl-1	21.67	2	4	4	15	180	20.0914	5.70654																	42.5652	13.89	3	3	34.7639	10.56	2	2	1.49	1.43	0.67
Q19490	TuBulin, Alpha OS=Caenorhabditis elegans GN=tba-5 PE=1 SV=1 - [Q19490_CAEEL]	tba-5	8.05	1	1	5	25	447	50.1096	5.17334																	44.09	3.58	2	2	36.2605	3.58	2	3	1.45	1.41	0.67					92.26	6.94	3	5	57.5	3.58	2	2
P34556	Cyclin-dependent kinase 1 OS=Caenorhabditis elegans GN=cdk-1 PE=1 SV=1 - [CDK1_CAEEL]	cdk-1	22.89	24	6	7	20	332	38.2707	6.26514																	32.06	5.72	2	2	56.2353	5.42	2	3	1.45	1.41	0.67					50.4717	7.53	2	2
Q20616	Peroxidase skpo-1 OS=Caenorhabditis elegans GN=skpo-1 PE=2 SV=1 - [SKPO1_CAEEL]	skpo-1	7.02	1	4	4	11	655	73.4495	8.39697													38.99	1.22	1	1					80.51	4.12	2	2	1.39	1.36	0.33	20.95	1.22	1	1		0
Q8MXD9	Uncharacterized protein OS=Caenorhabditis elegans GN=CELE_E02D9.1 PE=1 SV=1 - [Q8MXD9_CAEEL]	CELE_E02D9.1	15.56	2	4	4	16	315	33.1384	8.47021													21	4.13	1	1					63.63	7.3	2	2	1.39	1.36	0.33					52.64	3.17	1	1	41.09	7.3	2	2
Q9U1Q7	Uncharacterized protein OS=Caenorhabditis elegans GN=emb-4 PE=1 SV=4 - [Q9U1Q7_CAEEL]	emb-4	9	4	11	11	21	1467	170.061	6.56592													75.5	0.95	1	1					53.57	1.57	2	2	1.39	1.36	0.33
Q22161	Sideroflexin OS=Caenorhabditis elegans GN=sfxn-1.5 PE=1 SV=1 - [Q22161_CAEEL]	sfxn-1.5	11.42	1	3	3	5	324	35.4655	9.21729						0							31	2.78	1	1					73.72	8.64	2	2	1.39	1.36	0.33
Q8MNT7	Uncharacterized protein OS=Caenorhabditis elegans GN=CELE_F09F7.4 PE=1 SV=1 - [Q8MNT7_CAEEL]	CELE_F09F7.4	7.16	2	3	3	5	363	40.1167	8.23584													24.73	1.93	1	1					54.66	5.23	2	2	1.39	1.36	0.33
Q19591	Uncharacterized protein OS=Caenorhabditis elegans GN=CELE_F19C7.1 PE=1 SV=1 - [Q19591_CAEEL]	CELE_F19C7.1	22.56	1	7	7	28	266	29.4128	5.60498																	30.83	5.26	2	2	78.83	7.89	2	2	1.38	1.35	0.67	68.6856	6.02	2	2	104.073	16.92	5	7	135.871	19.92	5	7
Q20049	Isocitrate dehydrogenase [NAD] subunit, mitochondrial OS=Caenorhabditis elegans GN=idhg-1 PE=1 SV=2 - [Q20049_CAEEL]	idhg-1	19.95	1	5	7	32	396	43.5545	7.6792																	49.02	2.53	1	2	53.7332	4.55	2	2	1.38	1.35	0.67		0			55.4167	5.3	2	3	38.13	2.53	1	1
O45941	UPF0375 protein Y45F10C.2 OS=Caenorhabditis elegans GN=Y45F10C.2 PE=3 SV=1 - [U375E_CAEEL]	Y45F10C.2	24.79	2	2	2	10	117	12.833	4.89404																	73.7	10.26	1	2	116.82	24.79	2	2	1.38	1.35	0.67					68.19	10.26	1	1	70.6	10.26	1	1
Q9TYY8	Ubiquitin carboxyl-terminal hydrolase OS=Caenorhabditis elegans GN=CELE_H34C03.2 PE=1 SV=1 - [Q9TYY8_CAEEL]	CELE_H34C03.2	10.56	2	7	7	15	900	102.581	5.75732																	74.8	2.44	2	2	64.29	2.44	2	2	1.38	1.35	0.67					50.38	2.78	2	2
Q20950	Uncharacterized protein OS=Caenorhabditis elegans GN=CELE_F57F5.1 PE=1 SV=2 - [Q20950_CAEEL]	CELE_F57F5.1	10.83	3	5	5	9	351	38.3032	5.89697																	46.8	5.41	2	2	59.65	5.13	2	2	1.38	1.35	0.67					20.93	3.13	1	1
A7DT45	Uncharacterized protein OS=Caenorhabditis elegans GN=oxy-5 PE=1 SV=1 - [A7DT45_CAEEL]	oxy-5	17.9	1	2	2	8	162	17.8534	10.5063																	123.99	17.9	2	2	66.48	17.9	2	2	1.38	1.35	0.67					70.03	10.49	1	1
G5EC23	HCF1 related OS=Caenorhabditis elegans GN=hcf-1 PE=1 SV=1 - [G5EC23_CAEEL]	hcf-1	6.52	1	4	4	6	782	87.3049	6.354																	54.54	2.94	2	2	62.54	3.32	2	2	1.38	1.35	0.67
Q22056	Transcription and mRNA export factor ENY2 OS=Caenorhabditis elegans GN=CELE_T01C3.2 PE=1 SV=2 - [Q22056_CAEEL]	CELE_T01C3.2	24.49	1	3	3	6	98	11.4159	5.68115																	27.45	8.16	1	1	78.39	16.33	2	3	1.34	1.31	0.33						0
Q94215	Galectin OS=Caenorhabditis elegans GN=lec-11 PE=1 SV=2 - [Q94215_CAEEL]	lec-11	18.53	1	3	3	7	232	26.6374	8.79248														0				0			148.24	15.52	2	4	1.3	1.24	0.33
P45971	Dolichyl-diphosphooligosaccharide--protein glycosyltransferase 48 kDa subunit OS=Caenorhabditis elegans GN=ostb-1 PE=3 SV=1 - [OST48_CAEEL]	ostb-1	11.01	1	5	5	20	445	48.7295	8.76318																	22.75	2.25	1	1	25.89	4.72	2	2	1.26	1.25	0.33	39.41	2.25	1	1	104.92	9.21	4	4
Q20822	Probable signal recognition particle subunit SRP68 OS=Caenorhabditis elegans GN=srpa-68 PE=3 SV=2 - [SRP68_CAEEL]	srpa-68	8.84	1	5	5	14	622	70.5301	8.92432																	29.92	1.61	1	1	21.02	2.57	2	2	1.26	1.25	0.33					115.59	4.02	2	2	69.52	2.25	1	1
P50305	Probable S-adenosylmethionine synthase 3 OS=Caenorhabditis elegans GN=sams-3 PE=1 SV=1 - [METK3_CAEEL]	sams-3	11.14	3	2	4	14	404	44.0064	6.37939														0			41.89	2.48	1	1	48.4	6.19	2	2	1.26	1.25	0.33					28.51	2.48	1	1	42.81	2.48	1	1
H2L0N9	Uncharacterized protein OS=Caenorhabditis elegans GN=CELE_Y37E3.17 PE=1 SV=1 - [H2L0N9_CAEEL]	CELE_Y37E3.17	9.04	2	8	8	10	830	91.7649	7.45947																	26.78	1.33	1	1	59.41	3.25	2	2	1.26	1.25	0.33					33.85	3.01	2	2
Q21154	Uncharacterized protein OS=Caenorhabditis elegans GN=moma-1 PE=1 SV=1 - [Q21154_CAEEL]	moma-1	39.3	1	7	7	20	201	22.0683	7.73779																	22.75	5.47	1	1	37.02	9.95	2	2	1.26	1.25	0.33									26.63	4.48	1	1
Q9N394	Uncharacterized protein OS=Caenorhabditis elegans GN=tag-262 PE=1 SV=1 - [Q9N394_CAEEL]	tag-262	8.28	1	2	2	7	302	33.3433	8.92432																	19.72	2.65	1	1	108.58	8.28	2	2	1.26	1.25	0.33									26.97	2.65	1	1
P52717	Uncharacterized serine carboxypeptidase F41C3.5 OS=Caenorhabditis elegans GN=F41C3.5 PE=1 SV=1 - [YUW5_CAEEL]	F41C3.5	11.09	1	5	5	9	469	53.6113	6.69775										0							0	1.71	1	1	38.06	3.84	2	2	1.26	1.25	0.33					20.51	2.13	1	1
Q9Y041	Homogentisate 1,2-dioxygenase OS=Caenorhabditis elegans GN=hgo-1 PE=2 SV=2 - [HGD_CAEEL]	hgo-1	10.98	1	4	4	10	437	49.2068	6.3667																	28.74	3.2	1	1	46.52	5.72	2	2	1.26	1.25	0.33					25.96	3.2	1	1
G5EEP7	Uncharacterized protein OS=Caenorhabditis elegans GN=CELE_T01D3.6 PE=1 SV=1 - [G5EEP7_CAEEL]	CELE_T01D3.6	4.04	2	3	3	10	915	102.198	5.07178																	49.65	1.75	1	1	59.29	3.06	2	2	1.26	1.25	0.33					60.32	1.75	1	1
P91502	Ubiquitin carboxyl-terminal hydrolase OS=Caenorhabditis elegans GN=usp-5 PE=1 SV=2 - [P91502_CAEEL]	usp-5	4.94	1	4	4	6	789	88.7756	5.08447																	29.3	1.14	1	1	64.53	2.66	2	2	1.26	1.25	0.33						0
Q23030	Uncharacterized protein OS=Caenorhabditis elegans GN=CELE_R09F10.1 PE=1 SV=2 - [Q23030_CAEEL]	CELE_R09F10.1	5.48	1	2	2	5	383	43.7004	5.09717																	39.89	1.83	1	1	64.3912	5.48	2	2	1.26	1.25	0.33
Q65ZI3	DeHydrogenases, Short chain OS=Caenorhabditis elegans GN=dhs-30 PE=1 SV=1 - [Q65ZI3_CAEEL]	dhs-30	10.29	3	3	3	6	311	34.9041	8.60205																					31.2	7.07	2	2	1.15	1.13	0.33	33.63	3.22	1	1
Q18786	Probable small nuclear ribonucleoprotein Sm D2 OS=Caenorhabditis elegans GN=snr-4 PE=1 SV=1 - [SMD2_CAEEL]	snr-4	31.36	1	4	4	8	118	13.259	9.67139																					57.67	16.95	2	2	1.15	1.13	0.33					34.87	14.41	2	2	43.87	8.47	1	1
O16202	LYSozyme OS=Caenorhabditis elegans GN=lys-7 PE=1 SV=1 - [O16202_CAEEL]	lys-7	18.02	1	4	4	6	283	30.8606	7.13721																					90.94	10.95	2	2	1.15	1.13	0.33									45.91	5.3	1	1
Q9GZH4	Dolichyl-diphosphooligosaccharide--protein glycosyltransferase subunit 1 OS=Caenorhabditis elegans GN=ribo-1 PE=3 SV=2 - [RPN1_CAEEL]	ribo-1	27.3	1	12	12	17	586	65.6965	6.93213																					35.67	3.24	2	2	1.15	1.13	0.33					31.91	1.71	1	1
Q21693	Eukaryotic translation initiation factor 4E-2 OS=Caenorhabditis elegans GN=ife-2 PE=1 SV=1 - [IF4E2_CAEEL]	ife-2	21.93	1	4	4	12	228	25.7108	6.13818																					73.3	10.09	2	2	1.15	1.13	0.33					44.54	3.95	1	1
O44549	Acyl CoA DeHydrogenase OS=Caenorhabditis elegans GN=acdh-3 PE=1 SV=1 - [O44549_CAEEL]	acdh-3	7.64	4	3	3	4	419	45.7475	7.76709																					55.19	5.73	2	2	1.15	1.13	0.33					41.52	3.1	1	1
Q17819	Probable oligoribonuclease OS=Caenorhabditis elegans GN=C08B6.8 PE=3 SV=1 - [ORN_CAEEL]	C08B6.8	18.65	2	3	3	7	193	22.3812	6.21436																					89.18	12.44	2	2	1.15	1.13	0.33					31.77	6.22	1	1
G5EBR1	GDI (RabGDP Dissociation Inhibitor) family OS=Caenorhabditis elegans GN=gdi-1 PE=1 SV=1 - [G5EBR1_CAEEL]	gdi-1	11.26	2	4	4	6	444	49.9929	5.5415																					67.39	6.98	2	2	1.15	1.13	0.33					20.27	2.03	1	1
Q9N3D0	Signal peptidase complex catalytic subunit SEC11 OS=Caenorhabditis elegans GN=Y54E10BR.5 PE=1 SV=1 - [Q9N3D0_CAEEL]	Y54E10BR.5	32.24	1	6	6	11	183	20.6088	8.11865																					48.05	14.75	2	2	1.15	1.13	0.33
Q20173	Uncharacterized protein OS=Caenorhabditis elegans GN=CELE_F38E9.5 PE=1 SV=2 - [Q20173_CAEEL]	CELE_F38E9.5	12.01	1	3	3	6	333	37.5011	6.85889																					85.69	9.91	2	2	1.15	1.13	0.33
Q9N4Z7	MeValonate Kinase OS=Caenorhabditis elegans GN=mvk-1 PE=1 SV=2 - [Q9N4Z7_CAEEL]	mvk-1	8.07	4	3	3	3	607	64.0792	7.26904																					49.04	5.77	2	2	1.15	1.13	0.33
Q17796	Hepatocyte Growth factor-Regulated TK Substrate (HRS) family OS=Caenorhabditis elegans GN=hgrs-1 PE=1 SV=2 - [Q17796_CAEEL]	hgrs-1	2.61	1	2	2	3	729	83.2989	6.41748																					57.5451	2.61	2	2	1.15	1.13	0.33
Q9XW37	Uncharacterized protein OS=Caenorhabditis elegans GN=CELE_Y69E1A.5 PE=1 SV=1 - [Q9XW37_CAEEL]	CELE_Y69E1A.5	13.37	1	2	2	3	172	19.2118	8.47021																					63.9268	13.37	2	2	1.15	1.13	0.33
G5EE11	Uncharacterized protein OS=Caenorhabditis elegans GN=CELE_F39H2.3 PE=1 SV=1 - [G5EE11_CAEEL]	CELE_F39H2.3	10.36	1	2	2	4	280	31.3364	8.79248																					49.37	10.36	2	2	1.15	1.13	0.33
Q20774	DNaJ domain (Prokaryotic heat shock protein) OS=Caenorhabditis elegans GN=dnj-13 PE=1 SV=1 - [Q20774_CAEEL]	dnj-13	6.95	1	2	2	4	331	36.2425	9.20264																					60.33	6.95	2	2	1.15	1.13	0.33
Q21774	Adenylosuccinate lyase OS=Caenorhabditis elegans GN=adsl-1 PE=1 SV=1 - [PUR8_CAEEL]	adsl-1	9.62	1	3	3	3	478	53.5348	7.12256																					82.44	6.69	2	2	1.15	1.13	0.33
U4PC09	HeXoKinase homolog OS=Caenorhabditis elegans GN=hxk-3 PE=1 SV=1 - [U4PC09_CAEEL]	hxk-3	11.06	3	2	2	3	208	23.143	4.94482																					67.28	11.06	2	2	1.15	1.13	0.33
Q9XWM1	One IG domain OS=Caenorhabditis elegans GN=oig-2 PE=1 SV=1 - [Q9XWM1_CAEEL]	oig-2	17.59	1	2	2	3	108	12.1743	8.57275																					66.56	17.59	2	2	1.15	1.13	0.33
O44772	Uncharacterized protein OS=Caenorhabditis elegans GN=CELE_K04F10.7 PE=1 SV=1 - [O44772_CAEEL]	CELE_K04F10.7	7.17	1	2	2	2	293	33.6336	9.11475						0															35.5034	7.17	2	2	1.15	1.13	0.33						0
Q22799	Dynein light chain 1, cytoplasmic OS=Caenorhabditis elegans GN=dlc-1 PE=1 SV=1 - [DYL1_CAEEL]	dlc-1	38.2	1	2	2	2	89	10.3371	7.37158																					42.14	38.2	2	2	1.15	1.13	0.33
Q19554	ABC transporter, class F OS=Caenorhabditis elegans GN=abcf-1 PE=1 SV=1 - [Q19554_CAEEL]	abcf-1	4.5	1	2	2	2	622	69.1326	6.32861																					99.88	4.5	2	2	1.15	1.13	0.33
F5GUD7	Uncharacterized protein OS=Caenorhabditis elegans GN=CELE_ZK836.2 PE=1 SV=1 - [F5GUD7_CAEEL]	CELE_ZK836.2	4.7	2	2	2	2	787	88.6546	6.22705																					26.65	4.7	2	2	1.15	1.13	0.33
A0A0K3AUC2	Uncharacterized protein OS=Caenorhabditis elegans GN=lev-11 PE=1 SV=1 - [A0A0K3AUC2_CAEEL]	lev-11	47.54	7	1	12	44	284	32.9946	4.67822	48.3289	3.17	1	2	32.56	3.17	1	1	25.75	3.17	1	1	40.71	10.56	3	3	56.7296	5.99	2	5	57.4852	3.17	1	3	0.94	0.91	0.95					65.0597	5.63	2	5	58.05	3.17	1	2
Q22866	Tropomyosin isoforms a/b/d/f OS=Caenorhabditis elegans GN=lev-11 PE=1 SV=1 - [TPM1_CAEEL]	lev-11	54.58	10	4	15	48	284	32.9837	4.69092	48.3289	3.17	1	2	32.56	3.17	1	1	25.75	3.17	1	1	40.71	10.56	3	3	56.7296	5.99	2	5	57.4852	3.17	1	3	0.94	0.91	0.95					55.7266	3.17	1	4	58.05	3.17	1	2
P52814	60S ribosomal protein L39 OS=Caenorhabditis elegans GN=rpl-39 PE=3 SV=1 - [RL39_CAEEL]	rpl-39	43.14	1	2	2	27	51	6.32361	12.4106	39.08	19.61	1	1	43.72	19.61	1	2	22.94	19.61	1	1	50.78	19.61	1	2	34.01	19.61	1	3	46.03	19.61	1	3	0.87	0.86	0.86					42.12	43.14	2	2	46.51	19.61	1	2
O02365	Intermediate filament protein ifa-2 OS=Caenorhabditis elegans GN=ifa-2 PE=1 SV=1 - [IFA2_CAEEL]	ifa-2	9.47	2	5	6	40	581	67.0533	6.12549	41.6523	1.2	1	2	43.7	1.2	1	1	32.0699	1.2	1	3	75.6919	2.93	2	5	44.94	2.93	2	2	61.7043	1.2	1	4	0.83	0.74	0.59	34.94	2.93	2	3	44.1721	2.93	2	2	35.58	1.2	1	2
G5EBX3	CYclin L OS=Caenorhabditis elegans GN=cyl-1 PE=1 SV=1 - [G5EBX3_CAEEL]	cyl-1	4.38	1	2	2	21	480	55.9581	9.87646	0	1.46	1	1	0	1.46	1	1	41.93	1.46	1	3	40.94	4.38	2	2					51.8581	1.46	1	4	0.65	0.61	0.47	0	1.46	1	1	0	1.46	1	2	32.35	1.46	1	2
Q9U2U0	U2AF splicing factor OS=Caenorhabditis elegans GN=uaf-2 PE=1 SV=1 - [Q9U2U0_CAEEL]	uaf-2	32.28	2	9	9	29	285	30.8365	8.55811	87.36	7.02	1	1	25.83	4.21	1	1					29.1	3.16	1	1	95.4933	15.09	5	6	21.49	4.91	1	1	1.11	1.03	0.33		0			100.57	21.75	5	6
Q21926	Isoleucine--tRNA ligase, cytoplasmic OS=Caenorhabditis elegans GN=irs-1 PE=3 SV=1 - [SYIC_CAEEL]	irs-1	11.66	1	13	13	34	1141	129.93	6.7124	45.96	0.96	1	1									44.45	1.14	1	1	64.9833	3.07	3	3	36.19	0.88	1	1	1.07	1.04	0.33					250.657	9.29	10	10	20.46	1.14	1	1
P34460	Probable elongation factor 1-beta/1-delta 1 OS=Caenorhabditis elegans GN=eef-1B.1 PE=1 SV=1 - [EF1B1_CAEEL]	eef-1B.1	30.05	1	3	6	19	213	22.6905	4.53857	44.71	9.86	1	1									28.95	6.1	1	1	56.09	9.39	2	2	33.65	9.86	1	1	0.99	0.98	0.33					49.68	6.1	1	1
Q9U2H9	Probable elongation factor 1-beta/1-delta 2 OS=Caenorhabditis elegans GN=eef-1B.2 PE=1 SV=4 - [EF1B2_CAEEL]	eef-1B.2	20.15	1	1	4	15	263	28.1555	5.04639	44.71	7.98	1	1									28.95	4.94	1	1	51	4.94	1	1	33.65	7.98	1	1	0.92	0.91	0					49.68	4.94	1	1
H2L023	Adenylyl cyclase-associated protein OS=Caenorhabditis elegans GN=cas-1 PE=1 SV=1 - [H2L023_CAEEL]	cas-1	14.34	2	4	4	11	495	52.984	6.87354	56.62	5.05	1	1									21.46	5.05	1	1	34.92	5.05	1	1	51.96	5.05	1	1	0.92	0.91	0					44.3	5.05	1	1
G5EBF4	Uncharacterized protein OS=Caenorhabditis elegans GN=CELE_T28H10.3 PE=1 SV=1 - [G5EBF4_CAEEL]	CELE_T28H10.3	5.84	2	2	2	3	462	53.2037	6.26514	43.46	2.81	1	1																	27.68	3.03	1	1	0.69	0.69	0
O45934	Uncharacterized protein OS=Caenorhabditis elegans GN=CELE_Y43F4B.5 PE=1 SV=1 - [O45934_CAEEL]	CELE_Y43F4B.5	8.4	2	5	5	19	595	66.5447	6.17627		0			123.614	6.89	4	5	28.03	1.34	1	1	29.04	3.03	2	2	45.55	3.19	2	2	71.37	2.35	1	1	0.7	0.67	0	25.58	1.34	1	1	45.15	3.03	2	2
G5EGT7	Eukaryotic translation initiation factor eIF5B OS=Caenorhabditis elegans GN=iffb-1 PE=1 SV=1 - [G5EGT7_CAEEL]	iffb-1	9.96	1	8	8	14	1074	120.344	5.69385					53.45	5.21	3	3									75.13	3.35	4	4	48.13	1.21	1	1	0.88	0.82	0.33					60.261	3.45	2	2
Q22235	Endoplasmin homolog OS=Caenorhabditis elegans GN=enpl-1 PE=3 SV=1 - [ENPL1_CAEEL]	enpl-1	17.76	1	10	12	60	760	87.0584	5.05908					52.48	2.76	2	2	64.95	1.58	1	1					143.655	6.45	4	5	56.94	1.58	1	1	0.91	0.82	0.33	82.04	1.97	1	1	437.016	13.42	9	11	128.3	1.84	2	4
Q23500	Probable cytoplasmic aconitate hydratase OS=Caenorhabditis elegans GN=aco-1 PE=1 SV=1 - [ACOC_CAEEL]	aco-1	18.15	1	16	16	40	887	96.5997	5.74463		0			63.47	2.93	2	2					32.91	1.92	2	2	66.9	5.19	4	4	32.51	1.01	1	1	1.35	1.29	0.66	28.9	0.9	1	1	265.358	14.09	12	12
P34539	Putative ATP synthase subunit epsilon, mitochondrial OS=Caenorhabditis elegans GN=R05D3.6 PE=3 SV=1 - [ATP5E_CAEEL]	R05D3.6	33.33	1	1	2	13	54	5.92211	10.4624					33.7	14.81	1	1	48.22	14.81	1	1									49.36	18.52	1	1	0.69	0.68	0	43.38	14.81	1	1	42.29	14.81	1	1	46.31	18.52	1	2
Q94360	Probable NADH dehydrogenase [ubiquinone] iron-sulfur protein 7, mitochondrial OS=Caenorhabditis elegans GN=nduf-7 PE=3 SV=1 - [NDUS7_CAEEL]	nduf-7	31.66	1	7	7	54	199	21.8983	9.59814					32.45	5.03	1	1					176.69	19.6	3	4	194.39	28.14	5	7	76.55	5.03	1	2	2.34	2.15	1					318.529	31.16	6	10	86.92	5.03	1	2
Q09EE7	Uncharacterized protein OS=Caenorhabditis elegans GN=nsf-1 PE=1 SV=1 - [Q09EE7_CAEEL]	nsf-1	17.81	2	11	12	43	758	83.773	7.07861					74.14	1.58	1	2					70.16	3.69	2	2	136.92	3.56	2	4	75.27	1.58	1	2	1.4	1.36	0.98					177.483	5.67	4	6	61.39	1.58	1	1
P34542	Uncharacterized protein R05D3.9 OS=Caenorhabditis elegans GN=R05D3.9/R05D3.10 PE=3 SV=3 - [YNC9_CAEEL]	R05D3.9/R05D3.10	6.81	1	5	5	11	646	72.5856	6.7417					31.05	2.17	1	1					42.981	2.63	2	2	33.85	2.17	1	1	27.64	2.17	1	1	1.34	1.28	0.33	31.39	1.08	1	1
Q20306	ABC transporter, class F OS=Caenorhabditis elegans GN=abcf-3 PE=1 SV=1 - [Q20306_CAEEL]	abcf-3	19.38	1	12	12	42	712	80.2366	6.43018					33.9	1.26	1	1					49.83	1.26	1	1	80.5033	4.49	3	3	46.38	1.83	1	1	1.33	1.3	0.33	67.84	1.26	1	1	84.24	6.18	4	4
Q23445	GTP-binding protein SAR1 OS=Caenorhabditis elegans GN=ZK180.4 PE=3 SV=1 - [SAR1_CAEEL]	ZK180.4	23.32	1	5	5	23	193	21.695	6.1001					52.7	5.7	1	1					35.61	4.15	1	1	67.05	9.84	2	2	20.89	5.7	1	1	1.24	1.22	0.33	49.72	4.15	1	1	42.55	12.44	2	2
Q09544	ATP synthase subunit delta, mitochondrial OS=Caenorhabditis elegans GN=F58F12.1 PE=1 SV=1 - [ATPD_CAEEL]	F58F12.1	26.99	1	4	4	13	163	16.9168	4.97021					35.34	4.91	1	1									39.78	10.43	2	2	34.85	6.13	1	1	1.04	1.02	0.33					41.9588	10.43	2	2
G5ECC8	Uncharacterized protein OS=Caenorhabditis elegans GN=CELE_K01G5.8 PE=1 SV=1 - [G5ECC8_CAEEL]	CELE_K01G5.8	33.65	2	3	3	7	104	11.8443	10.1841					20.89	14.42	1	1									29.11	14.42	1	1	34.06	12.5	1	1	0.95	0.95	0					20.02	14.42	1	1	41.4733	33.65	3	3
Q7Z121	C-type LECtin OS=Caenorhabditis elegans GN=clec-266 PE=1 SV=1 - [Q7Z121_CAEEL]	clec-266	22.07	3	2	2	7	145	16.9723	6.66846					56.56	10.34	1	1									72.09	11.72	1	1	69.17	11.72	1	1	0.95	0.95	0					87.01	11.72	1	1	83.87	11.72	1	1
G5EFE3	Uncharacterized protein OS=Caenorhabditis elegans GN=CELE_H03A11.2 PE=1 SV=2 - [G5EFE3_CAEEL]	CELE_H03A11.2	31.53	1	2	2	5	1218	138.411	7.34229					32.61	20.69	1	1													51.91	10.84	1	1	0.86	0.86	0					23.68	20.69	1	1
O61967	Protein lap1 OS=Caenorhabditis elegans GN=let-413 PE=1 SV=3 - [LAP1_CAEEL]	let-413	20.03	1	10	10	21	699	77.3015	5.8335									176.519	13.3	5	7									26.26	3	1	1	0.34	0.33	0						0				0
Q18012	Uncharacterized protein OS=Caenorhabditis elegans GN=C15C7.5 PE=1 SV=1 - [Q18012_CAEEL]	C15C7.5	46.4	1	5	5	10	125	14.9635	6.96143									284.715	46.4	5	8									111.13	14.4	1	2	0.33	0.32	0
O76743	ATP-dependent RNA helicase glh-4 OS=Caenorhabditis elegans GN=glh-4 PE=1 SV=2 - [GLH4_CAEEL]	glh-4	2.25	2	2	3	10	1156	120.566	5.43994									48.79	0.78	1	1	51.35	0.78	1	1		0			47.85	0.78	1	1	1	0.98	0	27.9	0.52	1	1	21.1	0.78	1	1
P34496	Single-stranded DNA-binding protein, mitochondrial OS=Caenorhabditis elegans GN=mtss-1 PE=2 SV=2 - [MTSS1_CAEEL]	mtss-1	20	1	3	3	8	170	19.1699	9.75928									43.69	7.06	1	1					78.38	12.94	2	2	20.2	7.06	1	1	0.99	0.97	0.33
Q18400	Dietary restriction down regulated OS=Caenorhabditis elegans GN=drd-10 PE=4 SV=1 - [Q18400_CAEEL]	drd-10	7.75	1	2	2	9	142	16.9388	7.18115									30.42	5.63	1	1									36.64	5.63	1	1	0.82	0.81	0					32.2723	5.63	1	2	0	5.63	1	2
P91918	Probable small nuclear ribonucleoprotein-associated protein B OS=Caenorhabditis elegans GN=snr-2 PE=3 SV=1 - [RSMB_CAEEL]	snr-2	9.38	1	2	2	4	160	16.7305	9.99365		0							31.79	5	1	1									26.84	5	1	1	0.82	0.81	0
Q9N4V3	Uncharacterized protein OS=Caenorhabditis elegans GN=CELE_Y47D9A.1 PE=1 SV=1 - [Q9N4V3_CAEEL]	CELE_Y47D9A.1	19.2	2	7	7	44	401	43.8412	7.88428													215.253	12.22	5	7	190.349	11.47	4	7	21.4	3.99	1	1	3.58	2.94	0.67	68.84	4.99	2	3	147.5	11.47	4	5
Q95Q06	Uncharacterized protein OS=Caenorhabditis elegans GN=CELE_Y66D12A.8 PE=1 SV=2 - [Q95Q06_CAEEL]	CELE_Y66D12A.8	34.84	3	8	8	27	244	26.8124	8.36768													124.713	20.49	5	6	158.91	25	4	5	22.98	4.51	1	1	3.11	2.62	0.67	54.7667	8.61	2	3	90.94	20.49	3	4	35.61	4.51	1	1
Q09462	Probable U3 small nucleolar RNA-associated protein 11 OS=Caenorhabditis elegans GN=C16C10.2 PE=3 SV=1 - [UTP11_CAEEL]	C16C10.2	17.56	1	5	5	14	262	30.8593	9.83252													55.6767	12.6	3	3	225.89	17.56	5	8	28.73	3.44	1	1	2.72	2.45	0.67									44.27	4.58	1	1
I7F493	Rab-8 (Fragment) OS=Caenorhabditis elegans GN=rab-8 PE=2 SV=1 - [I7F493_CAEEL]	rab-8	26.67	14	3	6	43	210	23.8761	7.82568													77.79	8.57	2	3	132.734	16.19	3	7	67.28	5.24	1	2	2.68	2.51	1					79.74	17.62	4	7	98.3867	10.48	2	3
Q9U2C3	RAB family OS=Caenorhabditis elegans GN=rab-35 PE=1 SV=1 - [Q9U2C3_CAEEL]	rab-35	20.57	9	2	4	37	209	23.3767	8.29443													87.4767	9.09	2	3	115.98	10.53	2	6	67.28	5.26	1	2	2.57	2.42	1					73.98	10.53	2	5	98.3867	10.53	2	3
Q7JNM1	Rab10-like (Fragment) OS=Caenorhabditis elegans PE=2 SV=1 - [Q7JNM1_CAEEL]	#VALUE!	33.06	11	2	4	39	124	14.2004	9.01221													72.29	8.87	1	2	119.197	33.06	4	8	67.28	8.87	1	2	2.56	2.37	1					73.98	17.74	2	5	98.3867	17.74	2	3
Q22253	Proteasome Regulatory Particle, Non-ATPase-like OS=Caenorhabditis elegans GN=rpn-9 PE=1 SV=1 - [Q22253_CAEEL]	rpn-9	20.41	1	7	7	28	387	44.1321	6.75635													102.51	12.92	4	4	115.92	11.63	4	4	51.03	3.88	1	1	2.51	2.25	0.67					67.53	5.17	2	2	40.11	6.46	2	2
Q2XMY4	Uncharacterized protein OS=Caenorhabditis elegans GN=CELE_W08G11.3 PE=4 SV=1 - [Q2XMY4_CAEEL]	CELE_W08G11.3	19.02	2	8	8	24	510	58.1466	6.22705										0			73.4367	9.02	4	4	90.19	11.18	4	4	71.84	3.14	1	1	2.51	2.25	0.67					63.14	10	4	4
Q9UAV5	Malate dehydrogenase OS=Caenorhabditis elegans GN=mdh-1 PE=1 SV=1 - [Q9UAV5_CAEEL]	mdh-1	29.76	3	10	10	41	336	35.7835	7.09326													71.24	6.25	2	2	122.91	17.56	5	6	33.9	2.98	1	1	2.25	2.1	0.67	34.3356	5.36	2	2	133.623	19.94	6	8	57.3436	13.99	4	4
G5EF72	G protein a(S) subunit OS=Caenorhabditis elegans PE=2 SV=1 - [G5EF72_CAEEL]	#VALUE!	11.73	7	3	4	27	375	43.9842	6.91748													45.97	6.13	2	2	138.503	11.73	4	6	50.77	2.93	1	1	2.25	2.1	0.67					96.6	8.27	3	5	24.72	2.93	1	1
Q9N3S8	Uncharacterized protein OS=Caenorhabditis elegans GN=CELE_Y47G6A.18 PE=1 SV=2 - [Q9N3S8_CAEEL]	CELE_Y47G6A.18	14.29	1	4	4	30	280	31.8884	6.03662													84.69	5.36	1	2	200.78	13.21	3	5	61.6	5.36	1	1	2.14	2.02	0.67					157.123	10	2	3	147.23	13.21	3	4
Q8MXS1	Ras-related protein Rab-18 OS=Caenorhabditis elegans GN=rab-18 PE=3 SV=1 - [RAB18_CAEEL]	rab-18	32.02	1	7	7	27	203	22.6052	5.70654													75.31	10.34	2	2	155.913	17.24	3	5	27.93	5.42	1	1	2.14	2.02	0.67					48.26	10.34	2	2	47.89	9.36	2	2
G5ECH7	Cyclin-dependent-like kinase 5 OS=Caenorhabditis elegans GN=cdk-5 PE=1 SV=1 - [CDK5_CAEEL]	cdk-5	9.25	24	2	3	14	292	33.0419	7.45947													30.28	9.25	3	3	20.92	6.51	2	2	46.47	2.74	1	2	2.11	1.98	1					33.81	6.51	2	2
Q10578	DNA-directed RNA polymerase II subunit RPB2 OS=Caenorhabditis elegans GN=rpb-2 PE=2 SV=2 - [RPB2_CAEEL]	rpb-2	8.89	1	10	10	28	1193	134.818	6.84424													59.85	2.77	4	4					26.82	0.59	1	1	2.05	1.68	0.33	28.92	1.93	3	3	65.0196	1.93	2	2
Q18074	Uncharacterized protein OS=Caenorhabditis elegans GN=C18B2.3 PE=1 SV=2 - [Q18074_CAEEL]	C18B2.3	48.31	1	9	9	36	236	26.6183	10.1401													46.8867	11.44	3	3	34.36	8.47	2	2	29.47	11.44	1	1	2.03	1.87	0.67	34.53	3.81	1	2	63.9267	12.29	3	3	24.75	4.24	1	1
C6KRP5	Sulfide Quinone oxidoReDuctase OS=Caenorhabditis elegans GN=sqrd-1 PE=1 SV=1 - [C6KRP5_CAEEL]	sqrd-1	21.56	8	8	8	21	422	46.9639	9.33447													77.34	8.29	3	3	44.45	6.16	2	2	20.1	2.37	1	1	2.03	1.87	0.67					42.8	6.16	2	2
Q93761	Uncharacterized oxidoreductase F53C11.3 OS=Caenorhabditis elegans GN=F53C11.3 PE=3 SV=1 - [YXEK_CAEEL]	F53C11.3	22.68	2	8	8	30	313	33.3682	8.26514													30.85	6.39	2	2	37.0467	12.78	4	4	60.52	4.15	1	1	2.02	1.93	0.67	40.5043	4.79	2	2	33.94	5.11	2	2	36.45	5.43	1	1
O44444	Uncharacterized protein OS=Caenorhabditis elegans GN=C02B10.4 PE=1 SV=1 - [O44444_CAEEL]	C02B10.4	22.75	1	4	4	14	211	23.2322	9.78857													76.5967	12.8	3	3	34.42	5.21	1	1	108.95	9.95	1	2	1.99	1.84	0.67	39.75	9	2	2	33.08	5.21	1	1	61.7	5.21	1	1
Q23624	Uncharacterized protein OS=Caenorhabditis elegans GN=CELE_ZK829.7 PE=1 SV=2 - [Q23624_CAEEL]	CELE_ZK829.7	15.32	1	5	5	25	372	40.2028	5.60498													54.814	5.38	2	2	53.7579	5.91	2	3	94.22	4.57	1	2	1.98	1.93	1					72.71	5.91	2	4
K8ESK7	Uncharacterized protein OS=Caenorhabditis elegans GN=CELE_R13H4.2 PE=1 SV=1 - [K8ESK7_CAEEL]	CELE_R13H4.2	28.13	3	5	5	31	192	23.8393	9.48096													86.5089	15.1	3	3	37.54	5.21	1	1	45.88	5.21	1	1	1.92	1.74	0.33	27.47	4.17	1	1	121.59	17.19	3	4	42.48	5.21	1	1
Q95QM8	Glutamine-Fructose 6-phosphate AminoTransferase homolog OS=Caenorhabditis elegans GN=gfat-1 PE=1 SV=1 - [Q95QM8_CAEEL]	gfat-1	9.97	2	3	7	23	712	79.4938	6.37939													51.69	1.54	1	2	71.6533	4.78	3	3	36.56	1.26	1	1	1.91	1.83	0.67					98.9384	5.76	3	3	36.9	1.54	1	1
Q95QR5	Uncharacterized protein OS=Caenorhabditis elegans GN=C44B7.2 PE=1 SV=2 - [Q95QR5_CAEEL]	C44B7.2	10.39	2	5	5	11	597	66.5185	7.07861													46.78	4.52	2	2	79.95	3.85	2	3	28.07	2.35	1	1	1.91	1.83	0.67					44.96	2.35	1	1	36.13	2.35	1	1
O02267	Uncharacterized protein OS=Caenorhabditis elegans GN=CELE_F45H10.3 PE=1 SV=1 - [O02267_CAEEL]	CELE_F45H10.3	23.81	1	4	4	12	168	18.4334	9.77393													50.33	10.71	2	2	55.6333	18.45	3	3	30.76	5.36	1	1	1.91	1.83	0.67					45.86	10.71	2	2
Q95YB2	Acyl CoA DeHydrogenase OS=Caenorhabditis elegans GN=acdh-9 PE=1 SV=1 - [Q95YB2_CAEEL]	acdh-9	25.18	1	8	8	26	409	45.1764	7.09326													45.91	4.89	2	2	105.733	8.07	3	3	74.71	4.65	1	1	1.91	1.83	0.67									39.08	2.69	1	1
P39055	Dynamin OS=Caenorhabditis elegans GN=dyn-1 PE=1 SV=3 - [DYN1_CAEEL]	dyn-1	14.1	2	12	12	27	830	93.348	7.41553						0							27.34	1.93	2	2	39.37	2.41	2	2	20.34	0.96	1	1	1.79	1.72	0.67	26.44	1.45	1	1	98.8467	3.49	3	3
Q95ZI4	Galectin OS=Caenorhabditis elegans GN=lec-3 PE=1 SV=1 - [Q95ZI4_CAEEL]	lec-3	19.3	5	4	5	15	285	32.4458	7.35693													40.5029	5.96	2	2	42.5334	5.96	2	2	32.37	6.67	1	1	1.79	1.72	0.67					73.4406	12.63	4	6
Q20277	FIP (Fungus-Induced Protein) Related OS=Caenorhabditis elegans GN=fipr-21 PE=1 SV=1 - [Q20277_CAEEL]	fipr-21	37.5	1	3	3	15	112	10.6124	11.561													49.73	24.11	2	2	43.72	24.11	2	2	34	10.71	1	1	1.79	1.72	0.67					51.87	10.71	1	1
O02141	Uncharacterized protein OS=Caenorhabditis elegans GN=C46G7.2 PE=1 SV=1 - [O02141_CAEEL]	C46G7.2	40.8	1	8	8	28	250	29.996	9.67139													32.06	3.6	1	1	92.27	15.2	4	4	41.75	3.6	1	1	1.78	1.71	0.33	39.02	3.6	1	1	71.29	16	4	4	44.79	7.2	2	2
P19974	Cytochrome c 2.1 OS=Caenorhabditis elegans GN=cyc-2.1 PE=1 SV=2 - [CYC21_CAEEL]	cyc-2.1	43.24	1	3	5	21	111	12.2254	9.27588													29.95	7.21	1	1	136.29	36.94	4	4	25.52	9.91	1	1	1.78	1.71	0.33	33.96	7.21	1	1	85.6	30.63	3	3	23.45	7.21	1	1
Q21501	GAS41-Like OS=Caenorhabditis elegans GN=gfl-1 PE=1 SV=1 - [Q21501_CAEEL]	gfl-1	15.64	1	3	3	12	211	24.9328	5.90967													29.44	5.69	1	1	87.93	15.64	3	4	48.25	5.21	1	1	1.78	1.71	0.33					40.04	10.43	2	2	22.04	5.21	1	1
P05634	Major sperm protein 10/36/56/76 OS=Caenorhabditis elegans GN=msp-10 PE=2 SV=4 - [MSP10_CAEEL]	msp-10	41.73	17	5	5	17	127	14.2271	7.98682													46.44	11.02	1	1	87.09	29.13	3	4	43.84	11.02	1	1	1.78	1.71	0.33									40.43	11.02	1	1
Q18232	Uncharacterized protein C26F1.3 OS=Caenorhabditis elegans GN=C26F1.3 PE=2 SV=1 - [YBRI_CAEEL]	C26F1.3	29.57	1	5	5	9	186	21.1845	10.0962													57.21	4.3	1	1	90.69	20.97	4	4	51.77	8.6	1	1	1.78	1.71	0.33
O44781	Uncharacterized protein OS=Caenorhabditis elegans GN=CELE_F33D11.10 PE=3 SV=1 - [O44781_CAEEL]	CELE_F33D11.10	16.04	3	4	5	28	399	45.4526	6.03662													59.6	3.01	1	1	51.76	5.76	2	2	102.693	3.01	1	3	1.7	1.7	0.67	68.09	3.01	1	1	95.11	5.76	2	3	80.36	3.01	1	3
Q9BL94	Uncharacterized protein OS=Caenorhabditis elegans GN=CELE_Y18H1A.4 PE=1 SV=2 - [Q9BL94_CAEEL]	CELE_Y18H1A.4	27.73	1	4	4	13	220	24.8504	7.06396													62.71	11.82	2	2	49.31	5.45	1	1	114.11	7.73	1	1	1.67	1.59	0.33					44.9	5.45	1	1	63.27	7.73	1	1
O17695	Histone deacetylase 1 OS=Caenorhabditis elegans GN=hda-1 PE=1 SV=1 - [HDA1_CAEEL]	hda-1	17.35	1	6	6	13	461	52.1043	5.80811													68.09	2.6	1	2	25.89	2.6	1	1	42.04	3.69	1	1	1.67	1.59	0.33
O18229	Putative 6-phosphogluconolactonase OS=Caenorhabditis elegans GN=Y57G11C.3 PE=3 SV=2 - [6PGL_CAEEL]	Y57G11C.3	16.36	1	4	4	22	269	30.3946	5.31299													101.61	5.95	1	1	103.013	13.01	3	3	126.83	5.95	1	1	1.66	1.63	0.33					112.17	13.01	3	3	108.7	9.29	2	2
P54889	Probable delta-1-pyrroline-5-carboxylate synthase OS=Caenorhabditis elegans GN=alh-13 PE=3 SV=2 - [ALH13_CAEEL]	alh-13	14.09	1	9	9	32	802	86.6398	6.91748													40.83	1.37	1	1	102.673	4.61	3	3	38.63	2	1	1	1.66	1.63	0.33					152.68	8.98	5	5
O01542	CalPoNin OS=Caenorhabditis elegans GN=cpn-3 PE=1 SV=1 - [O01542_CAEEL]	cpn-3	43.66	1	7	7	21	142	15.4991	8.60205													57.06	7.75	1	1	95.77	23.94	3	3	43.13	8.45	1	1	1.66	1.63	0.33					87.75	16.2	2	2	69.62	8.45	1	1
O76577	26S proteasome non-ATPase regulatory subunit 14 OS=Caenorhabditis elegans GN=rpn-11 PE=1 SV=1 - [PSDE_CAEEL]	rpn-11	16.99	2	5	5	18	312	34.5735	6.80029													65.12	4.17	1	1	118.708	8.65	2	3	37.4	3.21	1	1	1.66	1.63	0.33					104.726	8.65	2	2
P17343	Guanine nucleotide-binding protein subunit beta-1 OS=Caenorhabditis elegans GN=gpb-1 PE=1 SV=2 - [GBB1_CAEEL]	gpb-1	21.76	2	7	7	16	340	37.3819	5.99854													36.48	2.94	1	1	50.9667	9.71	3	3	43.34	5.88	1	1	1.66	1.63	0.33					35.31	2.94	1	1
Q65ZK0	Arginyl(R) Amino-acyl tRNA Synthetase OS=Caenorhabditis elegans GN=rars-1 PE=1 SV=1 - [Q65ZK0_CAEEL]	rars-1	16.76	2	12	12	31	692	78.2563	7.44482																	110.95	5.49	3	5	45.65	1.59	1	1	1.65	1.49	0.33					69.2033	4.62	3	3
Q19766	Mitochondrial import receptor subunit TOM20 homolog OS=Caenorhabditis elegans GN=tomm-20 PE=1 SV=1 - [TOM20_CAEEL]	tomm-20	26.6	1	4	4	17	188	20.413	4.66553													63.2744	11.17	2	2					32.41	11.17	1	1	1.56	1.44	0.33	41.27	5.85	1	1	44.75	5.85	1	1	24.37	5.32	1	1
Q8WQA7	Uncharacterized protein OS=Caenorhabditis elegans GN=ekl-4 PE=1 SV=1 - [Q8WQA7_CAEEL]	ekl-4	9.88	2	3	3	5	486	55.8054	9.37842													51.75	7	2	2					27.04	2.88	1	1	1.56	1.44	0.33					20.71	2.06	1	1
P53589	Succinyl-CoA ligase [GDP-forming] subunit beta, mitochondrial OS=Caenorhabditis elegans GN=sucg-1 PE=3 SV=1 - [SUCB2_CAEEL]	sucg-1	17.59	1	7	7	15	415	45.0632	5.84619													49.09	2.41	1	1	45.1848	5.54	2	2	45.17	2.41	1	1	1.55	1.53	0.33	34.67	2.41	1	1	72.2	3.13	1	1
F5GU87	OTUBain deubiquitylating protease homolog OS=Caenorhabditis elegans GN=otub-3 PE=1 SV=1 - [F5GU87_CAEEL]	otub-3	14.18	3	4	4	12	268	30.0104	5.41455													47.65	6.34	1	1	35.42	7.84	2	2	54.46	6.34	1	1	1.55	1.53	0.33					104.363	11.19	3	3	46.73	6.34	1	1
Q9XWG2	Uncharacterized protein OS=Caenorhabditis elegans GN=CELE_Y63D3A.7 PE=1 SV=2 - [Q9XWG2_CAEEL]	CELE_Y63D3A.7	42.39	1	4	4	13	92	10.1985	9.87646													40	8.7	1	1	36.68	18.48	2	2	46.59	10.87	1	1	1.55	1.53	0.33					64.7293	29.35	3	3
Q9TYK1	Probable H/ACA ribonucleoprotein complex subunit 1-like protein OS=Caenorhabditis elegans GN=Y66H1A.4 PE=3 SV=2 - [GAR1_CAEEL]	Y66H1A.4	16.8	1	3	3	15	244	24.611	10.9312													20.13	5.74	1	1	33.53	12.3	2	2	39.73	4.51	1	1	1.55	1.53	0.33					61.16	12.3	2	2
Q95017	SUMO-conjugating enzyme UBC9 OS=Caenorhabditis elegans GN=ubc-9 PE=1 SV=1 - [UBC9_CAEEL]	ubc-9	10.84	1	2	2	7	166	19.1028	8.1333													29.66	4.82	1	1	32.11	10.84	2	2	27.15	4.82	1	1	1.55	1.53	0.33					21.61	10.84	2	2
O01498	Signal transducing adapter molecule 1 OS=Caenorhabditis elegans GN=stam-1 PE=1 SV=2 - [STAM1_CAEEL]	stam-1	10.07	1	3	3	9	457	50.7981	5.2876													25.89	4.16	1	1	62.16	6.78	2	2	35.62	2.63	1	1	1.55	1.53	0.33					51.59	4.16	1	1
G5EEN4	Germinal center kinase 3 OS=Caenorhabditis elegans GN=gck-3 PE=1 SV=1 - [GCK3_CAEEL]	gck-3	5.2	1	3	3	8	596	64.0122	6.1001													27.17	1.34	1	1	60.16	3.19	2	2	54.49	2.01	1	1	1.55	1.53	0.33
Q93576	Nucleoside diphosphate kinase OS=Caenorhabditis elegans GN=ndk-1 PE=1 SV=1 - [Q93576_CAEEL]	ndk-1	41.18	1	5	5	22	153	17.1056	7.50342																	161.27	16.99	2	4	71.53	11.11	1	1	1.54	1.43	0.33					100.06	11.11	1	1	175.36	20.26	2	5
P90994	Glutathione-independent glyoxalase DJR-1.1 OS=Caenorhabditis elegans GN=djr-1.1 PE=1 SV=1 - [DJ11_CAEEL]	djr-1.1	35.83	2	6	6	15	187	19.6567	5.42725																	122.76	18.72	3	4	22.95	5.88	1	1	1.54	1.43	0.33					89.99	12.83	2	2
Q95QN2	DEAD boX helicase homolog OS=Caenorhabditis elegans GN=ddx-23 PE=1 SV=1 - [Q95QN2_CAEEL]	ddx-23	8.08	1	5	5	11	730	84.7247	9.27588																	116.1	6.71	4	4	0	1.64	1	1	1.54	1.43	0.33					31.75	1.64	1	1
Q23240	Probable cytochrome c 2.2 OS=Caenorhabditis elegans GN=cyc-2.2 PE=3 SV=1 - [CYC22_CAEEL]	cyc-2.2	39.02	1	3	5	8	123	13.354	9.51025																	97.13	33.33	4	4	37.98	12.2	1	1	1.54	1.43	0.33
Q9NAN2	Partitioning defective protein 6 OS=Caenorhabditis elegans GN=par-6 PE=1 SV=2 - [PAR6_CAEEL]	par-6	81.23	1	35	35	1714	309	34.1981	7.6792													33.06	2.59	1	1	40.71	2.59	1	1	39.2	2.59	1	1	1.43	1.42	0					103.083	9.39	3	5	255.049	24.6	6	11
Q9N4K0	MICOS complex subunit Mic10 OS=Caenorhabditis elegans GN=F54A3.5 PE=3 SV=2 - [MIC10_CAEEL]	F54A3.5	53.33	1	4	4	18	105	11.1256	8.93896													51.31	10.48	1	1	25.31	10.48	1	1	25.23	10.48	1	1	1.43	1.42	0	55.63	10.48	1	1	32.74	20.95	2	2
Q09517	Very-long-chain 3-oxooacyl-coA reductase let-767 OS=Caenorhabditis elegans GN=let-767 PE=1 SV=2 - [LE767_CAEEL]	let-767	17.41	3	4	5	25	316	34.2872	9.51025													34.56	2.22	1	1	21.71	2.53	1	1	36.65	2.22	1	1	1.43	1.42	0					60.4633	9.49	3	3	42.05	4.75	2	2
G5ED41	Cullin-associated NEDD8-dissociated protein 1 OS=Caenorhabditis elegans GN=cand-1 PE=1 SV=1 - [CAND1_CAEEL]	cand-1	19.07	1	21	21	40	1274	141.637	5.73193													46.49	0.63	1	1	31.1	0.63	1	1	62.95	1.26	1	1	1.43	1.42	0					68.53	2.83	4	4	35.02	0.63	1	1
Q94417	C-type lectin domain-containing protein 91 OS=Caenorhabditis elegans GN=clec-91 PE=1 SV=1 - [CLC91_CAEEL]	clec-91	7.11	2	2	2	8	225	25.6305	5.57959													28.31	2.67	1	1	28.74	2.67	1	1	22.99	4.44	1	1	1.43	1.42	0	26.79	2.67	1	1	0	2.67	1	1
Q6A582	Zipcode Binding Protein homolog OS=Caenorhabditis elegans GN=zbp-1 PE=1 SV=1 - [Q6A582_CAEEL]	zbp-1	5.11	4	3	3	8	704	78.286	9.24658													48.03	1.28	1	1	0	1.28	1	1	42.52	1.28	1	1	1.43	1.42	0	53.28	1.28	1	1	36.34	1.28	1	1
V6CLC9	Uncharacterized protein OS=Caenorhabditis elegans GN=deps-1 PE=1 SV=1 - [V6CLC9_CAEEL]	deps-1	10.1	2	5	5	9	574	64.1871	6.88818													44.25	1.57	1	1	47.76	1.92	1	1	32.72	2.09	1	1	1.43	1.42	0	50.37	1.92	1	1
Q21740	Yeast Enhancer of DeCapping homolog OS=Caenorhabditis elegans GN=edc-3 PE=1 SV=1 - [Q21740_CAEEL]	edc-3	4.06	1	2	2	5	566	62.5994	8.11865													39.34	1.41	1	1	38.14	1.41	1	1	84.58	2.65	1	1	1.43	1.42	0	29.21	1.41	1	1
G5EFP2	Uncharacterized protein OS=Caenorhabditis elegans GN=CELE_ZK1321.4 PE=1 SV=1 - [G5EFP2_CAEEL]	CELE_ZK1321.4	10.64	2	3	4	4	423	45.0834	9.12939													28.92	1.65	1	1	32.71	2.36	1	1	29.01	4.49	1	1	1.43	1.42	0	37.5	2.13	1	1		0
Q23382	CCDC (Human Coiled Coil Domain Containing) homolog OS=Caenorhabditis elegans GN=ccdc-47 PE=1 SV=1 - [Q23382_CAEEL]	ccdc-47	18.78	1	8	8	29	442	50.7587	5.17334													48.71	3.17	1	1	55.88	3.17	1	1	27.56	2.49	1	1	1.43	1.42	0					95.96	7.01	3	3	24.23	3.17	1	1
G5ECU1	Skp1-related protein OS=Caenorhabditis elegans GN=skr-1 PE=1 SV=1 - [SKR1_CAEEL]	skr-1	14.77	1	2	2	12	176	20.02	4.79248													56.12	7.39	1	1	99.43	7.39	1	1	47.4	7.39	1	1	1.43	1.42	0					133.984	7.39	1	2	77.96	7.39	1	1
P90992	MItochondrial Solute Carrier OS=Caenorhabditis elegans GN=misc-1 PE=1 SV=2 - [P90992_CAEEL]	misc-1	34.64	1	11	11	29	306	33.2864	9.75928													27.93	3.59	1	1	0	2.61	1	1	65.29	5.23	1	1	1.43	1.42	0					116.77	11.44	3	3
Q9BMU4	ATLastiN (Endoplasmic reticulum GTPase) related OS=Caenorhabditis elegans GN=atln-1 PE=1 SV=1 - [Q9BMU4_CAEEL]	atln-1	12.74	4	6	6	18	573	64.6764	5.56689													31.21	2.62	1	1	25.64	2.62	1	1	37.78	2.62	1	1	1.43	1.42	0					75.75	4.36	2	3
P52013	Peptidyl-prolyl cis-trans isomerase 5 OS=Caenorhabditis elegans GN=cyn-5 PE=1 SV=2 - [CYP5_CAEEL]	cyn-5	16.67	2	4	4	9	204	21.9135	8.99756													44.92	4.9	1	1	37.46	4.9	1	1	0	4.41	1	1	1.43	1.42	0									25.92	8.33	2	2
O62213	C. Elegans Y-box OS=Caenorhabditis elegans GN=cey-1 PE=1 SV=1 - [O62213_CAEEL]	cey-1	19.23	1	2	2	9	208	21.3365	10.4038													48.82	9.13	1	1	75.19	9.13	1	1	62.17	9.13	1	1	1.43	1.42	0					71.89	9.13	1	1	48.55	9.13	1	1
P16356	DNA-directed RNA polymerase II subunit RPB1 OS=Caenorhabditis elegans GN=ama-1 PE=1 SV=3 - [RPB1_CAEEL]	ama-1	8.3	1	14	15	30	1856	204.395	6.7417													25.18	0.43	1	1	28.37	0.54	1	1	26.64	0.38	1	1	1.43	1.42	0					31.45	0.97	1	1
Q9TYW7	GRounDhog (Hedgehog-like family) OS=Caenorhabditis elegans GN=grd-3 PE=1 SV=2 - [Q9TYW7_CAEEL]	grd-3	18.23	1	3	3	9	181	19.43	9.21729													28.31	3.87	1	1	30.99	5.52	1	1	23.04	5.52	1	1	1.43	1.42	0					21.73	5.52	1	1
Q19324	Proteasome Regulatory Particle, Non-ATPase-like OS=Caenorhabditis elegans GN=rpn-5 PE=1 SV=1 - [Q19324_CAEEL]	rpn-5	22.24	1	11	11	18	490	56.4207	8.44092													29.95	2.65	1	1	36.21	2.86	1	1	27.08	2.65	1	1	1.43	1.42	0
Q9U3C8	Defective in cullin neddylation protein 1 OS=Caenorhabditis elegans GN=dcn-1 PE=1 SV=2 - [DCN1_CAEEL]	dcn-1	14.92	1	4	4	10	295	34.1118	5.30029													25.74	4.75	1	1	24.97	3.05	1	1	61.56	4.75	1	1	1.43	1.42	0
Q18100	Sensory AXon guidance OS=Caenorhabditis elegans GN=sax-7 PE=1 SV=3 - [Q18100_CAEEL]	sax-7	3.06	6	3	3	5	1144	127.544	5.52881						0							22.3	0.96	1	1	20.76	0.96	1	1	22.55	0.79	1	1	1.43	1.42	0
Q09596	Probable glutathione S-transferase 5 OS=Caenorhabditis elegans GN=gst-5 PE=1 SV=1 - [GST5_CAEEL]	gst-5	9.18	2	1	2	5	207	23.2379	7.41553													27.81	4.83	1	1	20.18	4.35	1	1	27.79	4.83	1	1	1.43	1.42	0
Q9N3T5	SPG (Spastic paraplegia) OS=Caenorhabditis elegans GN=spg-7 PE=1 SV=2 - [Q9N3T5_CAEEL]	spg-7	31.59	1	24	25	77	782	87.4139	8.55811																	67.8933	4.99	3	3	38.82	1.15	1	1	1.42	1.36	0.33					125.48	9.21	5	5
Q19680	Uncharacterized protein OS=Caenorhabditis elegans GN=CELE_F21D5.1 PE=1 SV=1 - [Q19680_CAEEL]	CELE_F21D5.1	19.27	1	8	8	26	550	61.0398	5.47803																	102.347	8	3	3	25.59	2.91	1	1	1.42	1.36	0.33					92.9233	7.45	3	4
G5EDZ2	Uridine MonoPhosphate Synthetase OS=Caenorhabditis elegans GN=umps-1 PE=1 SV=1 - [G5EDZ2_CAEEL]	umps-1	18.51	1	8	8	24	497	54.7707	5.98584																	101.42	6.24	3	3	34.81	3.42	1	1	1.42	1.36	0.33					86.06	4.63	3	4
O45218	Alkyldihydroxyacetonephosphate synthase OS=Caenorhabditis elegans GN=ads-1 PE=2 SV=1 - [ADAS_CAEEL]	ads-1	9.05	1	5	5	14	597	66.5167	6.82959																	70.64	4.36	2	3	49.31	2.35	1	1	1.42	1.36	0.33					65.51	3.52	2	2	32	1.34	1	1
Q9TXI4	Uncharacterized protein OS=Caenorhabditis elegans GN=CELE_F23C8.5 PE=1 SV=2 - [Q9TXI4_CAEEL]	CELE_F23C8.5	22.35	2	6	6	17	255	27.623	8.5874																	41.3233	10.59	3	3	44.5	3.92	1	1	1.42	1.36	0.33					34.1	3.92	1	1	25.85	3.92	1	1
O16486	N-alpha-AcetylTransferase C complex subunit OS=Caenorhabditis elegans GN=natc-2 PE=1 SV=1 - [O16486_CAEEL]	natc-2	19.06	1	4	4	10	278	31.8768	6.39209																	66.7667	13.67	3	3	24.32	3.24	1	1	1.42	1.36	0.33					44.66	6.47	1	1
O16785	Paralyzed arrest at two-fold protein 6 OS=Caenorhabditis elegans GN=pat-6 PE=1 SV=1 - [PARV_CAEEL]	pat-6	10.93	1	3	3	10	375	42.9748	6.43018																	86.8767	7.47	2	3	21.64	3.47	1	1	1.42	1.36	0.33					46.73	4	1	1
Q8WTM6	Probable actin-related protein 2/3 complex subunit 2 OS=Caenorhabditis elegans GN=arx-4 PE=3 SV=1 - [ARPC2_CAEEL]	arx-4	11.3	1	4	4	10	301	34.4588	7.98682																	44.38	8.31	3	3	31.56	2.33	1	1	1.42	1.36	0.33
O16311	KRR1 small subunit processome component OS=Caenorhabditis elegans GN=C05C8.2 PE=1 SV=1 - [O16311_CAEEL]	C05C8.2	9.19	1	5	5	18	370	42.9177	9.5835						0											23.23	5.14	2	2	50.0399	3.24	1	2	1.38	1.35	0.67					33.37	5.14	2	2	69.5991	9.19	4	5
Q09437	Putative serine/threonine-protein kinase B0495.2 OS=Caenorhabditis elegans GN=B0495.2 PE=3 SV=1 - [YP62_CAEEL]	B0495.2	3.89	24	2	3	11	719	83.5153	7.23975																	37.29	2.36	2	2	46.47	1.11	1	2	1.38	1.35	0.67									32.43	1.25	1	1
Q23357	Uncharacterized protein OS=Caenorhabditis elegans GN=CELE_ZC504.3 PE=4 SV=2 - [Q23357_CAEEL]	CELE_ZC504.3	3.89	24	2	3	9	668	77.8873	8.19189																	35.1	2.54	2	2	46.47	1.2	1	2	1.38	1.35	0.67
O17287	Translocase of Outer Mitochondrial Membrane OS=Caenorhabditis elegans GN=tomm-22 PE=1 SV=1 - [O17287_CAEEL]	tomm-22	35.78	1	3	3	13	109	12.1683	4.88135													26.33	11.01	1	1					78.02	11.93	1	1	1.32	1.28	0					53.64	12.84	1	1
Q9Y194	Sphingosine-1-phosphate lyase OS=Caenorhabditis elegans GN=spl-1 PE=1 SV=1 - [SGPL_CAEEL]	spl-1	7.43	1	4	4	9	552	61.058	7.40088													30.54	1.63	1	1					20.93	2.54	1	1	1.32	1.28	0					27.93	1.45	1	1
Q9XVT0	Ribosome biogenesis regulatory protein homolog OS=Caenorhabditis elegans GN=rrbs-1 PE=3 SV=1 - [RRS1_CAEEL]	rrbs-1	4.8	1	2	2	5	333	37.9624	9.96436													29.49	2.7	1	1					30.59	2.1	1	1	1.32	1.28	0
Q93235	Sodium/potassium-transporting ATPase subunit beta-1 OS=Caenorhabditis elegans GN=nkb-1 PE=1 SV=1 - [AT1B1_CAEEL]	nkb-1	9.06	1	1	2	4	320	36.6484	7.57666													21.62	3.75	1	1					31.79	5.31	1	1	1.32	1.28	0
O61843	Uncharacterized protein OS=Caenorhabditis elegans GN=unc-57 PE=1 SV=3 - [O61843_CAEEL]	unc-57	6.1	4	2	2	3	377	42.3201	5.92236													23.91	3.45	1	1					49.45	3.45	1	1	1.32	1.28	0						0
Q10950	Putative methyltransferase B0361.6 OS=Caenorhabditis elegans GN=B0361.6 PE=3 SV=1 - [YMP6_CAEEL]	B0361.6	8.99	1	4	4	4	378	42.9994	8.39697													33.06	2.91	1	1					38.14	3.17	1	1	1.32	1.28	0
P21137	cAMP-dependent protein kinase catalytic subunit OS=Caenorhabditis elegans GN=kin-1 PE=1 SV=3 - [KAPC1_CAEEL]	kin-1	6.19	1	2	2	2	404	46.3167	6.22705													31.4	2.23	1	1					36.16	3.96	1	1	1.32	1.28	0
Q21732	Uncharacterized protein OS=Caenorhabditis elegans GN=CELE_R04F11.2 PE=1 SV=1 - [Q21732_CAEEL]	CELE_R04F11.2	24.3	1	3	3	18	107	12.2955	8.93896																	78.33	10.28	2	2	20.05	14.02	1	1	1.3	1.27	0.33	39.4	9.35	1	1	78.68	10.28	2	2	41.06	9.35	1	1
G5EE80	Uncharacterized protein OS=Caenorhabditis elegans GN=CELE_F21D5.7 PE=1 SV=1 - [G5EE80_CAEEL]	CELE_F21D5.7	15.73	1	7	7	16	496	54.9281	9.18799																	30.91	5.04	2	2	20.66	2.62	1	1	1.3	1.27	0.33					54.8433	7.06	3	3	34.09	2.62	1	1
G5EET8	Protein Up-regulated in Daf-2(Gf) OS=Caenorhabditis elegans GN=pud-1.2 PE=1 SV=1 - [G5EET8_CAEEL]	pud-1.2	43.05	1	6	6	12	151	17.1735	6.80029																	55.54	16.56	2	2	23.58	14.57	1	1	1.3	1.27	0.33					80.33	21.19	4	4
Q86GU1	Heat Shock Protein OS=Caenorhabditis elegans GN=hsp-25 PE=1 SV=1 - [Q86GU1_CAEEL]	hsp-25	11.71	3	2	2	15	205	23.4766	6.30322																	91.837	4.88	1	2	45.79	6.83	1	1	1.3	1.27	0.33					79.0689	4.88	1	2	54.04	4.88	1	1
Q9BL34	Uncharacterized protein OS=Caenorhabditis elegans GN=CELE_Y71H2AM.5 PE=1 SV=1 - [Q9BL34_CAEEL]	CELE_Y71H2AM.5	19.83	1	2	2	11	121	14.8072	7.29834																	52.56	19.83	2	2	21.28	9.09	1	1	1.3	1.27	0.33					46.86	19.83	2	3
Q19264	Putative deoxyribose-phosphate aldolase OS=Caenorhabditis elegans GN=F09E5.3 PE=3 SV=1 - [DEOC_CAEEL]	F09E5.3	35.97	1	8	8	13	303	33.0662	7.40088										0							70.3	6.93	2	2	29.35	4.29	1	1	1.3	1.27	0.33					0	2.64	1	1	57	3.96	1	1
P41847	Anamorsin homolog OS=Caenorhabditis elegans GN=T20B12.7 PE=3 SV=1 - [DRE2_CAEEL]	T20B12.7	13.03	1	3	3	8	238	25.5348	4.75439																	61.39	9.24	2	2	52.93	4.62	1	1	1.3	1.27	0.33					0	4.62	1	1	30.96	4.62	1	1
Q21559	Ref/ALY RNA export adaptor family OS=Caenorhabditis elegans GN=aly-3 PE=1 SV=1 - [Q21559_CAEEL]	aly-3	14.17	1	3	3	11	240	25.6802	10.3159																	41.61	5	1	2	37.1	5.42	1	1	1.3	1.27	0.33					28.56	3.75	1	1	31.22	5.42	1	1
H2KYP1	LIN-24 (Twenty-four) Like OS=Caenorhabditis elegans GN=lntl-1 PE=1 SV=1 - [H2KYP1_CAEEL]	lntl-1	24.83	3	7	7	14	302	34.0163	6.32861																	49.41	6.29	2	2	37.42	3.64	1	1	1.3	1.27	0.33					84.649	6.29	2	2		0
Q9N3H3	Uncharacterized protein OS=Caenorhabditis elegans GN=CELE_Y53G8AL.2 PE=1 SV=2 - [Q9N3H3_CAEEL]	CELE_Y53G8AL.2	15.31	1	6	6	16	431	48.2236	9.18799																	41.57	4.87	2	2	33.43	2.78	1	1	1.3	1.27	0.33					39.05	2.09	1	1
Q09444	Probable ubiquitin carboxyl-terminal hydrolase ubh-4 OS=Caenorhabditis elegans GN=ubh-4 PE=3 SV=2 - [UBH4_CAEEL]	ubh-4	16.82	1	5	5	12	321	37.0966	4.98291																	48.59	6.54	2	2	51.67	4.05	1	1	1.3	1.27	0.33					45.75	4.05	1	1
O45713	Uncharacterized protein OS=Caenorhabditis elegans GN=CELE_R09B3.3 PE=1 SV=1 - [O45713_CAEEL]	CELE_R09B3.3	23.53	1	2	2	8	85	9.3905	5.0083																	45.3688	23.53	2	2	28.95	8.24	1	1	1.3	1.27	0.33					29.78	8.24	1	1
Q8I4G9	DAB (Drosophila disabled) homolog OS=Caenorhabditis elegans GN=dab-1 PE=1 SV=3 - [Q8I4G9_CAEEL]	dab-1	5.27	4	2	2	4	474	51.3893	7.94287																	67.86	5.27	2	2	27	2.53	1	1	1.3	1.27	0.33					53.29	2.74	1	1
Q94261	COP9/Signalosome and eIF3 complex-shared subunit 1 OS=Caenorhabditis elegans GN=cif-1 PE=1 SV=1 - [EIF3M_CAEEL]	cif-1	22.31	1	11	11	28	390	44.056	5.75732																	32.07	4.87	2	2	30.12	2.31	1	1	1.3	1.27	0.33
Q17848	Probable type I inositol 1,4,5-trisphosphate 5-phosphatase OS=Caenorhabditis elegans GN=ipp-5 PE=2 SV=2 - [I5P1_CAEEL]	ipp-5	7.82	1	3	3	3	409	47.5717	6.3667		0				0											42.62	4.89	2	2	24.58	2.93	1	1	1.3	1.27	0.33						0
Q09975	LYSozyme OS=Caenorhabditis elegans GN=lys-8 PE=1 SV=2 - [Q09975_CAEEL]	lys-8	12.94	1	3	3	5	286	31.0175	6.12549																	45	3.5	1	1	86.44	5.59	1	2	1.26	1.25	0.33					54.68	7.34	2	2
P48166	60S ribosomal protein L44 OS=Caenorhabditis elegans GN=rpl-41 PE=3 SV=2 - [RL44_CAEEL]	rpl-41	20.95	1	3	3	12	105	12.3587	10.7554																	28.89	12.38	1	1	114.83	12.38	1	2	1.26	1.25	0.33									40.51	12.38	1	1
H2KYN2	Protein Kinase, cGMP-dependent OS=Caenorhabditis elegans GN=pkg-2 PE=1 SV=1 - [H2KYN2_CAEEL]	pkg-2	6	5	3	4	7	617	70.8067	5.90967																	34.69	2.11	1	1	29.48	1.3	1	2	1.26	1.25	0.33
O17694	RNAi-Induced Longevity OS=Caenorhabditis elegans GN=ril-1 PE=1 SV=1 - [O17694_CAEEL]	ril-1	37.41	1	4	4	17	139	16.4845	9.53955																					130.337	15.11	1	3	1.22	1.19	0.33					21.45	6.47	1	1	47.01	15.11	1	1
G8JY40	Cysteine PRotease related OS=Caenorhabditis elegans GN=cpr-6 PE=1 SV=1 - [G8JY40_CAEEL]	cpr-6	6.5	3	2	2	5	369	41.1007	5.75732																	30.07	4.61	1	1	44.37	4.61	1	1	1.19	1.18	0	44.17	1.9	1	1					48.44	4.61	1	1
Q9XXD4	Putative H/ACA ribonucleoprotein complex subunit 2-like protein OS=Caenorhabditis elegans GN=Y48A6B.3 PE=3 SV=1 - [NHP2_CAEEL]	Y48A6B.3	23.93	1	4	4	17	163	18.0795	6.78564																	46.68	6.13	1	1	46.26	6.75	1	1	1.19	1.18	0					45.93	6.13	1	1	66.32	17.79	3	3
Q9U1X9	Ribosomal protein, Large subunit, Acidic (P1) OS=Caenorhabditis elegans GN=rla-2 PE=1 SV=1 - [Q9U1X9_CAEEL]	rla-2	30.91	1	1	3	20	110	10.8645	4.56396																	43.55	14.55	1	1	40.89	16.36	1	1	1.19	1.18	0					75.17	14.55	1	1	117.9	30.91	2	3
Q9TZ90	Mitochondrial Ribosomal Protein, Large OS=Caenorhabditis elegans GN=mrpl-40 PE=1 SV=1 - [Q9TZ90_CAEEL]	mrpl-40	32.28	1	5	5	11	189	21.7527	9.94971																	47.22	5.82	1	1	57.3	5.82	1	1	1.19	1.18	0					40.45	5.82	1	1	106.14	17.46	3	3
P91321	Uncharacterized protein OS=Caenorhabditis elegans GN=CELE_F53E10.1 PE=1 SV=1 - [P91321_CAEEL]	CELE_F53E10.1	8.85	1	1	3	11	339	38.5497	7.32764																	49.01	3.54	1	1	35.14	3.54	1	1	1.19	1.18	0					61.69	5.6	2	2	20.44	2.06	1	1
F5GU98	Calcium-transporting ATPase OS=Caenorhabditis elegans GN=mca-1 PE=1 SV=1 - [F5GU98_CAEEL]	mca-1	4.06	4	1	4	11	1085	119.023	8.42627																	34.99	0.92	1	1	35.25	1.57	1	1	1.19	1.18	0					42.41	3.04	2	2	32.88	0.92	1	1
Q17693	Probable methylenetetrahydrofolate reductase OS=Caenorhabditis elegans GN=mthf-1 PE=3 SV=2 - [MTHR_CAEEL]	mthf-1	3.47	1	1	2	13	663	75.4385	5.41455																	43.52	1.06	1	1	32.38	1.06	1	1	1.19	1.18	0					44.84	3.47	2	2	39.05	1.06	1	1
Q95Y71	Probable 39S ribosomal protein L45, mitochondrial OS=Caenorhabditis elegans GN=mrpl-45 PE=3 SV=3 - [RM45_CAEEL]	mrpl-45	7.56	1	3	3	6	357	41.2892	9.0708																	40.78	3.08	1	1	32.56	3.08	1	1	1.19	1.18	0					59.163	7.56	3	3
Q95XT5	TRanslocon-Associated Protein OS=Caenorhabditis elegans GN=trap-1 PE=1 SV=1 - [Q95XT5_CAEEL]	trap-1	15.56	1	4	4	9	257	28.5994	6.16357																	29.6	3.11	1	1	73.73	6.61	1	1	1.19	1.18	0					29.48	2.72	1	1	24.25	2.72	1	1
I7FN66	Rab-7 (Fragment) OS=Caenorhabditis elegans GN=rab-7 PE=2 SV=1 - [I7FN66_CAEEL]	rab-7	17.79	3	3	3	5	208	23.2836	6.21436																	21.4	4.81	1	1	33.49	5.29	1	1	1.19	1.18	0					23.57	5.29	1	1	20.38	5.29	1	1
Q8WTL6	Uncharacterized protein OS=Caenorhabditis elegans GN=hpo-29 PE=1 SV=2 - [Q8WTL6_CAEEL]	hpo-29	7.16	1	6	6	13	852	98.3782	8.08936																	31.88	1.29	1	1	30.89	0.82	1	1	1.19	1.18	0					52.63	2.58	2	2
P52011	Peptidyl-prolyl cis-trans isomerase 3 OS=Caenorhabditis elegans GN=cyn-3 PE=1 SV=1 - [CYP3_CAEEL]	cyn-3	12.14	1	2	2	6	173	18.5383	8.67529																	27.55	5.2	1	1	39.76	6.94	1	1	1.19	1.18	0					39.36	5.2	1	2
Q067X2	Uncharacterized protein OS=Caenorhabditis elegans GN=CELE_F13G11.3 PE=1 SV=1 - [Q067X2_CAEEL]	CELE_F13G11.3	9.79	1	2	2	3	194	22.4582	6.72705																	46.36	5.15	1	1	25.1	4.64	1	1	1.19	1.18	0									42.04	5.15	1	1
Q8MXI1	Ubiquinol-Cytochrome c oxidoReductase complex OS=Caenorhabditis elegans GN=ucr-11 PE=1 SV=1 - [Q8MXI1_CAEEL]	ucr-11	32.14	1	2	2	9	56	6.65334	9.53955																	30.83	17.86	1	1	23.41	17.86	1	1	1.19	1.18	0					25.71	17.86	1	1
M1Z882	Nuclear Pore complex Protein OS=Caenorhabditis elegans GN=npp-8 PE=1 SV=1 - [M1Z882_CAEEL]	npp-8	11.7	1	1	4	9	376	42.972	8.01611																	62.84	4.79	1	1	31.64	3.19	1	1	1.19	1.18	0					101.56	4.79	1	1
Q20140	Adenylate kinase isoenzyme 1 OS=Caenorhabditis elegans GN=F38B2.4 PE=2 SV=1 - [KAD1_CAEEL]	F38B2.4	24.29	1	3	3	8	210	22.583	7.43018																	56.36	7.62	1	1	58.96	8.1	1	1	1.19	1.18	0					64.07	7.62	1	1
O62107	UDP-GALactose 4-Epimerase OS=Caenorhabditis elegans GN=gale-1 PE=1 SV=1 - [O62107_CAEEL]	gale-1	7.49	2	2	2	8	347	37.6593	6.23975																	39.47	4.32	1	1	20.38	3.17	1	1	1.19	1.18	0					59.2	4.32	1	1
O61820	Eukaryotic translation initiation factor 3 subunit E OS=Caenorhabditis elegans GN=eif-3.E PE=3 SV=1 - [EIF3E_CAEEL]	eif-3.E	7.87	1	4	4	8	432	50.6871	6.15088																	40.64	2.31	1	1	23.6	2.31	1	1	1.19	1.18	0					40.35	2.08	1	1
O45933	Nucleoporin SEH1 OS=Caenorhabditis elegans GN=npp-18 PE=3 SV=1 - [SEH1_CAEEL]	npp-18	5.79	1	2	2	3	363	41.6991	7.91357																	67.63	3.31	1	1	35.29	2.48	1	1	1.19	1.18	0					21.2	3.31	1	1
Q22020	Uncharacterized protein OS=Caenorhabditis elegans GN=CELE_R53.5 PE=1 SV=1 - [Q22020_CAEEL]	CELE_R53.5	9.13	1	2	2	4	219	24.1155	8.646																	40.6	5.02	1	1	24.2	5.02	1	1	1.19	1.18	0
Q27504	Putative carbonic anhydrase 3 OS=Caenorhabditis elegans GN=cah-3 PE=3 SV=1 - [CAH3_CAEEL]	cah-3	10.57	1	2	2	4	246	28.104	6.1001																	25.05	4.07	1	1	57.31	6.5	1	1	1.19	1.18	0
O76258	Tumor Susceptibility Gene homolog OS=Caenorhabditis elegans GN=tsg-101 PE=1 SV=2 - [O76258_CAEEL]	tsg-101	8.47	1	3	3	4	425	46.203	8.88037																	26.26	2.82	1	1	32	3.53	1	1	1.19	1.18	0
P52016	Peptidyl-prolyl cis-trans isomerase 8 OS=Caenorhabditis elegans GN=cyn-8 PE=2 SV=1 - [CYP8_CAEEL]	cyn-8	4.08	1	2	2	2	466	53.5328	9.87646																	31.38	2.15	1	1	20.19	1.93	1	1	1.19	1.18	0
O45830	Putative nudix hydrolase 1 OS=Caenorhabditis elegans GN=ndx-1 PE=3 SV=1 - [NDX1_CAEEL]	ndx-1	6.03	1	2	2	2	365	41.615	6.75635																	25.97	2.47	1	1	48.66	3.56	1	1	1.19	1.18	0
Q564W7	Dauer or Aging adult Overexpression OS=Caenorhabditis elegans GN=dao-5 PE=1 SV=1 - [Q564W7_CAEEL]	dao-5	3.16	2	2	2	5	696	73.3525	9.48096																					107.56	2.01	1	2	1.15	1.13	0.33
G5ECP9	Uncharacterized protein OS=Caenorhabditis elegans GN=vab-10 PE=1 SV=1 - [G5ECP9_CAEEL]	vab-10	4.5	13	13	13	18	3424	388.016	5.79541						0												0			23.84	0.44	1	1	1.07	1.07	0		0			270.088	3.83	11	12
Q95Y28	Uncharacterized protein OS=Caenorhabditis elegans GN=CELE_Y34B4A.9 PE=1 SV=1 - [Q95Y28_CAEEL]	CELE_Y34B4A.9	18.67	1	3	3	9	225	25.2658	5.57959																					55.6	6.67	1	1	1.07	1.07	0					133.01	9.78	2	4	96.11	15.56	2	2
G5EE96	Oxoglutarate/malate carrier protein OS=Caenorhabditis elegans GN=CELE_K11G12.5 PE=1 SV=1 - [G5EE96_CAEEL]	CELE_K11G12.5	21.72	1	7	7	20	290	32.0015	9.62744																					36.05	3.45	1	1	1.07	1.07	0					56.82	15.52	5	5	21.95	3.45	1	1
Q09313	Protein dct-6 OS=Caenorhabditis elegans GN=dct-6 PE=4 SV=2 - [DCT6_CAEEL]	dct-6	4.55	1	4	4	5	923	104.274	6.39209																					33.09	1.08	1	1	1.07	1.07	0	32.39	0.98	1	1	53.76	1.41	1	1
O01541	Alanine--tRNA ligase, cytoplasmic OS=Caenorhabditis elegans GN=aars-2 PE=2 SV=1 - [SYAC_CAEEL]	aars-2	12.19	1	9	9	12	968	106.715	5.75732																		0			22	0.83	1	1	1.07	1.07	0					166.74	7.02	5	5		0
Q9U238	TRanslocon-Associated Protein OS=Caenorhabditis elegans GN=trap-4 PE=1 SV=1 - [Q9U238_CAEEL]	trap-4	36.48	1	4	4	19	159	17.4049	7.35693																					54.41	12.58	1	1	1.07	1.07	0					47.31	7.55	1	1	25.95	20.13	2	2
Q21554	DNA damage-binding protein 1 OS=Caenorhabditis elegans GN=ddb-1 PE=1 SV=2 - [DDB1_CAEEL]	ddb-1	5.91	1	7	7	20	1134	125.639	5.30029																					21.24	0.79	1	1	1.07	1.07	0					49.7	2.65	3	3
Q19202	APYrase OS=Caenorhabditis elegans GN=apy-1 PE=1 SV=2 - [Q19202_CAEEL]	apy-1	21.97	1	8	8	13	355	40.2851	6.30322																					26.07	3.1	1	1	1.07	1.07	0					109.743	5.63	2	3
Q95XS1	TRanslocon-Associated Protein OS=Caenorhabditis elegans GN=trap-3 PE=1 SV=1 - [Q95XS1_CAEEL]	trap-3	18.54	1	4	4	11	178	19.6894	8.67529																					61.84	8.99	1	1	1.07	1.07	0					69.8409	15.17	2	3
Q17761	6-phosphogluconate dehydrogenase, decarboxylating OS=Caenorhabditis elegans GN=T25B9.9 PE=3 SV=2 - [6PGD_CAEEL]	T25B9.9	13.02	1	5	5	6	484	53.162	6.90283																					63.87	2.69	1	1	1.07	1.07	0					69.9967	8.06	3	3
O44959	Serine/threonine-protein kinase RIO1 OS=Caenorhabditis elegans GN=riok-1 PE=2 SV=5 - [RIOK1_CAEEL]	riok-1	2.57	1	2	2	3	506	58.6278	6.06201																					27.82	2.17	1	1	1.07	1.07	0									36.19	2.57	2	2
O44566	Uncharacterized protein OS=Caenorhabditis elegans GN=CELE_W03F8.4 PE=1 SV=1 - [O44566_CAEEL]	CELE_W03F8.4	9.29	1	2	2	6	183	20.1735	8.55811																					33.39	5.46	1	1	1.07	1.07	0					33.33	5.46	1	1	25.84	5.46	1	1
V6CLE7	HAlF transporter (PGP related) OS=Caenorhabditis elegans GN=haf-4 PE=1 SV=1 - [V6CLE7_CAEEL]	haf-4	9.85	2	5	5	8	721	80.6486	6.96143																					33.34	2.77	1	1	1.07	1.07	0					36.76	2.91	2	2
B7WN80	DEAD boX helicase homolog OS=Caenorhabditis elegans GN=ddx-19 PE=1 SV=1 - [B7WN80_CAEEL]	ddx-19	5.93	5	3	3	13	607	66.4865	7.63525																					34.9	1.65	1	1	1.07	1.07	0					78.12	3.95	2	2
G5EET3	CaDmium Responsive OS=Caenorhabditis elegans GN=cdr-6 PE=1 SV=1 - [G5EET3_CAEEL]	cdr-6	26.71	2	5	8	12	277	31.6295	7.88428																					35.89	7.22	1	1	1.07	1.07	0					32.26	5.78	2	2
Q18846	Putative ribosomal protein S6 kinase alpha-2 OS=Caenorhabditis elegans GN=rskn-2 PE=3 SV=2 - [KS6A2_CAEEL]	rskn-2	5.05	1	3	3	4	772	87.0136	6.94678																					31.52	2.2	1	1	1.07	1.07	0					51.33	3.76	2	2
P34286	Proteasome subunit beta type-1 OS=Caenorhabditis elegans GN=pbs-6 PE=1 SV=2 - [PSB1_CAEEL]	pbs-6	9.69	1	2	2	6	258	28.9115	5.89697																					25.29	5.43	1	1	1.07	1.07	0					51.25	4.26	1	2
Q23368	Yeast SEC homolog OS=Caenorhabditis elegans GN=sec-24.2 PE=1 SV=3 - [Q23368_CAEEL]	sec-24.2	2.85	1	2	2	5	984	109.277	7.81104																					30.79	1.22	1	1	1.07	1.07	0					114.91	2.85	2	2
Q9XWT5	Uncharacterized protein OS=Caenorhabditis elegans GN=CELE_Y62H9A.3 PE=1 SV=1 - [Q9XWT5_CAEEL]	CELE_Y62H9A.3	14.02	1	3	3	7	214	24.0493	8.92432																					51.66	7.01	1	1	1.07	1.07	0									42.44	6.54	1	1
Q967F1	Eukaryotic Initiation Factor OS=Caenorhabditis elegans GN=eif-1 PE=1 SV=1 - [Q967F1_CAEEL]	eif-1	23.85	1	2	2	3	109	12.3744	8.30908																					28.63	9.17	1	1	1.07	1.07	0									21.22	9.17	1	1
P91350	Nuclear Pore complex Protein OS=Caenorhabditis elegans GN=npp-6 PE=1 SV=1 - [P91350_CAEEL]	npp-6	10.56	2	14	14	26	1562	175.964	5.5542																		0			58.26	1.09	1	1	1.07	1.07	0					81.05	0.83	1	1
P91276	Importin subunit alpha-2 OS=Caenorhabditis elegans GN=ima-2 PE=1 SV=1 - [IMA2_CAEEL]	ima-2	23.73	1	9	9	24	531	59.1387	5.14795																					66.43	2.64	1	1	1.07	1.07	0					68.68	2.64	1	1
Q9U2G0	Putative U5 small nuclear ribonucleoprotein 200 kDa helicase OS=Caenorhabditis elegans GN=Y46G5A.4 PE=3 SV=1 - [U520_CAEEL]	Y46G5A.4	9.46	1	18	19	23	2145	243.676	6.21436																		0			25.25	0.47	1	1	1.07	1.07	0					31.45	0.51	1	1
Q8WQB3	AdaPtin, Gamma chain (Clathrin associated complex) OS=Caenorhabditis elegans GN=apg-1 PE=1 SV=1 - [Q8WQB3_CAEEL]	apg-1	9.65	1	7	7	12	829	91.58	6.32861																					33.49	1.09	1	1	1.07	1.07	0					21.41	1.57	1	1
V6CLW5	Na+/K+ ATPase, Beta subunit OS=Caenorhabditis elegans GN=nkb-3 PE=1 SV=1 - [V6CLW5_CAEEL]	nkb-3	17.49	2	4	5	8	303	34.2121	7.10791																					31.79	5.61	1	1	1.07	1.07	0					29.2	2.31	1	1
O76367	Uncharacterized protein OS=Caenorhabditis elegans GN=CELE_F29C4.2 PE=1 SV=1 - [O76367_CAEEL]	CELE_F29C4.2	20	1	2	2	7	90	10.2091	9.1001																					20.03	11.11	1	1	1.07	1.07	0					36.43	11.11	1	1
G5EEZ0	Uncharacterized protein OS=Caenorhabditis elegans GN=CELE_ZK1010.2 PE=1 SV=1 - [G5EEZ0_CAEEL]	CELE_ZK1010.2	9.63	1	3	3	6	374	42.8712	8.00146																					24.22	2.94	1	1	1.07	1.07	0					26.84	2.14	1	1
O45551	Eukaryotic translation initiation factor 4E-1 OS=Caenorhabditis elegans GN=ife-1 PE=1 SV=2 - [IF4E1_CAEEL]	ife-1	13.21	3	3	3	6	212	24.2981	5.73193																					32.21	3.3	1	1	1.07	1.07	0					22.5	6.13	1	1
O17528	Suppressor/enhancer of lin-12 protein 9 OS=Caenorhabditis elegans GN=sel-9 PE=1 SV=1 - [TMED2_CAEEL]	sel-9	14.29	1	3	3	3	203	22.9712	5.26221																					0	2.96	1	1	1.07	1.07	0					25.09	4.43	1	1
Q10901	Excitatory amino acid transporter OS=Caenorhabditis elegans GN=glt-1 PE=1 SV=2 - [EAA1_CAEEL]	glt-1	4.77	1	2	2	3	503	54.64	8.1333																					90.32	2.58	1	1	1.07	1.07	0					32.12	2.19	1	1
Q18822	ALdehyde deHydrogenase OS=Caenorhabditis elegans GN=alh-10 PE=1 SV=1 - [Q18822_CAEEL]	alh-10	4.55	1	2	2	2	506	55.3532	6.65381																					22.59	2.57	1	1	1.07	1.07	0					38.33	1.98	1	1
Q18476	Uncharacterized protein OS=Caenorhabditis elegans GN=C35A5.8 PE=1 SV=3 - [Q18476_CAEEL]	C35A5.8	8.21	1	8	8	11	1096	125.044	5.49072																					20.28	0.82	1	1	1.07	1.07	0
Q21443	Lamin-1 OS=Caenorhabditis elegans GN=lmn-1 PE=1 SV=2 - [LMN1_CAEEL]	lmn-1	13.43	1	6	6	9	566	64.0456	5.59229										0				0							47.85	1.77	1	1	1.07	1.07	0										0
P34335	Probable phosphorylase b kinase regulatory subunit alpha OS=Caenorhabditis elegans GN=C14B9.8 PE=3 SV=3 - [KPBA_CAEEL]	C14B9.8	3.51	1	4	4	10	1226	139.362	6.15088						0															42.01	0.9	1	1	1.07	1.07	0						0
Q9U329	Uncharacterized protein OS=Caenorhabditis elegans GN=CELE_W09C5.8 PE=1 SV=1 - [Q9U329_CAEEL]	CELE_W09C5.8	29.14	1	6	6	9	175	20.2444	8.32373																					21.26	5.14	1	1	1.07	1.07	0
G5EG62	UNC-45 OS=Caenorhabditis elegans GN=unc-45 PE=1 SV=1 - [G5EG62_CAEEL]	unc-45	7.08	1	6	6	7	961	107.356	5.61768																					42.62	0.83	1	1	1.07	1.07	0
O18178	Protein Phosphatase 2A (Two A) Regulatory subunit OS=Caenorhabditis elegans GN=pptr-1 PE=1 SV=4 - [O18178_CAEEL]	pptr-1	9.78	1	5	5	6	542	61.7963	7.35693																					30.13	2.58	1	1	1.07	1.07	0
H2KYJ5	MiTochondrial Carrier Homolog OS=Caenorhabditis elegans GN=mtch-1 PE=1 SV=1 - [H2KYJ5_CAEEL]	mtch-1	15.79	1	4	4	5	342	37.3956	8.83643																					57.16	4.09	1	1	1.07	1.07	0
Q9XW79	Serine/threonine-protein phosphatase 4 catalytic subunit 1 OS=Caenorhabditis elegans GN=pph-4.1 PE=1 SV=1 - [PP4C1_CAEEL]	pph-4.1	13.21	1	3	3	6	333	37.3352	5.26221																					68.22	5.71	1	1	1.07	1.07	0
P39745	Mitogen-activated protein kinase mpk-1 OS=Caenorhabditis elegans GN=mpk-1 PE=1 SV=2 - [MPK1_CAEEL]	mpk-1	8.11	2	3	3	4	444	50.6307	7.07861																		0			22.42	1.8	1	1	1.07	1.07	0
Q09644	NADH dehydrogenase [ubiquinone] complex I, assembly factor 7 homolog OS=Caenorhabditis elegans GN=ZK1128.1 PE=3 SV=4 - [NDUF7_CAEEL]	ZK1128.1	7.98	1	3	3	5	426	48.0766	7.81104																					35.97	3.05	1	1	1.07	1.07	0
Q95R11	Uncharacterized protein OS=Caenorhabditis elegans GN=CELE_F28B3.10 PE=1 SV=1 - [Q95R11_CAEEL]	CELE_F28B3.10	8.39	1	2	2	4	155	17.0649	9.64209																					34.85	6.45	1	1	1.07	1.07	0
B3WFW9	Uncharacterized protein OS=Caenorhabditis elegans GN=C41G7.9 PE=1 SV=1 - [B3WFW9_CAEEL]	C41G7.9	12.28	2	2	2	3	171	18.6009	9.39307																					52.48	7.02	1	1	1.07	1.07	0
O01578	Probable mitochondrial pyruvate carrier 2 OS=Caenorhabditis elegans GN=F53F10.3 PE=3 SV=2 - [MPC2_CAEEL]	F53F10.3	25.56	1	3	3	3	133	15.0637	8.93896																					35.01	7.52	1	1	1.07	1.07	0
O17919	Putative H/ACA ribonucleoprotein complex subunit 4 OS=Caenorhabditis elegans GN=K01G5.5 PE=3 SV=1 - [DKC1_CAEEL]	K01G5.5	9.89	1	4	4	5	445	50.1788	8.6167																					44.51	2.47	1	1	1.07	1.07	0
Q8WQ99	Casein kinase I gamma OS=Caenorhabditis elegans GN=csnk-1 PE=3 SV=1 - [KC1G_CAEEL]	csnk-1	5.16	1	2	2	3	407	46.3393	8.90967																					62.81	2.46	1	1	1.07	1.07	0
P25807	Gut-specific cysteine proteinase OS=Caenorhabditis elegans GN=cpr-1 PE=1 SV=2 - [CPR1_CAEEL]	cpr-1	13.07	1	2	2	3	329	35.374	6.02393																					21.87	3.95	1	1	1.07	1.07	0
Q21568	NHP2-like protein 1 homolog OS=Caenorhabditis elegans GN=M28.5 PE=3 SV=1 - [NH2L1_CAEEL]	M28.5	26.56	1	2	2	2	128	13.9925	7.95752																					32.08	9.38	1	1	1.07	1.07	0
Q22307	Probable ATP-dependent RNA helicase A OS=Caenorhabditis elegans GN=rha-1 PE=2 SV=3 - [DHX9_CAEEL]	rha-1	2.15	1	3	3	3	1301	144.122	7.03467																					32.79	0.85	1	1	1.07	1.07	0
Q95Q11	28S ribosomal protein S7, mitochondrial OS=Caenorhabditis elegans GN=mrps-7 PE=3 SV=2 - [RT07_CAEEL]	mrps-7	13.51	1	2	2	3	222	25.6392	9.45166																					31.86	8.56	1	1	1.07	1.07	0
O01590	Uncharacterized protein OS=Caenorhabditis elegans GN=CELE_K09H11.1 PE=1 SV=2 - [O01590_CAEEL]	CELE_K09H11.1	2.23	1	2	2	2	985	111.593	8.63135																					26.39	1.02	1	1	1.07	1.07	0
Q22135	Uncharacterized protein OS=Caenorhabditis elegans GN=CELE_T04A8.6 PE=1 SV=1 - [Q22135_CAEEL]	CELE_T04A8.6	6.51	1	2	2	3	307	33.8978	10.7554																					32.14	4.23	1	1	1.07	1.07	0
Q8I4I3	Uncharacterized protein OS=Caenorhabditis elegans GN=CELE_F49E2.5 PE=1 SV=1 - [Q8I4I3_CAEEL]	CELE_F49E2.5	3.41	11	2	2	2	528	59.1932	9.29053																					62.46	3.22	1	1	1.07	1.07	0
Q05036	Uncharacterized protein C30C11.4 OS=Caenorhabditis elegans GN=C30C11.4 PE=3 SV=1 - [YLA4_CAEEL]	C30C11.4	26.03	1	17	17	30	776	86.8423	5.43994	143.397	6.31	6	7	462.44	23.58	15	20																	0	0	0					38.94	2.58	2	2
G5EFY6	Yeast SEC homolog OS=Caenorhabditis elegans GN=sec-31 PE=1 SV=1 - [G5EFY6_CAEEL]	sec-31	14.59	1	13	13	48	1083	119.53	6.354	141.81	3.51	3	4									88.3621	2.77	3	4	77.24	2.31	2	2					0.68	0.58	0.61	72.71	1.75	2	2	38.19	2.22	2	2
O44565	LAMinin related. See also lmb OS=Caenorhabditis elegans GN=lam-1 PE=1 SV=3 - [O44565_CAEEL]	lam-1	0.95	1	2	2	6	1790	197.826	5.2876	47.5133	0.95	2	2									56.7533	0.95	2	2									0.7	0.64	0.32	0	0.39	1	1		0
Q9GZI3	Uncharacterized protein OS=Caenorhabditis elegans GN=pod-2 PE=1 SV=1 - [Q9GZI3_CAEEL]	pod-2	16.85	5	28	28	72	2054	230.423	6.21436	51.15	0.49	1	1	90.96	2.87	5	5																	0	0	0					566.279	13.49	20	23
Q95008	Proteasome subunit alpha type-5 OS=Caenorhabditis elegans GN=pas-5 PE=1 SV=1 - [PSA5_CAEEL]	pas-5	26.61	1	6	6	16	248	27.1901	5.40186	49.89	4.03	1	2	24.76	4.03	1	1									47.31	4.03	1	1					0.47	0.47	0					38.48	10.48	3	3	24.76	4.03	1	1
G5EFH4	SeRPin OS=Caenorhabditis elegans GN=srp-6 PE=1 SV=1 - [G5EFH4_CAEEL]	srp-6	8.53	1	2	2	3	375	41.6703	5.68115	42.93	6.13	1	1	84.51	6.13	1	1																	0	0	0					21.51	2.4	1	1
Q18164	Dihydropyrimidine dehydrogenase [NADP(+)] OS=Caenorhabditis elegans GN=dpyd-1 PE=3 SV=2 - [DPYD_CAEEL]	dpyd-1	4.82	1	4	4	8	1059	115.227	6.45557	20.3	1.23	1	1	35.46	1.23	1	1										0							0	0	0
Q7JLE3	Uncharacterized protein OS=Caenorhabditis elegans GN=CELE_ZC434.9 PE=1 SV=2 - [Q7JLE3_CAEEL]	CELE_ZC434.9	8.02	5	3	3	3	524	59.8328	8.33838	30.19	3.44	1	1									30.01	2.48	1	1	27.46	2.1	1	1					0.87	0.85	0
Q09556	Uncharacterized protein F33H1.3 OS=Caenorhabditis elegans GN=F33H1.3 PE=4 SV=1 - [YQW3_CAEEL]	F33H1.3	6.41	1	2	2	4	359	40.8548	9.05615	27.36	3.9	1	1													27.26	2.51	1	1					0.72	0.71	0					43.08	2.51	1	1
O16927	Signal recognition particle 14 kDa protein OS=Caenorhabditis elegans GN=F25G6.8 PE=3 SV=1 - [SRP14_CAEEL]	F25G6.8	18.97	1	2	2	4	116	13.1949	9.86182	37.99	10.34	1	1																					0	0	0					73.53	10.34	1	2	24.68	8.62	1	1
I2HAF5	Bypass of Response to Pheromone in yeast OS=Caenorhabditis elegans GN=brp-1 PE=1 SV=1 - [I2HAF5_CAEEL]	brp-1	8.93	7	4	4	7	515	59.2925	4.91943	64.86	2.52	1	1																					0	0	0					64.93	4.27	2	2
Q23258	Uncharacterized protein OS=Caenorhabditis elegans GN=CELE_ZC373.2 PE=1 SV=2 - [Q23258_CAEEL]	CELE_ZC373.2	50.96	1	3	3	4	104	11.0511	8.14795	42.69	19.23	1	1																					0	0	0									21.03	8.65	1	1
Q27257	Protein dif-1 OS=Caenorhabditis elegans GN=dif-1 PE=2 SV=1 - [DIF1_CAEEL]	dif-1	12.82	1	4	4	12	312	33.1132	8.89502	56.42	4.49	1	1		0																			0	0	0					32.09	4.49	1	1
Q9N4M4	Nuclear anchorage protein 1 OS=Caenorhabditis elegans GN=anc-1 PE=1 SV=3 - [ANC1_CAEEL]	anc-1	6.86	1	10	10	12	8545	955.904	4.84326	27.77	0.7	1	1																					0	0	0
Q9BLB6	Probable U2 small nuclear ribonucleoprotein A' OS=Caenorhabditis elegans GN=mog-2 PE=1 SV=1 - [RU2A_CAEEL]	mog-2	18.58	1	3	3	4	253	28.8468	7.92822	32.35	8.7	1	1																					0	0	0
O62140	Acyl-coenzyme A oxidase OS=Caenorhabditis elegans GN=acox-1 PE=1 SV=1 - [O62140_CAEEL]	acox-1	7.27	5	3	4	4	674	76.0261	8.86572					21.18	1.48	1	1	74.8	4.3	2	2													0	0	0
G5EBP7	NOn-Centrosomal microtubule Array OS=Caenorhabditis elegans GN=noca-1 PE=1 SV=1 - [G5EBP7_CAEEL]	noca-1	14.51	8	10	10	29	689	77.5664	7.60596		0			34.02	1.02	1	1	30.61	1.02	1	1					47.0273	1.02	1	4					0.94	0.85	0.33					56.6402	1.02	1	3	23.86	1.02	1	1
O16298	Uncharacterized protein OS=Caenorhabditis elegans GN=hpo-18 PE=1 SV=1 - [O16298_CAEEL]	hpo-18	55.56	1	3	4	18	54	6.01826	10.1694					33.7	14.81	1	1	48.22	14.81	1	1					51.22	18.52	1	1					0.71	0.71	0	43.38	14.81	1	1	106.64	53.7	3	4
Q27487	Peroxisomal catalase 1 OS=Caenorhabditis elegans GN=ctl-2 PE=2 SV=3 - [CATA1_CAEEL]	ctl-2	11.6	1	2	5	12	500	57.4303	7.89893					23.19	2.2	1	1					43.7052	3.6	2	2	60.86	2.8	1	1					1.28	1.19	0.33		0			48.72	4.4	2	2
C6KRI7	Glycine Rich Secreted Protein OS=Caenorhabditis elegans GN=grsp-2 PE=1 SV=1 - [C6KRI7_CAEEL]	grsp-2	9.9	7	2	2	9	293	25.7253	11.7075					53.5	4.78	1	1					103.34	4.78	1	2	42.29	4.78	1	1					1.28	1.19	0.33					45.43	4.78	1	1
O76833	Calcium-transporting ATPase OS=Caenorhabditis elegans GN=mca-2 PE=2 SV=1 - [O76833_CAEEL]	mca-2	4.58	2	1	5	23	1158	126.84	6.66846					36.55	0.95	1	1					75.48	0.95	1	1	36.62	0.95	1	1					1.09	1.06	0	92.54	0.95	1	2	46.23	2.33	2	2
Q20502	Histidine ammonia-lyase OS=Caenorhabditis elegans GN=haly-1 PE=1 SV=1 - [HUTH1_CAEEL]	haly-1	2.51	1	2	2	8	677	74.5877	5.84619					27.22	1.18	1	1									78.79	1.18	1	2					0.99	0.95	0.33					69.55	1.18	1	2
Q9BKU8	MOdifier of protein AGgregation OS=Caenorhabditis elegans GN=moag-4 PE=1 SV=1 - [Q9BKU8_CAEEL]	moag-4	35.37	1	2	2	4	82	8.88965	10.1841					36.58	14.63	1	1									39.07	14.63	1	1					0.89	0.88	0					141.29	35.37	2	2
Q05062	Cell division control protein 42 homolog OS=Caenorhabditis elegans GN=cdc-42 PE=1 SV=2 - [CDC42_CAEEL]	cdc-42	16.23	1	2	2	3	191	21.1519	6.55127					22.74	10.99	1	1									32.98	5.24	1	1					0.89	0.88	0									22.04	5.24	1	1
Q966C7	Transaldolase OS=Caenorhabditis elegans GN=CELE_Y24D9A.8 PE=1 SV=1 - [Q966C7_CAEEL]	CELE_Y24D9A.8	16.93	1	5	5	14	319	35.2524	6.44287					67.8877	2.51	1	2									72.8752	2.51	1	2					0.82	0.8	0.32	54.15	2.51	1	1	102.23	5.33	2	3
Q22966	C-type LECtin OS=Caenorhabditis elegans GN=clec-1 PE=1 SV=1 - [Q22966_CAEEL]	clec-1	14.45	1	2	2	4	173	19.8865	8.17725									127.85	14.45	2	4													0	0	0
Q20011	Neuropeptide-Like Protein OS=Caenorhabditis elegans GN=nlp-24 PE=1 SV=2 - [Q20011_CAEEL]	nlp-24	33.75	1	3	3	13	80	7.78086	9.84717									29.79	12.5	1	1	33.41	23.75	2	2									1.13	1.03	0.33	46.43	23.75	2	2	63.1467	23.75	2	3
H2L048	Uncharacterized protein OS=Caenorhabditis elegans GN=CELE_F46H5.7 PE=1 SV=1 - [H2L048_CAEEL]	CELE_F46H5.7	38.46	2	26	26	81	572	64.2324	6.22705									20.72	1.75	1	1	84.87	3.67	2	2									1.13	1.03	0.33	25	2.1	1	1	153.59	5.77	3	4	47.29	3.32	2	2
Q9GUM1	Uncharacterized protein OS=Caenorhabditis elegans GN=CELE_Y73E7A.1 PE=1 SV=2 - [Q9GUM1_CAEEL]	CELE_Y73E7A.1	13	2	3	3	8	223	25.8607	9.11475									20.54	4.04	1	1					46.6	8.52	2	2					0.94	0.91	0.33					41.19	8.52	2	2	48.74	8.52	2	3
G5EES2	ERM-1A OS=Caenorhabditis elegans GN=erm-1 PE=1 SV=1 - [G5EES2_CAEEL]	erm-1	12.43	3	7	7	18	563	65.9595	6.97607									156.587	3.37	1	3					28.22	1.6	1	1					0.57	0.57	0					53.3167	3.02	2	3		0
Q8MQG0	Uncharacterized protein OS=Caenorhabditis elegans GN=unc-44 PE=1 SV=1 - [Q8MQG0_CAEEL]	unc-44	25.91	13	36	37	92	1841	201.112	6.1001													61.6967	1.68	3	3	184.745	3.42	6	7					2.54	2.22	0.67	52.08	2.34	4	4	158.134	4.13	6	6
D0Z5N4	Eukaryotic translation initiation factor 2-alpha kinase gcn-2 OS=Caenorhabditis elegans GN=gcn-2 PE=1 SV=2 - [E2AKB_CAEEL]	gcn-2	3.59	1	8	8	25	1699	191.139	6.46826		0				0				0			43.53	1.35	3	3	71.83	2.12	5	6		0			2.42	2.14	0.67		0			29.94	0.53	1	1	0	0.41	1	1
Q23050	CaLponIn-liKe proteins OS=Caenorhabditis elegans GN=clik-1 PE=1 SV=1 - [Q23050_CAEEL]	clik-1	32.76	2	11	11	19	406	44.3405	5.38916													78.31	10.1	4	4	62.71	4.68	2	2					2.2	1.88	0.67	42.07	1.72	1	1	87.4133	17.24	6	6
O01974	Eukaryotic translation initiation factor 3 subunit H OS=Caenorhabditis elegans GN=eif-3.H PE=3 SV=2 - [EIF3H_CAEEL]	eif-3.H	17.81	1	7	7	25	365	40.9387	5.88428													50.65	7.95	3	3	72.2546	10.41	4	4					2.19	1.97	0.67	53.4864	4.38	2	2	61.5495	9.04	3	3
G8JY24	Protein-L-isoaspartate O-methyltransferase OS=Caenorhabditis elegans GN=pcm-1 PE=1 SV=1 - [G8JY24_CAEEL]	pcm-1	26.48	2	5	5	14	219	24.1291	6.88818													86.08	16.44	3	3	131.64	22.37	4	4					2.19	1.97	0.67	30.11	4.11	1	1	78.05	15.53	3	3
C9IY22	Uncharacterized protein OS=Caenorhabditis elegans GN=CELE_ZK1058.9 PE=1 SV=1 - [C9IY22_CAEEL]	CELE_ZK1058.9	30.8	2	9	9	38	224	26.6519	9.74463		0											54.0633	16.96	4	4	29.41	4.02	1	1					2.09	1.74	0.33	93.1542	8.48	2	3	223.667	29.02	7	10	30	4.02	1	1
I7FW40	Rab-14 (Fragment) OS=Caenorhabditis elegans GN=rab-14 PE=2 SV=1 - [I7FW40_CAEEL]	rab-14	25.36	9	3	4	32	209	23.2425	5.96045													72.29	5.26	1	2	121.16	11.96	2	5					2.06	1.89	0.67					98.68	11.96	2	5	75.87	5.26	1	2
Q9XTZ2	SR Protein (Splicing factor) OS=Caenorhabditis elegans GN=rsp-8 PE=1 SV=1 - [Q9XTZ2_CAEEL]	rsp-8	14.56	2	5	5	12	309	32.6625	10.7847													41.26	7.77	2	2	160.848	14.56	5	5					2.06	1.89	0.67					36.55	7.77	2	2
Q7JLY2	Dauer Up-Regulated OS=Caenorhabditis elegans GN=dur-1 PE=1 SV=1 - [Q7JLY2_CAEEL]	dur-1	8.4	5	2	2	5	369	40.7296	7.53271													82.43	8.4	2	4									1.97	1.58	0.33
Q9TZE4	Uncharacterized protein OS=Caenorhabditis elegans GN=CELE_W04C9.4 PE=1 SV=1 - [Q9TZE4_CAEEL]	CELE_W04C9.4	19.33	1	4	4	21	150	16.9612	9.86182													72.18	12.67	2	2	79.3937	19.33	3	4					1.95	1.8	0.67					116.913	19.33	4	5	37.62	11.33	2	2
I7EVJ8	Rab-6.1 (Fragment) OS=Caenorhabditis elegans GN=rab-6.1 PE=2 SV=1 - [I7EVJ8_CAEEL]	rab-6.1	24.02	13	4	5	26	204	23.1137	5.77002													72.29	5.39	1	2	91.81	5.39	1	4					1.95	1.8	0.67					64.96	5.39	1	4	75.87	5.39	1	2
Q9BL44	Uncharacterized protein OS=Caenorhabditis elegans GN=CELE_Y71H2AM.12 PE=4 SV=1 - [Q9BL44_CAEEL]	CELE_Y71H2AM.12	11.28	8	1	2	23	195	22.1416	8.55811													72.29	5.64	1	2	91.81	5.64	1	4					1.95	1.8	0.67					64.96	5.64	1	4	75.87	5.64	1	2
Q18801	GDP-mannose 4,6 dehydratase 1 OS=Caenorhabditis elegans GN=bre-1 PE=1 SV=3 - [GMD1_CAEEL]	bre-1	23.56	2	9	9	25	399	44.4605	6.41748													66.56	5.26	2	2	83.6069	11.03	4	4					1.95	1.8	0.67					159.903	11.03	4	5
Q09450	Probable succinyl-CoA:3-ketoacid coenzyme A transferase, mitochondrial OS=Caenorhabditis elegans GN=C05C10.3 PE=3 SV=1 - [SCOT_CAEEL]	C05C10.3	23.22	1	9	9	33	521	56.0781	8.22119													51.96	4.8	2	2	117.691	9.6	4	4					1.95	1.8	0.67					81.477	4.8	2	2
P90780	SKN-1 Dependent Zygotic transcript OS=Caenorhabditis elegans GN=sdz-8 PE=1 SV=1 - [P90780_CAEEL]	sdz-8	18	1	2	5	12	250	26.6861	8.73389													78.64	8.8	2	2	71.18	13.2	4	4		0			1.95	1.8	0.67					30.48	8	2	2
Q19203	Zinc finger protein unc-98 OS=Caenorhabditis elegans GN=unc-98 PE=1 SV=2 - [UNC98_CAEEL]	unc-98	14.19	1	3	3	7	310	35.3307	6.23975													111.833	11.29	2	3	59.95	4.84	1	1					1.84	1.62	0.33	24.22	2.9	1	1
Q9XUQ9	Uncharacterized protein OS=Caenorhabditis elegans GN=CELE_T05F1.11 PE=1 SV=2 - [Q9XUQ9_CAEEL]	CELE_T05F1.11	6.21	1	4	4	9	676	79.503	6.96143													64.8692	4.44	3	3	48.21	1.63	1	1					1.84	1.62	0.33
Q9GPA0	UDP-Glucose Glycoprotein glucosylTransferase OS=Caenorhabditis elegans GN=uggt-1 PE=1 SV=1 - [Q9GPA0_CAEEL]	uggt-1	9.04	1	12	12	24	1493	168.387	5.88428						0							53.47	1.54	2	2	61.42	2.41	3	3		0			1.83	1.71	0.67	20.47	0.74	1	1	95.13	3.75	5	5
P34384	Uncharacterized protein F02A9.4b OS=Caenorhabditis elegans GN=F02A9.4 PE=4 SV=3 - [YLPD_CAEEL]	F02A9.4	22.08	1	6	7	17	394	44.3529	6.26514													61.24	4.57	2	2	52.08	7.87	3	3					1.83	1.71	0.67	25.02	2.03	1	1	35.09	4.57	2	2
G5EDR3	Serine/threonine-protein phosphatase 2A 55 kDa regulatory subunit B OS=Caenorhabditis elegans GN=sur-6 PE=1 SV=1 - [G5EDR3_CAEEL]	sur-6	16.77	1	10	10	28	495	57.043	5.30029													42.95	3.43	2	2	86.7133	5.66	3	3					1.83	1.71	0.67					88.0387	7.07	4	4
Q93244	Cysteine synthase 1 OS=Caenorhabditis elegans GN=cysl-1 PE=1 SV=2 - [CYSK1_CAEEL]	cysl-1	20.82	1	5	5	18	341	35.8805	5.96045													51.14	6.16	2	2	93.24	11.73	3	3					1.83	1.71	0.67					27.48	2.93	1	1
Q10021	Probable splicing factor, arginine/serine-rich 5 OS=Caenorhabditis elegans GN=rsp-5 PE=3 SV=3 - [RSP5_CAEEL]	rsp-5	10.58	1	3	3	10	208	23.9655	11.8687													31.92	6.73	2	2	50.35	10.58	3	3					1.83	1.71	0.67					26.22	3.37	1	1
Q22111	Methylmalonic aciduria type A homolog, mitochondrial OS=Caenorhabditis elegans GN=mmaa-1 PE=3 SV=2 - [MMAA1_CAEEL]	mmaa-1	21.3	3	7	8	19	399	44.1876	8.76318													31.42	5.76	2	2	55.39	7.77	3	3		0			1.83	1.71	0.67
O17586	Proteasome subunit alpha type-6 OS=Caenorhabditis elegans GN=pas-1 PE=1 SV=1 - [PSA6_CAEEL]	pas-1	21.14	1	5	5	17	246	27.0318	8.08936													22.06	5.28	1	1	78.9	21.14	5	5					1.82	1.68	0.33					68.5867	13.41	3	3
G5ECY0	Drosophila Discs LarGe homolog OS=Caenorhabditis elegans GN=dlg-1 PE=1 SV=1 - [G5ECY0_CAEEL]	dlg-1	76.42	2	80	96	2804	967	106.927	6.93213													68.7933	3.41	3	3									1.73	1.47	0.33	120.64	6.31	6	6	183.02	7.65	6	6
P34647	DNA replication licensing factor mcm-6 OS=Caenorhabditis elegans GN=mcm-6 PE=1 SV=1 - [MCM6_CAEEL]	mcm-6	10	1	9	9	22	810	91.0729	5.32568													34.5091	2.96	3	3									1.73	1.47	0.33	33.06	1.85	2	2	53.58	2.22	2	2		0
P34475	Tubulin gamma chain OS=Caenorhabditis elegans GN=tbg-1 PE=2 SV=1 - [TBG_CAEEL]	tbg-1	11.94	1	6	6	19	444	49.8967	6.31592													43.81	3.83	2	3									1.73	1.47	0.33	32.22	1.8	1	1	52.2	4.28	2	2
Q7YTG7	Uncharacterized protein OS=Caenorhabditis elegans GN=CELE_D2030.2 PE=1 SV=1 - [Q7YTG7_CAEEL]	CELE_D2030.2	31.06	2	12	12	26	470	51.2074	7.23975													93.8333	7.45	3	3									1.73	1.47	0.33					52	2.55	1	1
G5EDZ5	Uncharacterized protein OS=Caenorhabditis elegans GN=unc-43 PE=1 SV=1 - [G5EDZ5_CAEEL]	unc-43	13.66	4	7	7	16	681	75.654	7.69385													46.11	3.67	2	2	29.34	4.11	2	2					1.72	1.61	0.67					71.15	3.96	2	2	25.26	2.64	1	1
Q19699	Glutamine-Fructose 6-phosphate AminoTransferase homolog OS=Caenorhabditis elegans GN=gfat-2 PE=1 SV=1 - [Q19699_CAEEL]	gfat-2	7.04	1	1	5	16	710	79.2458	6.72705													51.69	1.55	1	2	67.66	2.82	2	2		0			1.72	1.61	0.67					68.3038	3.8	2	2	36.9	1.55	1	1
O01159	Probable splicing factor, arginine/serine-rich 7 OS=Caenorhabditis elegans GN=rsp-7 PE=3 SV=3 - [RSP7_CAEEL]	rsp-7	8.41	1	3	3	13	452	52.647	9.92041													71.3129	5.31	2	2	77.31	3.32	1	2					1.72	1.61	0.67					67.39	3.1	1	1	29.36	3.1	1	1
Q22743	RAs-related GTP-binding protein A OS=Caenorhabditis elegans GN=raga-1 PE=1 SV=1 - [Q22743_CAEEL]	raga-1	12.82	1	4	4	17	312	35.7982	7.94287													59.5	4.17	1	2	59.35	7.37	2	2					1.72	1.61	0.67					49.6	4.17	1	2
O61793	Uncharacterized protein OS=Caenorhabditis elegans GN=CELE_R12E2.13 PE=1 SV=1 - [O61793_CAEEL]	CELE_R12E2.13	18.45	1	3	3	14	206	22.7723	6.7417													124.7	14.08	2	2	110.44	14.08	2	2					1.72	1.61	0.67					121.35	14.08	2	2
G5EEL1	ALP/Enigma encoding OS=Caenorhabditis elegans GN=alp-1 PE=1 SV=1 - [G5EEL1_CAEEL]	alp-1	8.84	5	4	4	9	645	70.3381	8.1626													47.1	4.34	2	2	81.92	5.12	2	2					1.72	1.61	0.67					27.16	2.02	1	1
Q20264	Fatty Acid CoA Synthetase family OS=Caenorhabditis elegans GN=acs-11 PE=1 SV=3 - [Q20264_CAEEL]	acs-11	6.14	2	3	3	7	505	55.7005	8.104													67.0354	3.76	2	2	36.0644	3.76	2	2					1.72	1.61	0.67					22.93	2.18	1	1
Q9BKQ7	Uncharacterized protein OS=Caenorhabditis elegans GN=CELE_Y67D2.7 PE=1 SV=2 - [Q9BKQ7_CAEEL]	CELE_Y67D2.7	8.08	1	2	2	6	297	33.1989	4.66553													101.38	8.08	2	2	42.8	3.7	1	2					1.72	1.61	0.67					35.02	3.7	1	1
Q18942	Yeast PRP (Splicing factor) related OS=Caenorhabditis elegans GN=prp-38 PE=1 SV=1 - [Q18942_CAEEL]	prp-38	13.44	1	3	3	9	320	38.1465	8.79248													52.3	7.5	2	2	54.63	7.5	2	2		0			1.72	1.61	0.67					25.15	2.5	1	1		0
Q7Z145	Uncharacterized protein OS=Caenorhabditis elegans GN=CELE_ZK418.9 PE=1 SV=1 - [Q7Z145_CAEEL]	CELE_ZK418.9	4.9	2	3	3	8	510	54.4314	7.48877													44.69	3.14	2	2	45.33	3.53	2	2					1.72	1.61	0.67
Q8MXR2	HnRNP F homolog OS=Caenorhabditis elegans GN=hrpf-2 PE=1 SV=1 - [Q8MXR2_CAEEL]	hrpf-2	8.36	2	5	5	16	610	66.6705	5.73193						0							20.96	1.31	1	1	67.99	6.23	4	4					1.7	1.6	0.33	41.28	1.48	1	1	23.08	1.48	1	1
Q9TXU7	Eukaryotic Initiation Factor OS=Caenorhabditis elegans GN=eif-1.a PE=1 SV=1 - [Q9TXU7_CAEEL]	eif-1.a	25.93	1	5	5	14	216	24.3807	4.85596																	115.535	18.52	4	6					1.69	1.45	0.33					62.17	8.8	2	2	31.3	4.17	1	1
Q18864	Surfeit locus protein 4 homolog OS=Caenorhabditis elegans GN=sft-4 PE=2 SV=1 - [SURF4_CAEEL]	sft-4	22.02	1	6	6	26	277	31.7916	8.51416													35.62	7.58	2	2	30.87	3.61	1	1					1.6	1.49	0.33					85.4	7.94	3	4	21.25	3.61	1	1
P34429	Probable replication factor C subunit 5 OS=Caenorhabditis elegans GN=F44B9.8 PE=3 SV=3 - [RFC5_CAEEL]	F44B9.8	20.11	1	6	6	15	368	41.149	5.97314													42.83	5.43	2	2	33.92	4.62	1	1					1.6	1.49	0.33	31.25	2.45	1	1	38.4	2.45	1	1
Q9TYJ7	Dolichol Phosphate Mannosyltransferase OS=Caenorhabditis elegans GN=dpm-1 PE=1 SV=2 - [Q9TYJ7_CAEEL]	dpm-1	41.84	2	9	9	25	239	26.9282	8.88037													38.28	7.95	2	2	58.21	4.6	1	1					1.6	1.49	0.33					67.56	7.95	2	2	29.46	4.6	1	1
H9G2V4	Protein KINase OS=Caenorhabditis elegans GN=kin-20 PE=1 SV=1 - [H9G2V4_CAEEL]	kin-20	10.44	2	2	3	11	297	35.0538	9.14404													61.45	2.69	1	2	24.32	3.03	1	1					1.6	1.49	0.33					24.01	3.03	1	1
O61741	Uncharacterized protein OS=Caenorhabditis elegans GN=B0205.6 PE=1 SV=2 - [O61741_CAEEL]	B0205.6	10.92	1	4	4	8	412	45.2959	6.84424													81.01	6.31	2	2	33.67	4.13	1	1					1.6	1.49	0.33					20.74	3.4	1	1
Q9TZC4	Integrin-linked protein kinase homolog pat-4 OS=Caenorhabditis elegans GN=pat-4 PE=1 SV=1 - [ILKH_CAEEL]	pat-4	22.96	1	11	11	28	466	52.2262	6.7124													22.03	2.15	1	1	67.9918	5.58	3	3					1.59	1.52	0.33					58.2574	7.08	4	4
Q21432	Zinc metalloproteinase nas-11 OS=Caenorhabditis elegans GN=nas-11 PE=1 SV=2 - [NAS11_CAEEL]	nas-11	4.32	1	3	3	11	579	64.9898	8.19189													20.67	1.21	1	1	35.07	4.32	3	3					1.59	1.52	0.33					37.24	3.11	2	2	31.89	1.55	1	1
A8WFJ8	Uncharacterized protein OS=Caenorhabditis elegans GN=C28G1.5 PE=1 SV=1 - [A8WFJ8_CAEEL]	C28G1.5	10.26	2	3	3	8	302	34.1648	7.92822													36.31	2.98	1	1	60.6667	10.26	3	3					1.59	1.52	0.33					62.6078	10.26	3	3
Q9N4N4	SWI/SNF nucleosome remodeling complex component OS=Caenorhabditis elegans GN=swsn-6 PE=1 SV=2 - [Q9N4N4_CAEEL]	swsn-6	18.12	1	9	9	16	436	48.3872	5.14795													39.74	2.29	1	1	49.7333	7.57	3	3					1.59	1.52	0.33					43	5.73	2	2
O45373	Uncharacterized protein OS=Caenorhabditis elegans GN=CELE_F17B5.1 PE=1 SV=1 - [O45373_CAEEL]	CELE_F17B5.1	5.41	1	3	4	8	777	92.4642	5.51611													28.92	0.9	1	1	86.26	4.5	3	3					1.59	1.52	0.33					36.14	1.67	1	1
Q19246	DeHydrogenases, Short chain OS=Caenorhabditis elegans GN=dhs-25 PE=1 SV=2 - [Q19246_CAEEL]	dhs-25	24.19	1	5	5	19	248	25.4632	8.98291																	130.899	24.19	5	5		0			1.58	1.4	0.33	33.82	6.45	1	1	36.34	5.24	1	1
G5EDC6	ARF-Like OS=Caenorhabditis elegans GN=arl-8 PE=1 SV=1 - [G5EDC6_CAEEL]	arl-8	17.84	1	4	4	11	185	21.2669	6.21436																	91.47	14.59	3	5					1.58	1.4	0.33
F5GU60	Uncharacterized protein OS=Caenorhabditis elegans GN=CELE_T21F4.1 PE=1 SV=1 - [F5GU60_CAEEL]	CELE_T21F4.1	26.14	2	8	8	26	329	36.1736	6.12549													41.45	6.08	2	2									1.49	1.35	0.33	24.74	2.74	1	1	80.3505	13.68	4	4
O17643	Isocitrate dehydrogenase [NADP] OS=Caenorhabditis elegans GN=idh-2 PE=1 SV=1 - [O17643_CAEEL]	idh-2	16.09	1	7	7	22	435	49.014	7.50342													44.44	5.52	2	2									1.49	1.35	0.33					49.07	2.99	1	2	28.6	2.99	1	1
Q19371	Yeast SEC homolog OS=Caenorhabditis elegans GN=sec-24.1 PE=1 SV=1 - [Q19371_CAEEL]	sec-24.1	5.68	1	5	5	8	1126	121.046	6.82959													40.18	1.6	2	2									1.49	1.35	0.33					71.11	2.58	2	2
P53014	Myosin, essential light chain OS=Caenorhabditis elegans GN=mlc-3 PE=3 SV=1 - [MLE_CAEEL]	mlc-3	38.56	2	5	5	13	153	17.1337	4.70361													50.97	15.69	2	2									1.49	1.35	0.33									27.23	7.19	1	1
G5EE56	Tyrosine protein-kinase src-1 OS=Caenorhabditis elegans GN=src-1 PE=1 SV=1 - [SRC1_CAEEL]	src-1	10.32	1	5	5	6	533	60.6221	7.10791													51.3	3.19	2	2									1.49	1.35	0.33					28.84	1.69	1	1
Q7YZT6	Alpha,alpha-trehalose-phosphate synthase [UDP-forming] 1 OS=Caenorhabditis elegans GN=tps-1 PE=2 SV=1 - [TPS1_CAEEL]	tps-1	2.03	1	3	3	4	1331	150.723	5.77002													49.2294	1.05	2	2									1.49	1.35	0.33
Q22134	Amidophosphoribosyltransferase OS=Caenorhabditis elegans GN=ppat-1 PE=1 SV=1 - [Q22134_CAEEL]	ppat-1	7.92	1	3	3	3	480	52.1095	6.88818													56	5.21	2	2									1.49	1.35	0.33
Q18813	Galectin OS=Caenorhabditis elegans GN=C53D6.7 PE=1 SV=3 - [Q18813_CAEEL]	C53D6.7	10.93	1	3	3	6	311	35.5035	8.68994													33.7	4.82	1	1	86.91	7.72	2	2					1.47	1.43	0.33	31.78	3.22	1	1	76.47	4.82	1	1
Q09601	Nucleoporin NUP53 OS=Caenorhabditis elegans GN=npp-19 PE=3 SV=2 - [NUP53_CAEEL]	npp-19	5.77	1	2	2	6	381	40.7612	9.26123													35.67	2.62	1	1	80.7025	5.77	2	2					1.47	1.43	0.33	54.33	2.62	1	1	36.81	3.15	1	1
P58798	Probable actin-related protein 2/3 complex subunit 4 OS=Caenorhabditis elegans GN=arx-6 PE=3 SV=1 - [ARPC4_CAEEL]	arx-6	29.59	1	5	5	17	169	19.6503	8.6167						0							28.24	6.51	1	1	48.76	13.02	2	2					1.47	1.43	0.33					68.8	24.85	4	4
O45679	Bifunctional L-3-cyanoalanine synthase/cysteine synthase OS=Caenorhabditis elegans GN=cysl-2 PE=1 SV=1 - [CYSK2_CAEEL]	cysl-2	11.87	2	4	4	13	337	36.1308	7.6792													43.51	2.37	1	1	39.77	5.93	2	2					1.47	1.43	0.33					50.37	5.64	2	2	28.89	2.37	1	1
Q17994	Aspartate aminotransferase OS=Caenorhabditis elegans GN=got-2.2 PE=1 SV=1 - [Q17994_CAEEL]	got-2.2	17.39	3	6	6	12	414	45.5887	9.15869													49.96	3.86	1	1	45.64	5.8	2	2					1.47	1.43	0.33					97.7967	7.73	3	3
Q95005	Proteasome subunit alpha type-7 OS=Caenorhabditis elegans GN=pas-4 PE=1 SV=1 - [PSA7_CAEEL]	pas-4	18.58	1	5	5	12	253	28.2216	6.26514													68.81	3.16	1	1	59.26	7.11	2	2					1.47	1.43	0.33					90.4388	10.28	3	3
P34519	Putative tricarboxylate transport protein, mitochondrial OS=Caenorhabditis elegans GN=K11H3.3 PE=3 SV=1 - [TXTP_CAEEL]	K11H3.3	14.1	2	5	5	15	312	34.1967	9.33447													39.29	2.56	1	1	20.18	5.13	2	2					1.47	1.43	0.33					24.58	2.56	1	1	31.18	2.56	1	1
Q966I8	Proteasome subunit beta type OS=Caenorhabditis elegans GN=pbs-1 PE=1 SV=1 - [Q966I8_CAEEL]	pbs-1	15.48	1	3	3	9	239	26.0793	7.97217													36.26	4.18	1	1	91.7	10.46	2	2					1.47	1.43	0.33					73.28	10.46	2	2
Q9XW58	U3 small nucleolar ribonucleoprotein protein MPP10 OS=Caenorhabditis elegans GN=CELE_Y75B8A.7 PE=1 SV=1 - [Q9XW58_CAEEL]	CELE_Y75B8A.7	2.62	1	3	3	7	648	73.8518	4.89404													34.99	1.39	1	1	73.497	1.54	2	2					1.47	1.43	0.33									44.16	1.54	1	1
Q965N4	CHImaeriN (Rac-GTPase-activating protein) homolog OS=Caenorhabditis elegans GN=chin-1 PE=1 SV=3 - [Q965N4_CAEEL]	chin-1	5.23	1	2	2	5	421	47.8688	7.6499													57.92	3.09	1	1	47.82	5.23	2	2					1.47	1.43	0.33					42.54	3.09	1	1
P90778	Uncharacterized protein OS=Caenorhabditis elegans GN=C55A6.3 PE=1 SV=3 - [P90778_CAEEL]	C55A6.3	10.8	1	1	3	7	250	26.7299	9.23193													62.8	4.8	1	1	25.7	6	2	2					1.47	1.43	0.33					0	4.8	1	1
Q95Y51	SMN (Survival of Motor Neuron protein) Related OS=Caenorhabditis elegans GN=smr-1 PE=1 SV=1 - [Q95Y51_CAEEL]	smr-1	12.97	1	2	2	4	239	26.0506	9.37842													65.31	9.21	1	1	111.11	12.97	2	2					1.47	1.43	0.33					77.55	9.21	1	1
K8ESF0	Uncharacterized protein OS=Caenorhabditis elegans GN=CELE_F13D2.1 PE=4 SV=1 - [K8ESF0_CAEEL]	CELE_F13D2.1	1.89	2	3	3	4	1637	184.41	7.79639						0							26.92	0.55	1	1	80.42	1.34	2	2		0			1.47	1.43	0.33
Q9XTZ3	Uncharacterized protein OS=Caenorhabditis elegans GN=C18D11.3 PE=1 SV=2 - [Q9XTZ3_CAEEL]	C18D11.3	16.57	1	4	4	6	175	19.4973	10.0229																	50.87	16.57	4	4					1.46	1.34	0.33					40.74	4.57	1	1	36.27	4.57	1	1
O61219	N-alpha-acetyltransferase daf-31 OS=Caenorhabditis elegans GN=daf-31 PE=2 SV=1 - [DAF31_CAEEL]	daf-31	35.71	1	7	7	14	182	21.1494	7.95752																	67.43	23.08	4	4					1.46	1.34	0.33					40.48	11.54	2	2
O62327	Glutathione peroxidase 2 OS=Caenorhabditis elegans GN=gpx-2 PE=3 SV=1 - [GPX2_CAEEL]	gpx-2	23.93	2	4	4	7	163	18.1403	7.23975																	95.3	19.02	3	4					1.46	1.34	0.33
Q86GC2	Adenosine Deaminase acting on RNA OS=Caenorhabditis elegans GN=adr-1 PE=1 SV=1 - [Q86GC2_CAEEL]	adr-1	4.93	5	1	3	8	893	99.554	7.56201													50.38	1.57	1	1	69.04	1.57	1	1					1.36	1.33	0	74.29	2.91	2	2	75.17	3.58	2	2
Q8I8H1	ADR-1C OS=Caenorhabditis elegans GN=adr-1 PE=2 SV=1 - [Q8I8H1_CAEEL]	adr-1	4.77	4	1	3	8	964	107.532	8.29443													50.38	1.45	1	1	69.04	1.45	1	1					1.36	1.33	0	49.2	1.45	1	1	91.0967	4.77	3	3
Q18967	Eukaryotic translation initiation factor 3 subunit F OS=Caenorhabditis elegans GN=eif-3.F PE=3 SV=1 - [EIF3F_CAEEL]	eif-3.F	6.46	1	2	2	6	294	32.9105	6.0874													50.94	3.74	1	1	21.89	3.74	1	1					1.36	1.33	0	40	2.72	1	1
Q965S8	Eukaryotic translation initiation factor 3 subunit I OS=Caenorhabditis elegans GN=eif-3.I PE=3 SV=2 - [EIF3I_CAEEL]	eif-3.I	20.8	2	6	6	17	327	36.8497	5.5415													28.24	2.75	1	1	35.44	2.75	1	1					1.36	1.33	0					99.0833	5.81	2	3		0
Q965N8	Uncharacterized protein OS=Caenorhabditis elegans GN=Y46E12BL.2 PE=1 SV=1 - [Q965N8_CAEEL]	Y46E12BL.2	2.85	1	4	4	10	1334	147.554	8.08936													25.82	0.82	1	1	39.86	0.82	1	1					1.36	1.33	0					35.42	0.82	1	1	20.11	0.82	1	1
O01761	Muscle M-line assembly protein unc-89 OS=Caenorhabditis elegans GN=unc-89 PE=1 SV=3 - [UNC89_CAEEL]	unc-89	2.05	1	14	14	18	8081	893.7	5.56689		0				0							38.26	0.12	1	1	25.68	0.14	1	1		0			1.36	1.33	0					46.88	0.28	2	2		0
G5EBW5	FErroChelatase-Like OS=Caenorhabditis elegans GN=fecl-1 PE=1 SV=1 - [G5EBW5_CAEEL]	fecl-1	12.03	1	4	4	13	374	42.653	8.85107													32.29	2.94	1	1	59.17	3.74	1	1					1.36	1.33	0					35.16	6.42	2	2
P91430	Ubiquitin-like modifier-activating enzyme 5 OS=Caenorhabditis elegans GN=uba-5 PE=1 SV=1 - [UBA5_CAEEL]	uba-5	8.11	1	3	3	11	419	46.4821	5.09717													79.05	3.1	1	1	26.09	2.86	1	1					1.36	1.33	0					93.06	5.25	2	2
Q9N538	DeHydrogenases, Short chain OS=Caenorhabditis elegans GN=dhs-9 PE=1 SV=1 - [Q9N538_CAEEL]	dhs-9	6.27	1	2	2	6	319	35.0451	8.82178													32.77	3.13	1	1	23.34	3.13	1	1					1.36	1.33	0					50.13	6.27	2	2
Q19102	Alcohol/Ribitol Dehydrogenase family OS=Caenorhabditis elegans GN=ard-1 PE=1 SV=1 - [Q19102_CAEEL]	ard-1	13.18	2	3	3	7	258	27.1263	8.55811													26.12	3.1	1	1	41.84	5.43	1	1					1.36	1.33	0					45.95	8.53	2	2
Q18853	CYtochrome C OS=Caenorhabditis elegans GN=cyc-1 PE=1 SV=1 - [Q18853_CAEEL]	cyc-1	8.77	1	2	2	6	285	30.9477	8.57275													30.6	4.21	1	1	30.73	4.21	1	1					1.36	1.33	0					40.86	4.21	1	2
Q09422	Serine/threonine-protein phosphatase Pgam5, mitochondrial OS=Caenorhabditis elegans GN=pgam-5 PE=3 SV=2 - [PGAM5_CAEEL]	pgam-5	33.8	1	10	10	47	284	32.4698	8.89502													20.41	2.46	1	1	23.41	3.52	1	1					1.36	1.33	0					33.25	3.87	1	1
P91020	Uncharacterized protein OS=Caenorhabditis elegans GN=C07D8.6 PE=1 SV=1 - [P91020_CAEEL]	C07D8.6	6.94	1	2	2	5	317	35.169	5.65576													56.96	4.42	1	1	79.78	4.42	1	1					1.36	1.33	0					86.54	4.42	1	1
O61196	Uncharacterized protein OS=Caenorhabditis elegans GN=CELE_F37C4.6 PE=1 SV=1 - [O61196_CAEEL]	CELE_F37C4.6	5.51	1	2	2	5	544	60.3877	7.43018													39.47	2.39	1	1	50.78	2.39	1	1					1.36	1.33	0					31.49	2.39	1	1
O44156	Proteasome subunit alpha type-1 OS=Caenorhabditis elegans GN=pas-6 PE=1 SV=1 - [PSA1_CAEEL]	pas-6	9.62	1	2	2	4	260	28.2934	7.02002													40.01	3.85	1	1	26.39	3.85	1	1					1.36	1.33	0					62.55	3.85	1	1
Q09583	Proteasome subunit alpha type-3 OS=Caenorhabditis elegans GN=pas-7 PE=1 SV=3 - [PSA3_CAEEL]	pas-7	8.4	1	2	2	3	250	27.7349	5.09717													32.13	3.6	1	1	66.99	4.8	1	1					1.36	1.33	0					26.73	4.8	1	1
Q23449	26S proteasome non-ATPase regulatory subunit 8 OS=Caenorhabditis elegans GN=rpn-12 PE=3 SV=1 - [PSMD8_CAEEL]	rpn-12	24.4	1	6	6	15	250	28.7769	5.8335													32.77	2.8	1	1	39.7	4	1	1					1.36	1.33	0
Q23243	MORC (Mouse microrchidia) family CW-type zinc finger protein OS=Caenorhabditis elegans GN=morc-1 PE=1 SV=2 - [Q23243_CAEEL]	morc-1	2.72	1	2	2	4	845	95.7335	8.60205													41.54	1.18	1	1	47.61	1.54	1	1					1.36	1.33	0
P49391	Probable 40S ribosomal protein S14, mitochondrial OS=Caenorhabditis elegans GN=mrps-14 PE=3 SV=2 - [RT14_CAEEL]	mrps-14	11.06	1	2	2	5	199	23.3992	10.1694													25.27	5.03	1	1	24.94	5.03	1	1					1.36	1.33	0
Q2XMZ9	Uncharacterized protein OS=Caenorhabditis elegans GN=C12D8.1 PE=1 SV=1 - [Q2XMZ9_CAEEL]	C12D8.1	5.84	3	3	3	4	548	58.118	8.1626													29.82	2.55	1	1	0	2.01	1	1					1.36	1.33	0						0
G5EER0	Prion-like-(Q/N-rich)-domain-bearing protein OS=Caenorhabditis elegans GN=pqn-52 PE=1 SV=1 - [G5EER0_CAEEL]	pqn-52	10.66	3	3	3	4	244	27.8199	8.51416													41.08	3.69	1	1	22.24	4.51	1	1					1.36	1.33	0
Q21452	Lipoyl synthase, mitochondrial OS=Caenorhabditis elegans GN=M01F1.3 PE=3 SV=1 - [LIAS_CAEEL]	M01F1.3	5.08	1	2	2	2	354	39.7418	8.90967													37.96	1.98	1	1	29.37	3.11	1	1					1.36	1.33	0
O01530	Aspartic protease 6 OS=Caenorhabditis elegans GN=asp-6 PE=3 SV=1 - [ASP6_CAEEL]	asp-6	12.08	1	4	4	22	389	41.4938	5.99854																	91.3167	5.66	2	3					1.35	1.27	0.33	24.92	2.31	1	1	143.423	10.03	3	6	114.077	10.03	3	3
Q9N599	Proteasome subunit alpha type-4 OS=Caenorhabditis elegans GN=pas-3 PE=3 SV=2 - [PSA4_CAEEL]	pas-3	7.6	1	2	2	10	250	28.2644	7.09326																	40.3833	7.6	2	3					1.35	1.27	0.33					47.4	7.6	2	4	28.41	3.6	1	1
Q9N4Y8	NADH Ubiquinone Oxidoreductase OS=Caenorhabditis elegans GN=nuo-5 PE=1 SV=1 - [Q9N4Y8_CAEEL]	nuo-5	27.16	3	16	16	39	729	79.3067	6.68311																	101.867	5.08	3	3					1.35	1.27	0.33					131.04	7.13	4	4
M1ZMJ3	Protein Up-regulated in Daf-2(Gf) OS=Caenorhabditis elegans GN=pud-4 PE=1 SV=1 - [M1ZMJ3_CAEEL]	pud-4	16.89	2	2	2	12	148	16.9327	9.27588																	104.98	16.89	2	3					1.35	1.27	0.33					101.097	16.89	2	3
Q9XVS2	Uncharacterized protein OS=Caenorhabditis elegans GN=C25A1.4 PE=1 SV=1 - [Q9XVS2_CAEEL]	C25A1.4	20.04	1	9	9	27	454	49.314	9.30518																	44.1665	6.61	3	3					1.35	1.27	0.33					56.3723	4.41	2	2
Q9N2W7	Probable NADH dehydrogenase [ubiquinone] 1 alpha subcomplex subunit 12 OS=Caenorhabditis elegans GN=Y94H6A.8 PE=3 SV=2 - [NDUAC_CAEEL]	Y94H6A.8	16.44	1	2	2	8	146	17.0626	8.74854																	75.51	16.44	2	3					1.35	1.27	0.33					81.1955	16.44	2	2
P90779	Uncharacterized protein OS=Caenorhabditis elegans GN=C55A6.4 PE=1 SV=1 - [P90779_CAEEL]	C55A6.4	10	1	1	3	4	250	26.6078	8.38232																	35.63	10	3	3					1.35	1.27	0.33					30.48	3.2	1	1
Q93540	Uncharacterized protein OS=Caenorhabditis elegans GN=CELE_F20D1.9 PE=1 SV=2 - [Q93540_CAEEL]	CELE_F20D1.9	17.57	2	6	6	13	313	33.4685	9.61279													36.62	3.51	1	1									1.24	1.2	0	54.29	8.63	3	3	60.9	8.95	3	3
B3CJ34	GCN (Yeast General Control Nondrepressible) homolog OS=Caenorhabditis elegans GN=gcn-1 PE=1 SV=2 - [B3CJ34_CAEEL]	gcn-1	11.62	1	27	27	44	2651	291.415	6.17627													35.23	0.38	1	1									1.24	1.2	0					410.637	4.79	10	14
Q9UAN9	Nicotinic Receptor Associated OS=Caenorhabditis elegans GN=nra-4 PE=1 SV=2 - [Q9UAN9_CAEEL]	nra-4	13.74	2	14	14	28	1121	121.584	7.43018													21	0.8	1	1									1.24	1.2	0	35.03	0.8	1	1	155.14	5.71	5	5
Q9GZE9	Lipid DroPlet localized protein OS=Caenorhabditis elegans GN=ldp-1 PE=1 SV=1 - [Q9GZE9_CAEEL]	ldp-1	12.44	2	4	4	13	426	47.2641	8.44092													43.33	3.52	1	1									1.24	1.2	0	25.11	2.11	1	1	99.5	9.39	3	3	32.06	3.52	1	1
P91079	Serine palmitoyltransferase 1 OS=Caenorhabditis elegans GN=sptl-1 PE=3 SV=1 - [SPTC1_CAEEL]	sptl-1	14.85	2	8	8	19	458	52.0517	7.09326													33.94	1.75	1	1									1.24	1.2	0	25.96	1.97	1	1	75.74	5.68	4	4
Q09474	Tryptophan 2,3-dioxygenase OS=Caenorhabditis elegans GN=tdo-2 PE=2 SV=1 - [T23O_CAEEL]	tdo-2	16.87	1	6	6	13	403	46.6867	6.66846													83.61	3.23	1	1									1.24	1.2	0	43.09	3.23	1	1	101.87	5.96	2	2
O01257	Uncharacterized protein OS=Caenorhabditis elegans GN=CELE_T20D3.6 PE=1 SV=1 - [O01257_CAEEL]	CELE_T20D3.6	18.06	2	2	2	7	144	15.1288	10.5503													67.62	7.64	1	1									1.24	1.2	0	22.24	7.64	1	1	41.97	7.64	1	1
Q18639	DeHydrogenases, Short chain OS=Caenorhabditis elegans GN=dhs-18 PE=1 SV=1 - [Q18639_CAEEL]	dhs-18	15.36	1	3	4	9	293	31.5042	8.36768													42.71	3.41	1	1									1.24	1.2	0	38.51	3.41	1	1
Q09979	DeHydrogenases, Short chain OS=Caenorhabditis elegans GN=dhs-6 PE=1 SV=3 - [Q09979_CAEEL]	dhs-6	7.89	1	2	3	7	418	45.4466	8.77783													42.71	2.39	1	1									1.24	1.2	0	38.51	2.39	1	1
O44782	Major sperm protein OS=Caenorhabditis elegans GN=vpr-1 PE=1 SV=1 - [O44782_CAEEL]	vpr-1	34.29	1	6	6	15	245	26.8348	7.10791													23.16	4.49	1	1									1.24	1.2	0					64.2267	13.06	3	3
Q10051	Pre-mRNA-processing factor 19 OS=Caenorhabditis elegans GN=prp-19 PE=3 SV=2 - [PRP19_CAEEL]	prp-19	9.96	1	5	5	6	492	53.1752	6.06201													21.19	1.42	1	1									1.24	1.2	0					31.21	4.88	3	3
Q09622	Pumilio domain-containing protein 12 OS=Caenorhabditis elegans GN=puf-12 PE=3 SV=1 - [PUF12_CAEEL]	puf-12	3.13	1	3	3	6	766	86.9007	9.31982													38.18	1.7	1	1									1.24	1.2	0					35.8	1.7	1	1	55.38	1.7	1	1
G5EBZ4	Protein let-418 OS=Caenorhabditis elegans GN=let-418 PE=1 SV=1 - [LE418_CAEEL]	let-418	3.61	2	6	6	8	1829	209.02	5.19873													28.08	0.66	1	1		0							1.24	1.2	0					94.81	1.59	2	2
Q95XM5	Uncharacterized protein OS=Caenorhabditis elegans GN=CELE_Y71G12B.6 PE=1 SV=1 - [Q95XM5_CAEEL]	CELE_Y71G12B.6	14.62	1	4	4	4	383	41.8539	5.45264													41.53	3.13	1	1									1.24	1.2	0					26.2	8.62	2	2
H2FLJ1	STomatin-Like OS=Caenorhabditis elegans GN=stl-1 PE=1 SV=1 - [H2FLJ1_CAEEL]	stl-1	16.36	1	7	7	13	324	35.6218	6.63916													23.1	4.01	1	1									1.24	1.2	0					44.35	3.09	1	1
Q9TZL9	Fatty Acyl-CoA ReDuctase OS=Caenorhabditis elegans GN=fard-1 PE=1 SV=1 - [Q9TZL9_CAEEL]	fard-1	15.11	1	7	7	12	536	61.207	9.34912													27.17	2.24	1	1									1.24	1.2	0					27.11	2.24	1	1
O16518	Aldehyde dehydrogenase OS=Caenorhabditis elegans GN=alh-4 PE=1 SV=2 - [O16518_CAEEL]	alh-4	8.32	3	3	4	10	493	55.5312	8.44092													41.24	2.03	1	1									1.24	1.2	0					23.96	1.62	1	1
N1NVC4	GABA TransAminase family OS=Caenorhabditis elegans GN=gta-1 PE=1 SV=1 - [N1NVC4_CAEEL]	gta-1	12.98	2	4	4	5	339	37.6852	8.00146													41.38	3.24	1	1									1.24	1.2	0					27.52	3.24	1	1
Q19339	Fatty Acid CoA Synthetase family OS=Caenorhabditis elegans GN=acs-14 PE=1 SV=1 - [Q19339_CAEEL]	acs-14	4.23	1	2	2	4	544	60.2673	7.35693													23.48	1.47	1	1									1.24	1.2	0					27.65	2.76	1	1
B2FDA8	Structural maintenance of chromosomes protein 3 OS=Caenorhabditis elegans GN=smc-3 PE=1 SV=1 - [SMC3_CAEEL]	smc-3	3.25	1	4	4	6	1261	146.427	7.35693													35.14	0.79	1	1									1.24	1.2	0					23.13	0.79	1	1
Q9UB29	Myotactin form A OS=Caenorhabditis elegans GN=let-805 PE=1 SV=1 - [Q9UB29_CAEEL]	let-805	0.42	3	2	2	3	4280	479.259	6.50732													37.8	0.16	1	1									1.24	1.2	0					21.1	0.26	1	1
G5EE04	Hsp-70 Interacting Protein homolog OS=Caenorhabditis elegans GN=hip-1 PE=1 SV=1 - [G5EE04_CAEEL]	hip-1	5.69	1	2	2	2	422	44.716	4.94482													29.07	2.61	1	1						0			1.24	1.2	0					23.47	3.08	1	1
Q20641	Non-muscle MYosin OS=Caenorhabditis elegans GN=nmy-1 PE=1 SV=2 - [Q20641_CAEEL]	nmy-1	9.68	1	16	16	22	1963	229.229	5.71924						0							34	0.56	1	1									1.24	1.2	0
A0A0K3ATZ5	Neuronal SYmmetry OS=Caenorhabditis elegans GN=nsy-1 PE=1 SV=1 - [A0A0K3ATZ5_CAEEL]	nsy-1	5.87	2	8	8	14	1481	167.46	6.60986													55.57	0.81	1	1		0							1.24	1.2	0
G5ED21	DNA-directed RNA polymerase OS=Caenorhabditis elegans GN=rpoa-1 PE=1 SV=1 - [G5ED21_CAEEL]	rpoa-1	4.32	2	5	6	10	1737	194.958	7.98682													38.27	0.63	1	1									1.24	1.2	0
O02089	Methionine Sulfoxide Reductase A OS=Caenorhabditis elegans GN=msra-1 PE=1 SV=1 - [O02089_CAEEL]	msra-1	21.26	1	5	5	8	207	24.1362	7.50342													23.31	7.25	1	1									1.24	1.2	0
Q7JLJ0	Uncharacterized protein OS=Caenorhabditis elegans GN=CELE_F32D8.12 PE=1 SV=1 - [Q7JLJ0_CAEEL]	CELE_F32D8.12	8.04	3	4	4	7	460	50.0516	6.25244													35.15	1.52	1	1									1.24	1.2	0
Q10123	Uncharacterized protein F52C9.3 OS=Caenorhabditis elegans GN=F52C9.3 PE=3 SV=2 - [YSM3_CAEEL]	F52C9.3	15.26	1	6	6	8	439	49.9423	8.06006													26.54	1.82	1	1									1.24	1.2	0
Q9U2S6	Peptidyl-prolyl cis-trans isomerase E OS=Caenorhabditis elegans GN=cyn-13 PE=1 SV=1 - [Q9U2S6_CAEEL]	cyn-13	18.13	2	5	5	6	331	36.4001	5.93506													55.68	4.23	1	1									1.24	1.2	0
Q07749	Actin-depolymerizing factor 2, isoform c OS=Caenorhabditis elegans GN=unc-60 PE=1 SV=1 - [ADF2_CAEEL]	unc-60	29.61	1	3	4	4	152	17.0356	6.78564													21.23	5.26	1	1									1.24	1.2	0
Q8ITZ0	FUMarase OS=Caenorhabditis elegans GN=fum-1 PE=1 SV=1 - [Q8ITZ0_CAEEL]	fum-1	7.62	2	2	2	3	328	35.0103	7.94287													34.68	2.13	1	1									1.24	1.2	0						0
Q9U296	Malic enzyme OS=Caenorhabditis elegans GN=men-1 PE=1 SV=1 - [Q9U296_CAEEL]	men-1	2.58	1	2	2	2	620	69.492	8.44092													26.87	1.45	1	1									1.24	1.2	0
Q965X1	Uncharacterized protein OS=Caenorhabditis elegans GN=CELE_Y39A3CL.7 PE=1 SV=2 - [Q965X1_CAEEL]	CELE_Y39A3CL.7	3.12	2	2	2	3	481	55.1008	9.24658													0	1.46	1	1									1.24	1.2	0
P91306	C. Elegans Y-box OS=Caenorhabditis elegans GN=cey-2 PE=1 SV=1 - [P91306_CAEEL]	cey-2	37.83	1	6	6	15	267	29.3869	8.29443																	97.6337	13.86	2	2					1.23	1.19	0.33	34.19	13.86	2	2	41.95	12.73	2	2
O76687	Uncharacterized protein OS=Caenorhabditis elegans GN=CELE_M01G5.3 PE=1 SV=2 - [O76687_CAEEL]	CELE_M01G5.3	22.4	1	9	9	18	384	44.4491	9.01221																	35.26	5.99	2	2					1.23	1.19	0.33					84.12	12.24	5	5
Q9GZH3	Inosine-5'-monophosphate dehydrogenase OS=Caenorhabditis elegans GN=T22D1.3 PE=3 SV=2 - [IMDH_CAEEL]	T22D1.3	8.99	3	4	4	6	534	58.1335	7.40088																	73.03	5.43	2	2					1.23	1.19	0.33					77.49	5.43	2	2	26.69	1.5	1	1
Q9BKT9	Nuclear Pore complex Protein OS=Caenorhabditis elegans GN=npp-13 PE=1 SV=1 - [Q9BKT9_CAEEL]	npp-13	8.77	2	6	6	13	787	88.2247	5.70654																	37.51	2.92	2	2					1.23	1.19	0.33					68.5867	4.83	3	3
O44897	HAlF transporter (PGP related) OS=Caenorhabditis elegans GN=haf-9 PE=1 SV=2 - [O44897_CAEEL]	haf-9	6.26	2	4	4	14	815	90.7353	5.57959																	36.71	1.6	1	2					1.23	1.19	0.33					90.1685	3.19	2	3
Q9N3Q9	Uncharacterized protein OS=Caenorhabditis elegans GN=CELE_Y48G1A.4 PE=1 SV=2 - [Q9N3Q9_CAEEL]	CELE_Y48G1A.4	3.94	1	5	5	6	813	92.5928	6.82959																	45.83	2.71	2	2					1.23	1.19	0.33					34.69	1.6	1	1	26.84	0.98	1	1
Q9XXU9	V-type proton ATPase subunit C OS=Caenorhabditis elegans GN=vha-11 PE=2 SV=1 - [VATC_CAEEL]	vha-11	30.47	1	11	11	20	384	43.432	8.03076																	34.26	5.21	2	2					1.23	1.19	0.33					46.4	6.25	2	2
P90921	Probable ATP synthase subunit g 1, mitochondrial OS=Caenorhabditis elegans GN=asg-1 PE=3 SV=1 - [ATPL1_CAEEL]	asg-1	16.03	1	1	3	11	131	14.9101	9.90576																	38.72	16.03	2	2					1.23	1.19	0.33					45.72	16.03	2	2
P34604	Probable translation initiation factor eIF-2B subunit alpha OS=Caenorhabditis elegans GN=ZK1098.4 PE=1 SV=1 - [EI2BA_CAEEL]	ZK1098.4	8.52	1	3	3	9	305	34.0957	6.17627						0											44.27	5.9	2	2					1.23	1.19	0.33					49.02	5.9	2	2
P34183	Histidine--tRNA ligase OS=Caenorhabditis elegans GN=hrs-1 PE=2 SV=3 - [SYH_CAEEL]	hrs-1	3.84	1	2	2	7	521	58.5227	8.33838																	46.28	1.73	1	2		0			1.23	1.19	0.33					52.46	3.84	2	2
Q8MXH7	Uncharacterized protein OS=Caenorhabditis elegans GN=C11D2.7 PE=1 SV=1 - [Q8MXH7_CAEEL]	C11D2.7	10.81	1	2	2	6	185	20.757	8.88037																	36.17	10.81	2	2					1.23	1.19	0.33					32.12	10.81	2	2
O62512	Uncharacterized protein OS=Caenorhabditis elegans GN=CELE_ZK550.3 PE=1 SV=3 - [O62512_CAEEL]	CELE_ZK550.3	15.16	1	11	11	19	772	90.2859	6.56592																	41.87	2.2	2	2					1.23	1.19	0.33					28.15	0.91	1	1
Q5FC71	CDGSH Iron Sulfur Domain protein homolog OS=Caenorhabditis elegans GN=cisd-1 PE=1 SV=1 - [Q5FC71_CAEEL]	cisd-1	31.07	3	3	3	11	103	11.2736	8.646																	62.93	24.27	2	2		0			1.23	1.19	0.33					33.64	12.62	1	1
Q9U1Q2	Glucose-6-phosphate isomerase OS=Caenorhabditis elegans GN=gpi-1 PE=1 SV=1 - [Q9U1Q2_CAEEL]	gpi-1	2.72	2	2	2	5	551	61.0843	6.3667																	38.8631	1.45	1	2					1.23	1.19	0.33					28.75	1.45	1	1
Q9XUS8	TYRosinase OS=Caenorhabditis elegans GN=tyr-2 PE=4 SV=1 - [Q9XUS8_CAEEL]	tyr-2	2.94	1	2	2	5	681	77.7322	9.11475																	70.4	2.94	2	2					1.23	1.19	0.33					67.06	1.91	1	1
Q9U2X0	PRotein arginine MethylTransferase OS=Caenorhabditis elegans GN=prmt-1 PE=1 SV=1 - [Q9U2X0_CAEEL]	prmt-1	6.03	1	2	2	4	348	39.7456	5.70654																	31.92	6.03	2	2					1.23	1.19	0.33					30.33	3.45	1	1
P34442	Probable tyrosine-protein phosphatase F54C8.4 OS=Caenorhabditis elegans GN=F54C8.4 PE=3 SV=1 - [PTP5_CAEEL]	F54C8.4	5.01	1	2	2	4	359	41.0854	6.90283																	46.46	5.01	2	2					1.23	1.19	0.33					34.61	2.23	1	1
Q9BL46	Uncharacterized protein OS=Caenorhabditis elegans GN=CELE_Y71H2AM.11 PE=1 SV=4 - [Q9BL46_CAEEL]	CELE_Y71H2AM.11	9.53	1	3	3	4	472	52.2174	5.13525																	49.2984	5.08	2	2					1.23	1.19	0.33					39.77	2.97	1	1
Q9U3L4	Uncharacterized protein OS=Caenorhabditis elegans GN=C47B2.9 PE=1 SV=2 - [Q9U3L4_CAEEL]	C47B2.9	16.34	1	2	2	3	153	17.1688	9.46631																	82.89	16.34	2	2					1.23	1.19	0.33					67.09	9.15	1	1
Q9NES9	Uncharacterized protein OS=Caenorhabditis elegans GN=CELE_Y39B6A.3 PE=1 SV=1 - [Q9NES9_CAEEL]	CELE_Y39B6A.3	19.38	2	2	2	3	129	14.1814	8.85107																	76.89	19.38	2	2					1.23	1.19	0.33					24.09	9.3	1	1
C1P641	Uncharacterized protein OS=Caenorhabditis elegans GN=epi-1 PE=1 SV=1 - [C1P641_CAEEL]	epi-1	0.96	7	3	3	3	3663	403.069	5.35107																	33.16	0.63	2	2					1.23	1.19	0.33					29.78	0.33	1	1
Q9XW68	Uncharacterized protein OS=Caenorhabditis elegans GN=CELE_Y75B8A.14 PE=1 SV=1 - [Q9XW68_CAEEL]	CELE_Y75B8A.14	17.28	1	5	5	10	272	30.9421	4.31006																	67.62	7.35	2	2					1.23	1.19	0.33
O01806	Uncharacterized protein OS=Caenorhabditis elegans GN=C44E4.4 PE=1 SV=1 - [O01806_CAEEL]	C44E4.4	13.13	1	4	4	11	396	43.6049	7.09326																	59.18	6.57	2	2					1.23	1.19	0.33
Q9BL64	Uncharacterized protein OS=Caenorhabditis elegans GN=CELE_Y54H5A.2 PE=1 SV=2 - [Q9BL64_CAEEL]	CELE_Y54H5A.2	12.8	1	4	4	7	375	41.4773	5.03369																	32.24	2.93	1	2					1.23	1.19	0.33
G5EE42	Uncharacterized protein OS=Caenorhabditis elegans GN=CELE_ZK1098.11 PE=1 SV=1 - [G5EE42_CAEEL]	CELE_ZK1098.11	44	1	3	3	4	100	11.5539	7.97217																	78.23	27	2	2					1.23	1.19	0.33
Q9BKQ9	CDGSH Iron Sulfur Domain protein homolog OS=Caenorhabditis elegans GN=cisd-3.2 PE=1 SV=1 - [Q9BKQ9_CAEEL]	cisd-3.2	20.51	1	2	2	3	156	16.8115	9.48096																	138.19	10.26	1	2					1.23	1.19	0.33
Q20772	Probable glutaryl-CoA dehydrogenase, mitochondrial OS=Caenorhabditis elegans GN=F54D5.7 PE=1 SV=1 - [GCDH_CAEEL]	F54D5.7	4.89	1	2	2	2	409	44.9356	7.88428																	34.05	4.89	2	2					1.23	1.19	0.33
H2KZ95	Protein-tyrosine-phosphatase OS=Caenorhabditis elegans GN=CELE_Y48G9A.9 PE=1 SV=1 - [H2KZ95_CAEEL]	CELE_Y48G9A.9	5.11	2	2	2	2	352	40.4085	8.104																	26.83	5.11	2	2		0			1.23	1.19	0.33
Q5WRM0	Uncharacterized protein OS=Caenorhabditis elegans GN=CELE_K06G5.1 PE=1 SV=1 - [Q5WRM0_CAEEL]	CELE_K06G5.1	10.02	2	4	4	6	489	52.7006	4.85596																	42.42	3.27	1	1					1.12	1.1	0	32.99	2.04	1	1	135.14	7.98	3	3
Q9N4X8	Glutathione S-transferase P 10 OS=Caenorhabditis elegans GN=gst-10 PE=1 SV=3 - [GSTPA_CAEEL]	gst-10	24.76	2	5	6	11	210	24.7796	5.70654																	32.9	6.67	1	1					1.12	1.1	0					90.96	17.62	4	6
Q95Y44	DNaJ domain (Prokaryotic heat shock protein) OS=Caenorhabditis elegans GN=dnj-30 PE=1 SV=1 - [Q95Y44_CAEEL]	dnj-30	18.49	2	4	4	7	238	27.7026	9.26123																	36.48	4.62	1	1					1.12	1.1	0					74.16	15.13	3	3	100.5	7.14	1	2
Q86NE0	ASpartyl Protease OS=Caenorhabditis elegans GN=asp-2 PE=1 SV=1 - [Q86NE0_CAEEL]	asp-2	8.62	2	3	3	8	429	46.61	5.19873																	31.86	2.8	1	1					1.12	1.1	0					91.0607	8.62	3	5
G5EEE5	Elongation of very long chain fatty acids protein OS=Caenorhabditis elegans GN=elo-1 PE=1 SV=1 - [G5EEE5_CAEEL]	elo-1	13.54	2	4	4	14	288	33.5395	9.68604																	30.29	4.17	1	1					1.12	1.1	0					55.01	6.94	2	3	24.62	3.47	1	1
O01812	Fatty acid-binding protein homolog 6 OS=Caenorhabditis elegans GN=lbp-6 PE=1 SV=1 - [FABP6_CAEEL]	lbp-6	39.26	1	5	5	10	135	15.6311	7.40088																	50.56	9.63	1	1					1.12	1.1	0					66.7667	23.7	3	3	34.48	9.63	1	1
Q27462	Peptidyl-prolyl cis-trans isomerase OS=Caenorhabditis elegans GN=FKBP-2 PE=2 SV=1 - [Q27462_CAEEL]	FKBP-2	25	2	2	2	9	108	11.6201	8.68994																	35.68	12.04	1	1					1.12	1.1	0					103.297	25	2	3	28.24	12.04	1	1
Q9N5Y2	Probable very-long-chain enoyl-CoA reductase art-1 OS=Caenorhabditis elegans GN=art-1 PE=3 SV=1 - [TECR_CAEEL]	art-1	15.58	1	5	5	16	308	35.0874	9.61279																	23.66	3.25	1	1					1.12	1.1	0					88.67	6.17	2	4
D9PTP7	Sorting NeXin OS=Caenorhabditis elegans GN=snx-6 PE=1 SV=1 - [D9PTP7_CAEEL]	snx-6	11.78	3	4	4	6	348	40.3199	8.646		0				0											30.46	2.59	1	1					1.12	1.1	0					48.31	11.78	4	4		0
P91127	Tubulin polymerization-promoting protein homolog OS=Caenorhabditis elegans GN=tppp-1 PE=1 SV=1 - [TPPP_CAEEL]	tppp-1	23.89	1	4	4	5	180	19.3939	9.45166																	32.22	5	1	1					1.12	1.1	0					128.73	23.89	4	4
Q9U3L5	Uncharacterized protein OS=Caenorhabditis elegans GN=C47B2.2 PE=1 SV=1 - [Q9U3L5_CAEEL]	C47B2.2	24.68	1	6	6	15	231	25.6374	8.104																	47.35	4.33	1	1					1.12	1.1	0					49.87	7.79	2	2	50.92	6.93	1	1
G5EGU1	EGL-30 OS=Caenorhabditis elegans GN=egl-30 PE=1 SV=1 - [G5EGU1_CAEEL]	egl-30	7.61	2	3	3	8	355	41.8392	5.19873																	0	3.1	1	1					1.12	1.1	0					38.2884	7.61	3	3
P91427	Probable phosphoglycerate kinase OS=Caenorhabditis elegans GN=pgk-1 PE=3 SV=1 - [PGK_CAEEL]	pgk-1	11.99	1	4	4	6	417	44.0853	7.02002																	24.17	2.4	1	1					1.12	1.1	0					42.2033	8.39	3	3
Q9N5R3	Uncharacterized protein OS=Caenorhabditis elegans GN=CELE_F56A4.3 PE=4 SV=2 - [Q9N5R3_CAEEL]	CELE_F56A4.3	23.81	1	1	2	7	105	12.2522	7.34229																	32.9	13.33	1	1					1.12	1.1	0					73.4667	13.33	1	3
P30627	Globin-like protein OS=Caenorhabditis elegans GN=glb-1 PE=1 SV=2 - [GLBH_CAEEL]	glb-1	16.98	1	3	3	5	159	18.4891	7.88428																	25.99	5.03	1	1					1.12	1.1	0					61.8767	16.98	3	3
Q23424	Transmembrane GTPase fzo-1 OS=Caenorhabditis elegans GN=fzo-1 PE=3 SV=1 - [FZO1_CAEEL]	fzo-1	14.99	1	11	11	24	774	87.4071	6.50732																	20.73	1.16	1	1					1.12	1.1	0					64.35	3.23	2	2
Q95QW0	Eukaryotic translation initiation factor 3 subunit L OS=Caenorhabditis elegans GN=eif-3.L PE=3 SV=1 - [EIF3L_CAEEL]	eif-3.L	19.37	1	11	11	17	537	62.4365	5.40186																	66.24	2.23	1	1					1.12	1.1	0					51.81	3.72	2	2
Q9BL83	Related to yeast Vacuolar Protein Sorting factor OS=Caenorhabditis elegans GN=vps-4 PE=1 SV=4 - [Q9BL83_CAEEL]	vps-4	10.7	1	4	4	12	430	48.0738	6.75635																	31.5	2.56	1	1					1.12	1.1	0					43.1	5.12	2	2
Q2HQL4	Glutamine synthetase OS=Caenorhabditis elegans GN=gln-3 PE=1 SV=1 - [Q2HQL4_CAEEL]	gln-3	8.83	3	3	3	8	385	43.226	6.45557																	87.43	3.38	1	1					1.12	1.1	0					74.18	5.19	2	2
Q95XS2	Uncharacterized protein OS=Caenorhabditis elegans GN=CELE_Y38F2AR.9 PE=1 SV=1 - [Q95XS2_CAEEL]	CELE_Y38F2AR.9	24.69	1	2	2	9	81	8.55056	11.9126																	23.82	12.35	1	1					1.12	1.1	0					47.8452	24.69	2	2
Q11117	LAMP family protein lmp-1 OS=Caenorhabditis elegans GN=lmp-1 PE=2 SV=1 - [LMP1_CAEEL]	lmp-1	19.83	1	4	4	7	237	25.776	5.36377																	56.67	7.17	1	1					1.12	1.1	0					49.99	10.97	2	2
Q23166	Uncharacterized protein OS=Caenorhabditis elegans GN=CELE_W04G3.5 PE=1 SV=1 - [Q23166_CAEEL]	CELE_W04G3.5	24.36	2	7	7	11	353	38.9872	8.00146																	29.25	2.55	1	1					1.12	1.1	0					44.95	5.95	2	2
Q21193	Profilin-3 OS=Caenorhabditis elegans GN=pfn-3 PE=2 SV=1 - [PROF3_CAEEL]	pfn-3	15.87	1	2	2	7	126	13.523	6.66846																	38.24	7.94	1	1					1.12	1.1	0					44.84	15.87	2	2
Q95QU0	PCI domain-containing protein 2 homolog OS=Caenorhabditis elegans GN=C27F2.10 PE=3 SV=1 - [PCID2_CAEEL]	C27F2.10	6.78	1	3	3	7	413	47.1269	6.59521																	43.22	2.18	1	1					1.12	1.1	0					77.91	5.08	2	2
Q9U2F5	TIA-1/TIAL RNA binding protein homolog OS=Caenorhabditis elegans GN=tiar-2 PE=1 SV=1 - [Q9U2F5_CAEEL]	tiar-2	10.6	1	4	4	6	434	47.3026	6.06201																	36.4	1.84	1	1					1.12	1.1	0					32.46	4.84	2	2
Q9BL81	Uncharacterized protein OS=Caenorhabditis elegans GN=CELE_Y47G6A.21 PE=1 SV=4 - [Q9BL81_CAEEL]	CELE_Y47G6A.21	17.25	1	3	4	8	255	26.752	8.07471																	71.37	5.88	1	1					1.12	1.1	0					31.58	6.67	2	2
U4PBX2	RNP (RRM RNA binding domain) containing OS=Caenorhabditis elegans GN=rnp-3 PE=1 SV=1 - [U4PBX2_CAEEL]	rnp-3	14.89	2	3	3	7	188	21.415	9.24658																	40.79	5.32	1	1		0			1.12	1.1	0					39.47	9.57	2	2
D5MCN2	La-related protein 1 OS=Caenorhabditis elegans GN=larp-1 PE=3 SV=2 - [LARP1_CAEEL]	larp-1	1.65	1	2	2	6	1150	128.189	9.02686		0												0			21.74	0.96	1	1					1.12	1.1	0		0			40.15	1.65	2	2
Q86D25	Cilia- and flagella-associated protein 20 OS=Caenorhabditis elegans GN=C54C6.6 PE=3 SV=1 - [CFA20_CAEEL]	C54C6.6	10.34	1	2	2	5	203	23.6411	9.14404																	38.21	4.43	1	1					1.12	1.1	0					55.85	10.34	2	2
Q9XWH0	Yeast BUB homolog OS=Caenorhabditis elegans GN=bub-3 PE=1 SV=1 - [Q9XWH0_CAEEL]	bub-3	8.75	1	3	3	3	343	38.1033	7.86963																	31.41	2.33	1	1					1.12	1.1	0					47.05	6.41	2	2
O45502	DNaJ domain (Prokaryotic heat shock protein) OS=Caenorhabditis elegans GN=dnj-12 PE=1 SV=1 - [O45502_CAEEL]	dnj-12	5.22	1	2	2	3	402	44.2802	6.48096																	33.11	1.99	1	1					1.12	1.1	0					53.12	5.22	2	2
Q94123	Aspartic protease OS=Caenorhabditis elegans GN=Ceasp1 PE=2 SV=1 - [Q94123_CAEEL]	Ceasp1	11.6	2	4	4	10	388	41.2205	6.52197																	40.75	4.12	1	1					1.12	1.1	0									26.74	3.09	1	1
Q02335	TPR repeat-containing protein ZK370.8 OS=Caenorhabditis elegans GN=ZK370.8 PE=4 SV=3 - [YOL8_CAEEL]	ZK370.8	36.91	1	22	22	46	569	64.8252	6.44287																	38.67	1.93	1	1					1.12	1.1	0					22.52	2.28	1	1
Q19346	Uncharacterized protein OS=Caenorhabditis elegans GN=CELE_F11C1.5 PE=1 SV=3 - [Q19346_CAEEL]	CELE_F11C1.5	7.15	5	11	11	17	1804	203.963	7.00537																	20.9	0.61	1	1					1.12	1.1	0					84.21	0.78	1	1
Q21481	DeHydrogenases, Short chain OS=Caenorhabditis elegans GN=dhs-28 PE=1 SV=1 - [Q21481_CAEEL]	dhs-28	24.77	1	9	9	15	436	46.2338	8.93896																	60.58	3.67	1	1					1.12	1.1	0					66.02	3.67	1	1
Q9XU45	Uncharacterized protein OS=Caenorhabditis elegans GN=B0379.1 PE=1 SV=1 - [Q9XU45_CAEEL]	B0379.1	24.53	1	5	5	7	212	24.7634	9.49561																	21.92	3.77	1	1					1.12	1.1	0					34.76	5.66	1	1
O01422	COP9 signalosome complex subunit 2 OS=Caenorhabditis elegans GN=csn-2 PE=1 SV=2 - [CSN2_CAEEL]	csn-2	9.09	1	4	4	7	495	56.7445	5.49072																	28.82	2.22	1	1					1.12	1.1	0					34.38	2.22	1	1
A0A0M7RE22	Uncharacterized protein OS=Caenorhabditis elegans GN=CELE_Y45G12B.3 PE=1 SV=1 - [A0A0M7RE22_CAEEL]	CELE_Y45G12B.3	12.71	2	3	3	10	291	32.3168	9.21729																	30.89	4.47	1	1					1.12	1.1	0					29.55	3.09	1	1
P22981	Ras protein let-60 OS=Caenorhabditis elegans GN=let-60 PE=1 SV=1 - [LET60_CAEEL]	let-60	23.91	1	4	4	9	184	20.9695	5.99854																	35.72	5.98	1	1					1.12	1.1	0					24.28	5.98	1	1
O16521	NADH-cytochrome b5 reductase OS=Caenorhabditis elegans GN=hpo-19 PE=1 SV=1 - [O16521_CAEEL]	hpo-19	8.41	2	3	3	7	309	34.7281	8.04541																	55.89	2.59	1	1					1.12	1.1	0					61.69	2.59	1	1
Q22018	Thymidylate kinase OS=Caenorhabditis elegans GN=dtmk-1 PE=3 SV=1 - [KTHY_CAEEL]	dtmk-1	28.44	1	5	5	9	218	24.3274	5.40186																	47.18	9.63	1	1					1.12	1.1	0					42.48	5.96	1	1
Q21544	Uncharacterized protein OS=Caenorhabditis elegans GN=CELE_M153.1 PE=1 SV=1 - [Q21544_CAEEL]	CELE_M153.1	14.7	1	4	4	7	279	29.1474	8.00146																	35.34	4.3	1	1					1.12	1.1	0					39.91	4.3	1	1
Q93459	Cytosolic Fe-S cluster assembly factor NUBP1 homolog OS=Caenorhabditis elegans GN=nubp-1 PE=2 SV=2 - [NUBP1_CAEEL]	nubp-1	8.95	1	2	2	5	313	33.0167	5.04639																	33.3	2.88	1	1					1.12	1.1	0					38.44	2.88	1	1
P27798	Calreticulin OS=Caenorhabditis elegans GN=crt-1 PE=3 SV=1 - [CALR_CAEEL]	crt-1	5.06	1	2	2	6	395	45.5881	4.70361																	44.93	2.78	1	1		0			1.12	1.1	0					62.61	2.78	1	1
Q9U1Z4	Uncharacterized protein OS=Caenorhabditis elegans GN=CELE_Y60A3A.9 PE=1 SV=1 - [Q9U1Z4_CAEEL]	CELE_Y60A3A.9	12.8	2	3	3	7	211	24.5084	6.53662																	30.72	4.27	1	1					1.12	1.1	0					50.96	5.21	1	1
G5EDF5	Mitochondrial elongation factor Tu homologue OS=Caenorhabditis elegans GN=tufm-2 PE=1 SV=1 - [G5EDF5_CAEEL]	tufm-2	8.43	1	3	3	5	439	47.8006	8.104																	0	2.28	1	1					1.12	1.1	0					28.11	2.05	1	1
Q9GZH2	RuvB-like 2 OS=Caenorhabditis elegans GN=ruvb-2 PE=1 SV=1 - [RUVB2_CAEEL]	ruvb-2	10.04	1	3	3	6	448	49.2678	5.80811																	58.15	2.9	1	1					1.12	1.1	0					90.02	2.9	1	1
Q22633	4-hydroxyphenylpyruvate dioxygenase OS=Caenorhabditis elegans GN=hpd-1 PE=3 SV=1 - [HPPD_CAEEL]	hpd-1	8.4	1	2	2	4	393	44.3551	5.66846																	27.24	3.05	1	1					1.12	1.1	0					24.74	3.05	1	1
P91398	C. Elegans Y-box OS=Caenorhabditis elegans GN=cey-3 PE=1 SV=1 - [P91398_CAEEL]	cey-3	16.6	1	4	4	7	265	29.2261	8.54346																	60.53	3.77	1	1					1.12	1.1	0					29.34	6.04	1	1
Q9XXD2	EXOSome (Multiexonuclease complex) component OS=Caenorhabditis elegans GN=exos-1 PE=1 SV=1 - [Q9XXD2_CAEEL]	exos-1	10.1	1	2	2	5	208	23.3074	8.96826																	44.7	4.81	1	1					1.12	1.1	0					51.64	4.81	1	1
G8JY03	DEAD boX helicase homolog OS=Caenorhabditis elegans GN=ddx-15 PE=1 SV=1 - [G8JY03_CAEEL]	ddx-15	2.86	2	2	2	4	700	79.7677	7.89893																	34.38	1.57	1	1					1.12	1.1	0					42.32	1.57	1	1
Q95XX0	Ubiquitin-conjugating enzyme E2 13 OS=Caenorhabditis elegans GN=ubc-13 PE=1 SV=2 - [UBC13_CAEEL]	ubc-13	17.88	1	2	2	5	151	16.8908	6.56592																	24.14	12.58	1	1					1.12	1.1	0					25.33	12.58	1	1
Q9NAI5	Uncharacterized protein OS=Caenorhabditis elegans GN=CELE_Y39G8B.1 PE=1 SV=1 - [Q9NAI5_CAEEL]	CELE_Y39G8B.1	11.39	4	3	3	5	316	35.192	6.37939																	24.27	2.53	1	1					1.12	1.1	0					38.35	2.53	1	1
Q20848	Putative pyrroline-5-carboxylate reductase OS=Caenorhabditis elegans GN=F55G1.9 PE=3 SV=1 - [P5CR_CAEEL]	F55G1.9	11.71	1	3	3	3	299	32.0361	6.0874																	32.07	4.01	1	1					1.12	1.1	0					21.73	3.68	1	1
P91189	DNaJ domain (Prokaryotic heat shock protein) OS=Caenorhabditis elegans GN=dnj-7 PE=1 SV=1 - [P91189_CAEEL]	dnj-7	4.48	1	2	2	2	491	55.9121	6.56592																	28.34	1.63	1	1					1.12	1.1	0					63.82	2.85	1	1
G4SLH0	Titin homolog OS=Caenorhabditis elegans GN=ttn-1 PE=1 SV=2 - [TTN1_CAEEL]	ttn-1	4.75	1	11	11	14	18562	2055.47	5.07178		0				0											19.89	2.23	1	1		0			1.12	1.1	0		0				0
A0A061AD41	Uncharacterized protein OS=Caenorhabditis elegans GN=B0513.5 PE=1 SV=1 - [A0A061AD41_CAEEL]	B0513.5	23.5	2	9	9	14	515	58.4587	8.19189																	34.45	3.3	1	1					1.12	1.1	0
G5EBN5	Enhancer of Glp-One (Glp-1) OS=Caenorhabditis elegans GN=ego-2 PE=1 SV=1 - [G5EBN5_CAEEL]	ego-2	3.22	2	4	4	7	1492	161.25	6.45557														0			43.98	0.74	1	1		0			1.12	1.1	0						0
P34308	Calpain clp-1 OS=Caenorhabditis elegans GN=clp-1 PE=3 SV=4 - [CAN_CAEEL]	clp-1	3.97	1	3	3	7	780	83.5904	5.0083																	43.46	1.67	1	1					1.12	1.1	0
Q9GRZ2	Yeast PRP (Splicing factor) related OS=Caenorhabditis elegans GN=prp-6 PE=1 SV=3 - [Q9GRZ2_CAEEL]	prp-6	3.72	1	3	3	6	968	109.092	7.06396																	21.02	1.24	1	1					1.12	1.1	0
O44827	Facilitated glucose transporter protein 1 OS=Caenorhabditis elegans GN=fgt-1 PE=1 SV=2 - [FGT1_CAEEL]	fgt-1	7.25	1	2	2	5	510	55.0326	8.35303																	38.63	2.16	1	1					1.12	1.1	0
O45444	C-type LECtin OS=Caenorhabditis elegans GN=clec-63 PE=1 SV=1 - [O45444_CAEEL]	clec-63	8.52	1	3	3	5	411	44.4948	5.021																	25.69	3.16	1	1					1.12	1.1	0
Q23381	Probable methylmalonyl-CoA mutase, mitochondrial OS=Caenorhabditis elegans GN=mmcm-1 PE=3 SV=2 - [MUTA_CAEEL]	mmcm-1	4.44	1	3	3	6	744	81.6314	6.45557																	38.95	1.34	1	1					1.12	1.1	0
Q21053	Vacuolar protein sorting-associated protein 35 OS=Caenorhabditis elegans GN=vps-35 PE=1 SV=3 - [Q21053_CAEEL]	vps-35	5.36	2	3	3	3	821	93.793	5.26221																	22.89	1.1	1	1		0			1.12	1.1	0
G5ED27	High Incidence of Males (Increased X chromosome loss) OS=Caenorhabditis elegans GN=him-4 PE=1 SV=1 - [G5ED27_CAEEL]	him-4	0.54	3	2	2	4	5175	568.127	5.26221		0				0				0				0			0	0.25	1	1					1.12	1.1	0						0
Q21549	Glutathione synthetase OS=Caenorhabditis elegans GN=gss-1 PE=1 SV=2 - [Q21549_CAEEL]	gss-1	5.92	1	3	3	4	490	55.3576	6.39209						0											24.07	1.63	1	1					1.12	1.1	0
Q20964	LYSozyme OS=Caenorhabditis elegans GN=lys-4 PE=1 SV=1 - [Q20964_CAEEL]	lys-4	15.89	2	3	3	7	214	23.5927	7.45947																	24.35	4.21	1	1					1.12	1.1	0
Q20117	Glutamate--cysteine ligase OS=Caenorhabditis elegans GN=gcs-1 PE=1 SV=2 - [GSH1_CAEEL]	gcs-1	3.36	1	2	2	3	654	74.3213	6.7124																	35.04	1.38	1	1					1.12	1.1	0
G5EC24	Tyrosine-protein phosphatase non-receptor type OS=Caenorhabditis elegans GN=ptp-2 PE=1 SV=1 - [G5EC24_CAEEL]	ptp-2	5.24	1	2	2	3	668	76.6951	8.17725																	46.79	2.1	1	1					1.12	1.1	0
Q9XVR6	Ubiquitin thioesterase otubain-like OS=Caenorhabditis elegans GN=otub-1 PE=1 SV=1 - [OTUBL_CAEEL]	otub-1	8.45	1	2	2	6	284	32.2727	4.50049																	56.33	4.23	1	1					1.12	1.1	0
Q22888	Eukaryotic translation initiation factor 4E-4 OS=Caenorhabditis elegans GN=ife-4 PE=2 SV=1 - [IF4E4_CAEEL]	ife-4	9.91	1	2	2	5	212	24.5682	6.68311		0												0			46.98	4.72	1	1		0			1.12	1.1	0						0				0
K8ES75	CRAL/TRIO and GOLD domain containing OS=Caenorhabditis elegans GN=ctg-1 PE=1 SV=1 - [K8ES75_CAEEL]	ctg-1	7.99	3	2	2	3	288	32.9284	5.021																	42.58	2.78	1	1					1.12	1.1	0
G5EGA6	Dehydrogenase/reductase SDR family member 4 OS=Caenorhabditis elegans GN=dhrs-4 PE=1 SV=1 - [DHRS4_CAEEL]	dhrs-4	6.92	1	2	2	2	260	27.5725	7.48877																	27.47	3.46	1	1					1.12	1.1	0
Q9XVZ6	Uncharacterized protein OS=Caenorhabditis elegans GN=CELE_Y54G11A.3 PE=1 SV=1 - [Q9XVZ6_CAEEL]	CELE_Y54G11A.3	4.96	1	2	2	3	504	56.7347	6.30322																	32.34	2.18	1	1					1.12	1.1	0
Q20636	Guanine nucleotide-binding protein subunit beta-2 OS=Caenorhabditis elegans GN=gpb-2 PE=1 SV=2 - [GBB2_CAEEL]	gpb-2	5.34	1	2	2	2	356	39.4282	6.02393																	20.46	2.25	1	1					1.12	1.1	0
H2KZ18	Adenosine MonoPhosphate Deaminase homolog OS=Caenorhabditis elegans GN=ampd-1 PE=1 SV=1 - [H2KZ18_CAEEL]	ampd-1	3.06	3	2	2	2	784	90.053	6.63916																	31.98	1.4	1	1					1.12	1.1	0
G5EDW8	Uncharacterized protein OS=Caenorhabditis elegans GN=VF13D12L.3 PE=1 SV=1 - [G5EDW8_CAEEL]	VF13D12L.3	4.75	1	2	2	2	400	42.7996	6.62451																	20.46	2.5	1	1					1.12	1.1	0
B3GWC0	NuDiX family OS=Caenorhabditis elegans GN=ndx-9 PE=1 SV=1 - [B3GWC0_CAEEL]	ndx-9	7.18	2	2	2	2	348	39.0949	6.72705																	23.51	3.45	1	1					1.12	1.1	0
Q21733	Dwarfin sma OS=Caenorhabditis elegans GN=daf-8 PE=3 SV=1 - [Q21733_CAEEL]	daf-8	4.58	1	2	2	2	546	61.9321	5.97314														0			33.31	2.01	1	1					1.12	1.1	0
P34524	Ribosome biogenesis protein BRX1 homolog OS=Caenorhabditis elegans GN=K12H4.3 PE=3 SV=1 - [BRX1_CAEEL]	K12H4.3	5.4	1	2	2	2	352	40.2086	9.0708																	20.57	1.99	1	1					1.12	1.1	0
U4PBR8	Uncharacterized protein OS=Caenorhabditis elegans GN=par-3 PE=1 SV=1 - [U4PBR8_CAEEL]	par-3	74.69	2	0	119	1891	1300	140.844	9.40771																												6956.26	53	71	257	19815.8	69.46	107	684	14179.6	66.15	77	497
U4PBE6	Uncharacterized protein OS=Caenorhabditis elegans GN=par-3 PE=1 SV=1 - [U4PBE6_CAEEL]	par-3	72.33	2	0	126	1910	1330	144.001	8.95361																												6973.87	51.28	72	251	20972.9	68.95	115	689	15230	64.14	83	506
U4PM79	Uncharacterized protein OS=Caenorhabditis elegans GN=par-3 PE=1 SV=1 - [U4PM79_CAEEL]	par-3	76.1	2	0	119	1875	1251	135.61	9.31982																												6894.88	53.56	71	256	19496.8	70.66	107	679	13817.2	67.23	78	492
U4PRH0	Uncharacterized protein OS=Caenorhabditis elegans GN=par-3 PE=1 SV=1 - [U4PRH0_CAEEL]	par-3	60.8	2	0	118	1777	1533	167.582	9.71533																		0										5932.43	41.81	66	221	19348	57.21	107	649	14916.8	46.77	71	487
U4PM75	Uncharacterized protein OS=Caenorhabditis elegans GN=par-3 PE=1 SV=1 - [U4PM75_CAEEL]	par-3	60.72	2	1	118	1776	1530	167.251	9.71533																		0										5925.51	41.24	65	220	19349.7	57.78	108	650	14916.8	46.86	71	487
C1P633	MAGI (Membrane Associated Guanylate kinase Inverted) homolog OS=Caenorhabditis elegans GN=magi-1 PE=1 SV=1 - [C1P633_CAEEL]	magi-1	38.8	5	33	33	102	1054	115.134	6.12549																												245.754	5.6	6	8	1322.5	31.88	27	54	500.292	19.07	17	27
G5EFT5	Heat Shock Factor OS=Caenorhabditis elegans GN=hsf-1 PE=1 SV=1 - [G5EFT5_CAEEL]	hsf-1	7.15	2	3	3	5	671	74.9651	5.93506																												109.3	7.15	3	5
Q9BIB7	HnRNP F homolog OS=Caenorhabditis elegans GN=hrpf-1 PE=1 SV=1 - [Q9BIB7_CAEEL]	hrpf-1	10.2	2	5	5	5	549	61.7357	6.771																												78.79	5.28	3	3	40.58	4.92	2	2
H2KYY6	Paralysed Arrest at Two-fold OS=Caenorhabditis elegans GN=pat-12 PE=1 SV=1 - [H2KYY6_CAEEL]	pat-12	11.97	6	1	5	6	476	55.4742	9.53955														0														56.34	4.2	2	2	54.85	9.87	4	4
Q22537	Uncharacterized protein OS=Caenorhabditis elegans GN=CELE_T17H7.1 PE=1 SV=1 - [Q22537_CAEEL]	CELE_T17H7.1	35.92	1	14	14	22	682	72.1061	9.70068																																456.897	34.16	12	13
H2KYS1	Heat Shock Protein OS=Caenorhabditis elegans GN=hsp-43 PE=1 SV=1 - [H2KYS1_CAEEL]	hsp-43	20.65	2	7	7	12	368	43.2149	8.80713																												31.59	4.08	2	2	65.07	8.7	3	3
H2KYZ1	Paralysed Arrest at Two-fold OS=Caenorhabditis elegans GN=pat-12 PE=1 SV=1 - [H2KYZ1_CAEEL]	pat-12	14.16	6	3	7	8	657	76.2478	9.5249														0														23.58	1.52	1	1	159.277	14.16	7	7
Q23188	Reticulon-like protein OS=Caenorhabditis elegans GN=ret-1 PE=1 SV=1 - [Q23188_CAEEL]	ret-1	18.47	7	3	3	8	222	24.7105	8.98291																												105.58	5.41	1	2	67.98	5.41	1	1
G5EEI1	LGL-1 OS=Caenorhabditis elegans GN=lgl-1 PE=1 SV=1 - [G5EEI1_CAEEL]	lgl-1	73.86	1	99	99	1874	941	106.752	6.65381																																				89.89	7.12	6	6
N1NTN5	Uncharacterized protein OS=Caenorhabditis elegans GN=C14C10.5 PE=1 SV=1 - [N1NTN5_CAEEL]	C14C10.5	4.23	2	7	7	11	1892	217.637	6.25244																												83.76	0.53	1	1	84.7795	1.64	3	3
Q8ITY9	Uncharacterized protein OS=Caenorhabditis elegans GN=CELE_R148.5 PE=1 SV=1 - [Q8ITY9_CAEEL]	CELE_R148.5	6.14	2	3	3	4	505	55.8074	7.12256																												35.01	1.98	1	1	42.7033	6.14	3	3
Q19286	Intermediate filament protein ifb-2 OS=Caenorhabditis elegans GN=ifb-2 PE=1 SV=1 - [IFB2_CAEEL]	ifb-2	16.76	3	8	8	10	543	61.5735	5.64307																												0	1.29	1	1	33.7633	3.5	2	2
O17954	Uncharacterized protein OS=Caenorhabditis elegans GN=CELE_LLC1.2 PE=1 SV=1 - [O17954_CAEEL]	CELE_LLC1.2	15.44	2	4	4	7	272	30.3345	6.0874																																42.64	5.51	2	2	64.96	9.93	2	3
Q9XXI9	DNA helicase OS=Caenorhabditis elegans GN=mcm-2 PE=1 SV=1 - [Q9XXI9_CAEEL]	mcm-2	19.07	1	14	14	23	881	99.2602	5.09717																																163.053	9.76	6	6
Q10657	Triosephosphate isomerase OS=Caenorhabditis elegans GN=tpi-1 PE=1 SV=2 - [TPIS_CAEEL]	tpi-1	27.53	1	5	5	12	247	26.5578	6.69775																												26.81	4.05	1	1					37.56	4.05	1	1
Q23089	EXPOrtin (Nuclear export receptor) OS=Caenorhabditis elegans GN=xpo-1 PE=1 SV=2 - [Q23089_CAEEL]	xpo-1	11.48	2	10	10	20	1080	123.776	5.24951																												44.15	0.93	1	1	35.81	0.93	1	1
G5EBH3	SMAll OS=Caenorhabditis elegans GN=sma-1 PE=1 SV=1 - [G5EBH3_CAEEL]	sma-1	2.12	4	8	8	10	3953	457.962	6.34131		0																0				0						26.68	0.18	1	1	27.31	0.25	1	1
H1UBL0	ZO-1 (Zonula Occludens tight junctional protein) Ortholog OS=Caenorhabditis elegans GN=zoo-1 PE=1 SV=1 - [H1UBL0_CAEEL]	zoo-1	2.89	5	3	3	6	1039	115.156	8.32373																												33.09	0.87	1	1	24.62	1.15	1	1
O62198	Uncharacterized protein OS=Caenorhabditis elegans GN=CELE_F32A11.1 PE=1 SV=1 - [O62198_CAEEL]	CELE_F32A11.1	13.48	2	4	4	8	319	35.5014	10.0083										0								0										21.39	2.51	1	1	23.67	2.82	1	1
Q21067	Intermediate filament protein ifc-2 OS=Caenorhabditis elegans GN=ifc-2 PE=2 SV=3 - [IFC2_CAEEL]	ifc-2	8.52	4	5	6	7	622	70.0588	6.75635																		0										38.1	1.13	1	1
Q9N350	Uncharacterized protein OS=Caenorhabditis elegans GN=CELE_Y55F3BR.6 PE=1 SV=3 - [Q9N350_CAEEL]	CELE_Y55F3BR.6	11.67	1	2	2	3	180	19.5279	6.69775																												36.18	6.11	1	1
P34611	B-box type zinc finger protein ncl-1 OS=Caenorhabditis elegans GN=ncl-1 PE=2 SV=1 - [NCL1_CAEEL]	ncl-1	3.53	8	3	3	3	851	91.8962	6.65381																												43.65	1.18	1	1
Q21502	MOG interacting and ectopic P-granules protein 1 OS=Caenorhabditis elegans GN=mep-1 PE=1 SV=2 - [MEP1_CAEEL]	mep-1	2.87	1	2	2	3	870	97.3889	5.2876																												67.14	1.61	1	1
P10299	Glutathione S-transferase P OS=Caenorhabditis elegans GN=gst-1 PE=1 SV=1 - [GSTP1_CAEEL]	gst-1	19.71	1	4	4	5	208	23.8863	6.34131																																66.8896	12.98	3	4
Q22531	Uncharacterized protein OS=Caenorhabditis elegans GN=CELE_T16G12.1 PE=1 SV=4 - [Q22531_CAEEL]	CELE_T16G12.1	1.96	1	3	3	3	1890	216.103	5.03369																						0										71.7887	1.96	3	3
Q21281	Transmembrane matrix receptor MUP-4 OS=Caenorhabditis elegans GN=mup-4 PE=1 SV=4 - [MUP4_CAEEL]	mup-4	2.04	1	3	3	3	2104	229.903	5.24951																																122.99	2.04	3	3
Q7JMT5	Annexin OS=Caenorhabditis elegans GN=nex-2 PE=1 SV=1 - [Q7JMT5_CAEEL]	nex-2	5.71	2	3	3	3	455	49.4143	7.72314																																40.6233	5.71	3	3
O62106	Eukaryotic translation initiation factor 6 OS=Caenorhabditis elegans GN=eif-6 PE=3 SV=1 - [IF6_CAEEL]	eif-6	17.89	1	4	4	9	246	26.2914	4.79248																																33.38	6.1	1	1	26.55	6.1	1	1
Q18983	Uncharacterized protein OS=Caenorhabditis elegans GN=CELE_D2045.2 PE=1 SV=3 - [Q18983_CAEEL]	CELE_D2045.2	5.52	2	8	8	12	1810	200.717	6.1001						0												0														56.55	1.38	2	2
G5EEH9	Nuclear pore complex protein Nup98-Nup96 OS=Caenorhabditis elegans GN=npp-10 PE=2 SV=1 - [NUP98_CAEEL]	npp-10	3.34	1	5	5	9	1678	180.343	6.0874																		0				0										38.15	1.43	2	2
P91495	Nuclear Pore complex Protein OS=Caenorhabditis elegans GN=npp-12 PE=1 SV=1 - [P91495_CAEEL]	npp-12	2.76	1	4	4	7	1847	199.516	6.82959																		0														72.93	1.46	2	2
Q21166	Acetoacetyl-CoA synthetase OS=Caenorhabditis elegans GN=sur-5 PE=2 SV=1 - [SUR5_CAEEL]	sur-5	8.29	1	5	5	9	700	78.2894	6.53662																																42.09	3.71	2	2
Q2EEN1	Uncharacterized protein OS=Caenorhabditis elegans GN=rsd-2 PE=1 SV=1 - [Q2EEN1_CAEEL]	rsd-2	6.82	4	6	6	10	1129	126.605	5.41455																																87.15	1.95	2	2
Q93168	Uncharacterized protein OS=Caenorhabditis elegans GN=C01G10.8 PE=1 SV=1 - [Q93168_CAEEL]	C01G10.8	26.9	1	8	8	13	342	38.5435	5.78271																																41.54	5.26	2	2
Q21190	Protein unc-1 OS=Caenorhabditis elegans GN=unc-1 PE=3 SV=2 - [UNC1_CAEEL]	unc-1	21.05	9	3	5	9	285	31.6365	5.75732																																48.95	6.32	2	2
Q22165	Stomatin-4 OS=Caenorhabditis elegans GN=sto-4 PE=3 SV=2 - [STO4_CAEEL]	sto-4	10.68	8	1	3	7	281	30.8234	8.55811																																48.95	6.41	2	2
D5MCR9	LiPid Depleted OS=Caenorhabditis elegans GN=lpd-9 PE=1 SV=1 - [D5MCR9_CAEEL]	lpd-9	48.81	2	4	4	8	84	9.852	8.96826																																39.81	19.05	2	2
V6CK98	Suppressor Of Clr OS=Caenorhabditis elegans GN=soc-2 PE=1 SV=1 - [V6CK98_CAEEL]	soc-2	7.47	3	4	4	6	549	61.6377	6.55127																																36.73	4.19	2	2
O02252	Prolyl Carboxy Peptidase like OS=Caenorhabditis elegans GN=pcp-3 PE=1 SV=2 - [O02252_CAEEL]	pcp-3	4.26	1	4	4	6	1080	120.955	6.15088																																76.33	2.87	2	2
I2HA98	PhenylAlanine Hydroxylase OS=Caenorhabditis elegans GN=pah-1 PE=1 SV=1 - [I2HA98_CAEEL]	pah-1	7.28	3	3	3	6	453	51.7962	6.07471																																51.46	4.64	2	2
O17626	Uncharacterized protein OS=Caenorhabditis elegans GN=C31C9.2 PE=1 SV=1 - [O17626_CAEEL]	C31C9.2	10.87	1	3	3	3	322	34.6695	6.80029																																73.76	8.07	2	2
Q86GU3	Uncharacterized protein OS=Caenorhabditis elegans GN=C32F10.8 PE=1 SV=1 - [Q86GU3_CAEEL]	C32F10.8	6	2	2	2	3	350	38.6525	7.7085																																52.19	6	2	2
P91240	Signal recognition particle subunit SRP72 OS=Caenorhabditis elegans GN=srpa-72 PE=3 SV=2 - [SRP72_CAEEL]	srpa-72	7.09	1	3	3	4	635	71.3703	8.52881																																48.43	3.94	2	2
Q21916	Uncharacterized protein OS=Caenorhabditis elegans GN=CELE_R10H10.3 PE=1 SV=1 - [Q21916_CAEEL]	CELE_R10H10.3	7.69	2	2	2	3	364	40.4129	4.91943																																66.32	7.69	2	2
Q18076	Uncharacterized protein OS=Caenorhabditis elegans GN=C18B2.5 PE=1 SV=1 - [Q18076_CAEEL]	C18B2.5	4.31	2	3	3	3	673	74.7642	6.68311																																37.82	2.97	2	2
Q9GRZ9	Transmembrane and Coiled-Coil protein OS=Caenorhabditis elegans GN=tcc-1 PE=1 SV=1 - [Q9GRZ9_CAEEL]	tcc-1	3.99	1	2	2	2	676	75.8455	6.94678																																52.84	3.99	2	2
Q21285	Dauer or Aging adult Overexpression OS=Caenorhabditis elegans GN=dao-3 PE=1 SV=2 - [Q21285_CAEEL]	dao-3	6.6	1	2	2	2	303	33.1315	7.51807																																31.13	6.6	2	2
Q9XVX5	Vacuolar protein sorting-associated protein 29 OS=Caenorhabditis elegans GN=vps-29 PE=1 SV=2 - [Q9XVX5_CAEEL]	vps-29	9.09	2	2	2	2	187	21.0519	7.41553																																35.28	9.09	2	2
Q17473	TransThyretin-Related family domain OS=Caenorhabditis elegans GN=ttr-18 PE=1 SV=1 - [Q17473_CAEEL]	ttr-18	15.11	1	2	2	2	139	15.2079	8.14795																																47.54	15.11	2	2
Q93637	Uncharacterized protein OS=Caenorhabditis elegans GN=hpo-34 PE=1 SV=3 - [Q93637_CAEEL]	hpo-34	2.59	5	2	2	2	772	85.596	6.68311																																63.03	2.59	2	2
P90916	Probable histone-binding protein lin-53 OS=Caenorhabditis elegans GN=lin-53 PE=1 SV=2 - [LIN53_CAEEL]	lin-53	14.15	1	5	5	12	417	47.1369	5.04639																																	0			22.91	2.16	1	1
O16517	ATP synthase subunit OS=Caenorhabditis elegans GN=atp-4 PE=1 SV=1 - [O16517_CAEEL]	atp-4	41.09	1	6	6	8	129	13.9484	9.49561																						0											0			23.77	6.98	1	1
Q9U334	Uncharacterized protein OS=Caenorhabditis elegans GN=unc-59 PE=1 SV=1 - [Q9U334_CAEEL]	unc-59	3.7	1	1	2	5	459	52.886	8.67529																		0				0											0			0	1.31	1	1
Q22505	Inner Membrane of MiTochondria protein homolog OS=Caenorhabditis elegans GN=immt-1 PE=1 SV=2 - [Q22505_CAEEL]	immt-1	20.18	1	12	12	20	679	75.9509	7.1665																																39.76	1.62	1	1
G5EBV6	PGL-3 OS=Caenorhabditis elegans GN=pgl-3 PE=1 SV=1 - [G5EBV6_CAEEL]	pgl-3	19.34	2	9	11	20	693	74.7991	5.18604																																25.61	1.88	1	1		0
G5ED93	Protein Phosphatase Four Regulatory subunit OS=Caenorhabditis elegans GN=ppfr-1 PE=1 SV=1 - [G5ED93_CAEEL]	ppfr-1	5.06	4	6	6	14	1364	151.648	4.76709																																36.92	0.81	1	1
Q9TZQ3	P granule abnormality protein 1 OS=Caenorhabditis elegans GN=pgl-1 PE=1 SV=1 - [PGL1_CAEEL]	pgl-1	16.16	2	9	11	19	730	78.4056	5.021																		0														0	1.37	1	1
Q18597	Peroxisomal Membrane Protein related OS=Caenorhabditis elegans GN=pmp-1 PE=1 SV=1 - [Q18597_CAEEL]	pmp-1	12.78	1	4	6	12	665	75.2106	8.55811										0																						42.81	1.95	1	1
S5ZDJ9	NTL-1b OS=Caenorhabditis elegans GN=ntl-1 PE=2 SV=1 - [S5ZDJ9_CAEEL]	ntl-1	6.29	2	9	9	11	1875	208.49	7.75244																						0										30.61	0.53	1	1
Q95Q55	Uncharacterized protein OS=Caenorhabditis elegans GN=CELE_F38A5.2 PE=1 SV=2 - [Q95Q55_CAEEL]	CELE_F38A5.2	10.67	2	5	5	9	450	49.9933	5.36377																																35.06	1.78	1	1
Q629J5	Uncharacterized protein R144.12 OS=Caenorhabditis elegans GN=R144.12 PE=4 SV=1 - [YRRC_CAEEL]	R144.12	27.03	1	7	7	12	333	37.982	6.3667																																30.26	2.7	1	1
G5EDE8	ERGIC-53-like protein OS=Caenorhabditis elegans GN=ile-1 PE=1 SV=1 - [G5EDE8_CAEEL]	ile-1	16.06	1	8	8	13	492	54.9436	6.55127																																24.33	1.63	1	1
Q9UAY9	RNA Polymerase I/III (A/C) shared subunit OS=Caenorhabditis elegans GN=rpac-40 PE=1 SV=2 - [Q9UAY9_CAEEL]	rpac-40	15.3	1	5	5	11	366	41.1431	6.06201																																25.12	3.28	1	1
Q17389	Cullin-1 OS=Caenorhabditis elegans GN=cul-1 PE=1 SV=1 - [CUL1_CAEEL]	cul-1	9.87	1	7	7	9	780	89.4701	6.75635																																31.9	1.41	1	1
Q21525	Uncharacterized protein OS=Caenorhabditis elegans GN=CELE_M05D6.6 PE=1 SV=1 - [Q21525_CAEEL]	CELE_M05D6.6	25.47	1	4	4	8	161	18.2763	9.74463																																28.96	9.32	1	1
O16619	DeHydrogenases, Short chain OS=Caenorhabditis elegans GN=dhs-13 PE=1 SV=1 - [O16619_CAEEL]	dhs-13	21.79	1	6	6	10	257	27.6003	7.03467																		0														28.21	3.11	1	1
O02161	Probable mitochondrial import inner membrane translocase subunit tin-44 OS=Caenorhabditis elegans GN=tin-44 PE=3 SV=1 - [TIM44_CAEEL]	tin-44	21.18	1	7	7	10	425	49.3671	6.81494																																20.07	2.35	1	1
G5ECX9	CaDmium Responsive OS=Caenorhabditis elegans GN=cdr-2 PE=1 SV=1 - [G5ECX9_CAEEL]	cdr-2	16.91	1	3	6	12	278	32.2508	8.66064																																27.69	3.24	1	1
Q09590	NADPH--cytochrome P450 reductase OS=Caenorhabditis elegans GN=emb-8 PE=1 SV=1 - [Q09590_CAEEL]	emb-8	6.34	1	4	4	7	662	75.1607	5.78271																																22.11	1.36	1	1
G5EEK9	V-type proton ATPase subunit a OS=Caenorhabditis elegans GN=vha-5 PE=1 SV=1 - [G5EEK9_CAEEL]	vha-5	4.12	1	3	3	6	873	99.2485	6.53662																																24.75	1.37	1	1
Q9TYR0	Uncharacterized protein OS=Caenorhabditis elegans GN=CELE_H04M03.3 PE=1 SV=1 - [Q9TYR0_CAEEL]	CELE_H04M03.3	11.11	1	3	3	6	333	36.8529	9.34912																																22.58	3.6	1	1
P91175	Uncharacterized protein OS=Caenorhabditis elegans GN=C50F2.3 PE=1 SV=1 - [P91175_CAEEL]	C50F2.3	2.81	1	2	2	5	855	99.4833	5.64307																																28.28	1.52	1	1
P30629	Uncharacterized protein ZK637.2 OS=Caenorhabditis elegans GN=ZK637.2 PE=3 SV=2 - [YOU2_CAEEL]	ZK637.2	23.08	1	3	3	6	143	16.1947	6.93213																																27.1	7.69	1	1
G5EC91	DumPY: shorter than wild-type OS=Caenorhabditis elegans GN=dpy-11 PE=1 SV=1 - [G5EC91_CAEEL]	dpy-11	11.38	1	3	3	6	246	27.3642	9.12939																																23.44	6.1	1	1
Q02332	Probable [pyruvate dehydrogenase (acetyl-transferring)] kinase, mitochondrial OS=Caenorhabditis elegans GN=pdhk-2 PE=3 SV=1 - [PDHK2_CAEEL]	pdhk-2	13.72	1	4	4	8	401	45.2528	6.46826																																30.34	2.74	1	1
P90786	Piwi-like protein OS=Caenorhabditis elegans GN=prg-1 PE=1 SV=1 - [P90786_CAEEL]	prg-1	2.55	1	2	2	5	824	93.7845	8.44092																																45.41	1.46	1	1
O44738	Uncharacterized protein OS=Caenorhabditis elegans GN=CELE_F57B10.5 PE=1 SV=1 - [O44738_CAEEL]	CELE_F57B10.5	15.76	1	3	3	5	203	23.2397	5.8208																		0														25.13	4.93	1	1		0
Q18823	Laminin-like protein lam-2 OS=Caenorhabditis elegans GN=lam-2 PE=1 SV=3 - [LAM2_CAEEL]	lam-2	2.33	1	3	3	4	1633	181.098	4.83057																																31.42	0.73	1	1
G8JY63	STOmatin OS=Caenorhabditis elegans GN=sto-1 PE=1 SV=1 - [G8JY63_CAEEL]	sto-1	12.62	7	3	4	6	325	35.8754	5.56689																						0										41.21	2.46	1	1		0
Q9NEQ8	Uncharacterized protein OS=Caenorhabditis elegans GN=CELE_Y59A8B.8 PE=1 SV=2 - [Q9NEQ8_CAEEL]	CELE_Y59A8B.8	9.03	2	3	3	5	299	32.9374	5.04639																																30.18	3.34	1	1
Q7JLJ3	Protein Phosphatase, Mg2+/Mn2+ dependent OS=Caenorhabditis elegans GN=ppm-1 PE=1 SV=1 - [Q7JLJ3_CAEEL]	ppm-1	9.26	3	3	3	5	367	41.1685	5.05908																						0										25.52	2.45	1	1
Q21754	Phosphoinositide phospholipase C OS=Caenorhabditis elegans GN=plc-4 PE=1 SV=1 - [Q21754_CAEEL]	plc-4	3.99	1	3	3	3	751	85.8146	6.40479																																49.74	1.46	1	1
Q9XTU6	Probable small nuclear ribonucleoprotein E OS=Caenorhabditis elegans GN=snr-6 PE=3 SV=1 - [RUXE_CAEEL]	snr-6	32.22	1	3	3	11	90	10.6036	9.12939																																22.01	15.56	1	1
B3GWD5	Choline Kinase A OS=Caenorhabditis elegans GN=cka-1 PE=1 SV=1 - [B3GWD5_CAEEL]	cka-1	4.91	3	2	2	4	448	51.3738	5.5542																		0														23.19	1.79	1	1
Q17557	SCO (Yeast Suppressor of Cytochrome Oxidase deficiency) homolog OS=Caenorhabditis elegans GN=sco-1 PE=1 SV=1 - [Q17557_CAEEL]	sco-1	7.69	1	2	2	4	312	35.6271	8.35303																																48.07	3.53	1	1
G8JXY9	Uncharacterized protein OS=Caenorhabditis elegans GN=B0416.5 PE=1 SV=1 - [G8JXY9_CAEEL]	B0416.5	5.6	2	2	2	4	464	50.4113	7.1665																																31.06	2.37	1	1
G5EEA8	Annexin OS=Caenorhabditis elegans GN=nex-1 PE=1 SV=1 - [G5EEA8_CAEEL]	nex-1	8.07	1	2	2	3	322	35.6736	6.58057																																41.25	5.28	1	1
Q8WQD7	Uncharacterized protein OS=Caenorhabditis elegans GN=CELE_R04F11.5 PE=1 SV=1 - [Q8WQD7_CAEEL]	CELE_R04F11.5	23.24	1	4	4	5	185	21.5037	5.96045																																30.05	5.41	1	1
O17328	MonoCarboxylate Transporter family OS=Caenorhabditis elegans GN=mct-6 PE=1 SV=2 - [O17328_CAEEL]	mct-6	8.75	1	4	4	5	594	63.4766	5.99854																																28.15	2.19	1	1
Q18038	Uncharacterized protein OS=Caenorhabditis elegans GN=let-716 PE=1 SV=3 - [Q18038_CAEEL]	let-716	2.58	1	4	4	5	1743	192.141	7.6499																																22.68	0.8	1	1
Q65ZB1	PeriLIpiN homolog OS=Caenorhabditis elegans GN=plin-1 PE=1 SV=1 - [Q65ZB1_CAEEL]	plin-1	6.23	3	2	2	3	385	42.5059	5.41455																																38.03	3.38	1	1		0
Q22624	Uncharacterized protein OS=Caenorhabditis elegans GN=CELE_T21B10.3 PE=1 SV=2 - [Q22624_CAEEL]	CELE_T21B10.3	2.14	1	2	2	3	1170	135.448	6.44287																																44.84	1.11	1	1
P55954	Cytochrome c oxidase subunit 5A, mitochondrial OS=Caenorhabditis elegans GN=cco-2 PE=1 SV=2 - [COX5A_CAEEL]	cco-2	22.99	1	4	4	4	174	20.0983	6.21436																																27.63	4.02	1	1
A5JYX4	DeHydrogenases, Short chain OS=Caenorhabditis elegans GN=dhs-3 PE=1 SV=1 - [A5JYX4_CAEEL]	dhs-3	12.05	2	3	3	4	307	33.5205	7.04932																																62.36	4.89	1	1
Q9XW01	Uncharacterized protein OS=Caenorhabditis elegans GN=CELE_Y54G11A.7 PE=1 SV=2 - [Q9XW01_CAEEL]	CELE_Y54G11A.7	8.57	2	3	3	5	467	53.4985	6.04932																																30.45	3	1	1
Q2AAB7	Uncharacterized protein OS=Caenorhabditis elegans GN=CELE_Y92H12A.5 PE=1 SV=1 - [Q2AAB7_CAEEL]	CELE_Y92H12A.5	2.55	2	3	3	4	1375	157.34	6.11279						0				0				0				0				0							0			43.22	0.95	1	1		0
G5EFZ1	2,3-bisphosphoglycerate-independent phosphoglycerate mutase OS=Caenorhabditis elegans GN=ipgm-1 PE=1 SV=1 - [GPMI_CAEEL]	ipgm-1	5.57	1	3	3	3	539	59.1873	6.16357																																20.12	1.48	1	1
P34669	Probable dolichyl-diphosphooligosaccharide--protein glycosyltransferase subunit 3 OS=Caenorhabditis elegans GN=ZK686.3 PE=3 SV=2 - [OST3_CAEEL]	ZK686.3	6.18	1	2	2	4	340	38.803	9.20264																																39.88	3.24	1	1
Q17539	Uncharacterized protein OS=Caenorhabditis elegans GN=C01B10.8 PE=1 SV=1 - [Q17539_CAEEL]	C01B10.8	6.1	1	3	3	4	656	73.2716	6.771																																32.88	1.22	1	1
Q22352	Uncharacterized protein OS=Caenorhabditis elegans GN=CELE_T08H10.1 PE=1 SV=2 - [Q22352_CAEEL]	CELE_T08H10.1	5.41	1	2	2	3	333	37.2915	6.80029																																35.41	2.4	1	1
Q20697	Uncharacterized protein OS=Caenorhabditis elegans GN=CELE_F53B1.4 PE=1 SV=1 - [Q20697_CAEEL]	CELE_F53B1.4	13.45	1	4	4	4	342	38.8805	6.68311																																39.02	4.97	1	1
Q967F4	Cadherin-related hmr-1 OS=Caenorhabditis elegans GN=hmr-1 PE=1 SV=1 - [HMR1_CAEEL]	hmr-1	0.75	1	2	2	2	2920	323.713	4.97021																		0														29.04	0.38	1	1
Q23191	PUF (Pumilio/FBF) domain-containing OS=Caenorhabditis elegans GN=puf-9 PE=1 SV=2 - [Q23191_CAEEL]	puf-9	3.13	1	2	2	2	703	78.5274	6.52197																																30.18	1.71	1	1
P50432	Serine hydroxymethyltransferase OS=Caenorhabditis elegans GN=mel-32 PE=1 SV=2 - [GLYC_CAEEL]	mel-32	4.73	1	3	3	4	507	55.7295	8.52881																																0	1.18	1	1
O02220	Mitochondrial Ribosomal Protein, Large OS=Caenorhabditis elegans GN=mrpl-34 PE=1 SV=1 - [O02220_CAEEL]	mrpl-34	10.05	1	2	2	5	189	21.4172	9.99365																																29.97	3.7	1	1
I2HA91	Uncharacterized protein OS=Caenorhabditis elegans GN=CELE_F28C6.8 PE=1 SV=1 - [I2HA91_CAEEL]	CELE_F28C6.8	6.88	2	2	2	4	189	21.8338	8.67529																		0														29.61	3.17	1	1
Q09278	Uncharacterized protein C45G9.5 OS=Caenorhabditis elegans GN=C45G9.5 PE=4 SV=1 - [YQI5_CAEEL]	C45G9.5	12.66	1	3	3	4	316	35.9949	5.33838																																29.14	3.48	1	1
Q95XD0	EXOSome (Multiexonuclease complex) component OS=Caenorhabditis elegans GN=exos-2 PE=1 SV=1 - [Q95XD0_CAEEL]	exos-2	6.93	1	2	2	4	303	34.0716	7.25439																																34.17	3.96	1	1
Q9N4I0	Actin-related protein 3 OS=Caenorhabditis elegans GN=arx-1 PE=3 SV=1 - [ARP3_CAEEL]	arx-1	8.71	1	3	3	3	425	48.0569	5.74463																																22.78	2.35	1	1
Q9GYS9	Probable 39S ribosomal protein L23, mitochondrial OS=Caenorhabditis elegans GN=mrpl-23 PE=3 SV=1 - [RM23_CAEEL]	mrpl-23	9.43	1	2	2	3	159	19.0827	9.30518																																26.89	4.4	1	1
Q3Y3Z9	Uncharacterized protein OS=Caenorhabditis elegans GN=C01B10.11 PE=1 SV=3 - [Q3Y3Z9_CAEEL]	C01B10.11	10.53	1	3	3	3	304	33.8049	7.84033																																25.56	3.62	1	1
Q18680	Probable inorganic pyrophosphatase 1 OS=Caenorhabditis elegans GN=pyp-1 PE=3 SV=4 - [IPYR_CAEEL]	pyp-1	5.84	1	2	2	2	428	46.4143	6.16357																																71.31	3.27	1	1
Q20012	DeHydrogenases, Short chain OS=Caenorhabditis elegans GN=dhs-20 PE=1 SV=3 - [Q20012_CAEEL]	dhs-20	6.73	1	2	2	2	342	38.7028	8.49951																																36.52	2.92	1	1
Q21080	Uncharacterized protein OS=Caenorhabditis elegans GN=CELE_K01C8.1 PE=1 SV=2 - [Q21080_CAEEL]	CELE_K01C8.1	5.41	1	2	2	5	499	53.7945	8.08936																																36.67	3.01	1	1
Q95Y85	Uncharacterized protein OS=Caenorhabditis elegans GN=pfkb-1.1 PE=1 SV=1 - [Q95Y85_CAEEL]	pfkb-1.1	8.51	3	3	3	4	435	50.5703	6.20166																																30.87	1.84	1	1
O16520	Eukaryotic peptide chain release factor subunit 1 OS=Caenorhabditis elegans GN=erfa-1 PE=3 SV=2 - [ERF1_CAEEL]	erfa-1	3.04	1	3	3	3	559	62.1257	7.37158																																24.61	1.25	1	1
P91477	Proteasome subunit beta type-2 OS=Caenorhabditis elegans GN=pbs-4 PE=3 SV=2 - [PSB2_CAEEL]	pbs-4	10.55	1	2	2	3	199	22.5342	6.90283																																29	4.02	1	1
Q21541	Uncharacterized protein OS=Caenorhabditis elegans GN=CELE_M142.5 PE=1 SV=2 - [Q21541_CAEEL]	CELE_M142.5	13.88	1	2	2	3	209	22.942	7.76709																																32.38	5.26	1	1
O44503	Uncharacterized protein OS=Caenorhabditis elegans GN=CELE_R02D3.1 PE=1 SV=1 - [O44503_CAEEL]	CELE_R02D3.1	2.03	2	2	2	2	934	103.686	7.06396																																28.74	0.86	1	1
P91156	ACINus (Mammalian Apoptotic Chromatin condensation Inducer in the Nucleus) homolog OS=Caenorhabditis elegans GN=acin-1 PE=1 SV=2 - [P91156_CAEEL]	acin-1	3.79	1	2	2	2	580	65.4561	5.12256																																45.28	2.24	1	1
P91027	Calponin Homology Domain containing Protein OS=Caenorhabditis elegans GN=chdp-1 PE=1 SV=1 - [P91027_CAEEL]	chdp-1	8.28	1	2	2	2	338	35.8944	4.83057																																35.43	5.03	1	1
G5ED97	SR-related CTD associated factor 6 OS=Caenorhabditis elegans GN=tag-65 PE=1 SV=1 - [G5ED97_CAEEL]	tag-65	3.11	1	2	2	2	675	77.085	8.14795																																24.74	1.78	1	1
Q9TX86	Discs-large tumor suppressor homolog (Fragment) OS=Caenorhabditis elegans PE=4 SV=1 - [Q9TX86_CAEEL]	#VALUE!	64.43	1	3	19	304	194	21.8379	5.63037										0								0																			0
H2KYC4	Apical Junction Molecule OS=Caenorhabditis elegans GN=ajm-1 PE=1 SV=1 - [H2KYC4_CAEEL]	ajm-1	42.43	4	5	75	222	1480	175.131	7.50342														0				0															0
H2KYC6	Apical Junction Molecule OS=Caenorhabditis elegans GN=ajm-1 PE=1 SV=1 - [H2KYC6_CAEEL]	ajm-1	41.35	2	2	72	215	1439	170.161	7.31299														0				0															0
Q21874	Uncharacterized protein R09E10.5 OS=Caenorhabditis elegans GN=R09E10.5 PE=1 SV=2 - [YF1M_CAEEL]	R09E10.5	18.58	1	25	27	61	1437	163.293	6.34131
Q22638	MItoChondrial Scaffolding protei OS=Caenorhabditis elegans GN=mics-1 PE=1 SV=2 - [Q22638_CAEEL]	mics-1	46.84	1	11	11	60	269	29.7118	5.2749
Q09231	BRICHOS domain-containing protein C09F5.1 OS=Caenorhabditis elegans GN=C09F5.1 PE=4 SV=3 - [YQ21_CAEEL]	C09F5.1	38.07	1	23	23	36	570	64.8628	6.40479
Q564V2	Lateral Signaling Target OS=Caenorhabditis elegans GN=lst-1 PE=4 SV=1 - [Q564V2_CAEEL]	lst-1	32.91	3	10	10	44	234	26.1795	7.76709
Q95QC9	Uncharacterized protein OS=Caenorhabditis elegans GN=CELE_K09F5.6 PE=1 SV=2 - [Q95QC9_CAEEL]	CELE_K09F5.6	20.7	1	17	17	25	802	89.9921	9.48096
G5EBP5	Uncharacterized protein OS=Caenorhabditis elegans GN=CELE_ZC247.1 PE=1 SV=1 - [G5EBP5_CAEEL]	CELE_ZC247.1	18.98	1	14	15	30	4389	496.102	5.17334																		0
Q18031	Nicotinamide Nucleotide Transhydrogenase OS=Caenorhabditis elegans GN=nnt-1 PE=1 SV=2 - [Q18031_CAEEL]	nnt-1	17	1	17	17	32	1041	109.609	7.81104
G5EDB6	ParaPleGiN AAA protease family OS=Caenorhabditis elegans GN=ppgn-1 PE=1 SV=1 - [G5EDB6_CAEEL]	ppgn-1	13.92	2	14	14	22	747	82.7609	9.05615						0
Q2EEM5	USO1 (Yeast transport protein) homolog OS=Caenorhabditis elegans GN=uso-1 PE=1 SV=1 - [Q2EEM5_CAEEL]	uso-1	13.94	2	11	11	18	875	99.3246	4.97021
Q94263	Mitochondrial Rho GTPase 1 OS=Caenorhabditis elegans GN=miro-1 PE=3 SV=1 - [MIRO1_CAEEL]	miro-1	16	2	9	9	17	625	70.1776	5.10986		0
Q9N419	Neuronal SYmmetry OS=Caenorhabditis elegans GN=nsy-4 PE=1 SV=3 - [Q9N419_CAEEL]	nsy-4	27.39	1	8	8	15	303	33.7679	7.28369
Q20762	Uncharacterized protein F54D1.6 OS=Caenorhabditis elegans GN=F54D1.6 PE=1 SV=4 - [YAO6_CAEEL]	F54D1.6	4.57	1	6	8	10	1423	163.096	6.55127
Q18598	Peroxisomal Membrane Protein related OS=Caenorhabditis elegans GN=pmp-2 PE=1 SV=1 - [Q18598_CAEEL]	pmp-2	17.1	1	8	10	18	661	74.803	9.0708
H2L265	CYLinDromatosis (Human disease gene) homolog OS=Caenorhabditis elegans GN=cyld-1 PE=1 SV=1 - [H2L265_CAEEL]	cyld-1	9.71	3	7	7	14	834	92.6361	8.32373
Q9XWI1	Uncharacterized protein OS=Caenorhabditis elegans GN=CELE_Y54E2A.4 PE=1 SV=2 - [Q9XWI1_CAEEL]	CELE_Y54E2A.4	3.47	2	6	6	10	2017	228.173	7.00537																		0				0
Q18965	Uncharacterized protein OS=Caenorhabditis elegans GN=eat-3 PE=1 SV=3 - [Q18965_CAEEL]	eat-3	10.17	1	9	9	12	964	110.185	8.04541						0												0															0
P34355	Probable peroxisomal acyl-coenzyme A oxidase 5 OS=Caenorhabditis elegans GN=acox-5 PE=3 SV=1 - [ACOX5_CAEEL]	acox-5	11.38	1	7	7	12	659	74.6663	6.82959
Q18994	Uncharacterized protein OS=Caenorhabditis elegans GN=CELE_D2085.3 PE=1 SV=1 - [Q18994_CAEEL]	CELE_D2085.3	9.46	1	6	6	13	666	75.5427	4.97021
O18693	Fatty Acid CoA Synthetase family OS=Caenorhabditis elegans GN=acs-2 PE=1 SV=1 - [O18693_CAEEL]	acs-2	10.19	1	6	6	7	618	69.7051	7.94287																		0											0
P46576	SAM50-like protein gop-3 OS=Caenorhabditis elegans GN=gop-3 PE=2 SV=2 - [SAM50_CAEEL]	gop-3	14.29	1	6	6	13	434	47.0975	9.17334
H1ZUW7	Very Early Transcript OS=Caenorhabditis elegans GN=vet-2 PE=1 SV=1 - [H1ZUW7_CAEEL]	vet-2	10.84	2	7	7	8	729	83.5151	5.07178
O01847	TIAM (Mammalian Tumor Invasion And Metastasis factor) homolog OS=Caenorhabditis elegans GN=tiam-1 PE=4 SV=3 - [O01847_CAEEL]	tiam-1	8.44	1	7	7	9	889	100.563	7.73779
Q19131	Nuclear Pore complex Protein OS=Caenorhabditis elegans GN=npp-5 PE=1 SV=1 - [Q19131_CAEEL]	npp-5	6.77	1	5	5	7	813	91.7537	5.16064
G5EF99	Uncharacterized protein OS=Caenorhabditis elegans GN=CELE_ZK1128.7 PE=1 SV=1 - [G5EF99_CAEEL]	CELE_ZK1128.7	31.71	1	6	6	12	205	22.9742	6.04932
V6CIR8	Receptor Mediated Endocytosis OS=Caenorhabditis elegans GN=rme-2 PE=1 SV=1 - [V6CIR8_CAEEL]	rme-2	8.51	5	6	6	10	846	94.0644	5.12256
H2KYN3	Acyl CoA DeHydrogenase OS=Caenorhabditis elegans GN=acdh-13 PE=1 SV=1 - [H2KYN3_CAEEL]	acdh-13	8.43	1	5	5	11	617	67.9492	6.37939
Q23044	Uncharacterized protein OS=Caenorhabditis elegans GN=CELE_T22B7.7 PE=1 SV=1 - [Q23044_CAEEL]	CELE_T22B7.7	16.54	1	6	6	10	393	44.4035	8.45557
O01756	Uncharacterized protein OS=Caenorhabditis elegans GN=CELE_F55A12.5 PE=1 SV=2 - [O01756_CAEEL]	CELE_F55A12.5	6.47	1	5	5	7	835	93.9972	4.71631
P54936	Protein lin-2 OS=Caenorhabditis elegans GN=lin-2 PE=1 SV=1 - [LIN2_CAEEL]	lin-2	6.14	1	5	5	8	961	108.743	6.39209
G5EFH7	Arf-1 Guanine nucleotide Exchange Factor homolog OS=Caenorhabditis elegans GN=agef-1 PE=1 SV=1 - [G5EFH7_CAEEL]	agef-1	4.52	2	6	6	7	1594	179.066	5.52881
P34501	Uncharacterized protein K03H1.5 OS=Caenorhabditis elegans GN=K03H1.5 PE=1 SV=2 - [YMS5_CAEEL]	K03H1.5	2.96	1	5	5	5	1385	159.08	8.25049
Q9GYM4	Uncharacterized protein OS=Caenorhabditis elegans GN=CELE_R03H10.2 PE=1 SV=1 - [Q9GYM4_CAEEL]	CELE_R03H10.2	6.28	1	2	2	5	382	42.5895	8.86572
Q9U2G4	PUF (Pumilio/FBF) domain-containing OS=Caenorhabditis elegans GN=puf-3 PE=1 SV=1 - [Q9U2G4_CAEEL]	puf-3	10.76	1	4	5	8	502	56.9051	6.58057														0
Q9U2F2	Carnitine Palmitoyl Transferase OS=Caenorhabditis elegans GN=cpt-1 PE=1 SV=3 - [Q9U2F2_CAEEL]	cpt-1	7.06	1	5	5	6	779	89.3104	8.27979
Q689A0	Uncharacterized protein OS=Caenorhabditis elegans GN=CELE_H08J11.2 PE=1 SV=1 - [Q689A0_CAEEL]	CELE_H08J11.2	13.48	1	3	3	6	319	35.2842	4.28467
G5EGS5	Uncharacterized protein OS=Caenorhabditis elegans GN=gbf-1 PE=1 SV=1 - [G5EGS5_CAEEL]	gbf-1	3.24	2	5	5	7	1975	219.394	5.79541
Q22528	Uncharacterized protein OS=Caenorhabditis elegans GN=ekl-6 PE=1 SV=2 - [Q22528_CAEEL]	ekl-6	4.03	1	4	4	6	1142	131.279	6.87354
P54815	Mitochondrial sorting homolog OS=Caenorhabditis elegans GN=mspn-1 PE=3 SV=2 - [MSP1_CAEEL]	mspn-1	21.05	1	7	7	10	342	37.6386	6.45557
G5ECK7	Dynein Light Intermediate chain OS=Caenorhabditis elegans GN=dli-1 PE=1 SV=1 - [G5ECK7_CAEEL]	dli-1	15.65	2	6	6	8	441	48.3849	5.98584
Q21551	Coiled coil Helix Coiled coiled Helix domain OS=Caenorhabditis elegans GN=chch-3 PE=1 SV=1 - [Q21551_CAEEL]	chch-3	44.38	1	7	7	7	169	19.1817	5.5415
Q95Q35	EXOCyst component OS=Caenorhabditis elegans GN=exoc-8 PE=1 SV=1 - [Q95Q35_CAEEL]	exoc-8	6.27	2	4	4	6	686	77.7625	5.43994
Q965W8	Uncharacterized protein OS=Caenorhabditis elegans GN=CELE_Y39H10A.6 PE=1 SV=4 - [Q965W8_CAEEL]	CELE_Y39H10A.6	6.4	1	4	4	5	672	76.5084	7.54736
Q21182	Uncharacterized protein OS=Caenorhabditis elegans GN=CELE_K03B8.6 PE=1 SV=2 - [Q21182_CAEEL]	CELE_K03B8.6	9.67	1	4	4	4	331	38.4421	9.72998
Q9XVQ2	Translocase, Inner Mitochondrial Membrane OS=Caenorhabditis elegans GN=timm-23 PE=1 SV=1 - [Q9XVQ2_CAEEL]	timm-23	11.16	1	3	3	8	242	25.0503	6.68311
Q19020	Dynein heavy chain, cytoplasmic OS=Caenorhabditis elegans GN=dhc-1 PE=1 SV=1 - [DYHC_CAEEL]	dhc-1	1.49	1	7	7	7	4568	521.249	6.26514																		0																			0
H2KZE9	SynTrophiN OS=Caenorhabditis elegans GN=stn-2 PE=1 SV=1 - [H2KZE9_CAEEL]	stn-2	13.06	2	7	7	7	513	58.1411	5.73193
Q17948	Protein Phosphatase 2A (Two A) Regulatory subunit OS=Caenorhabditis elegans GN=pptr-2 PE=1 SV=1 - [Q17948_CAEEL]	pptr-2	8.26	4	4	4	7	557	64.4008	6.44287
Q9XXN2	Inner Membrane of MiTochondria protein homolog OS=Caenorhabditis elegans GN=immt-2 PE=1 SV=2 - [Q9XXN2_CAEEL]	immt-2	10.09	1	5	5	6	654	72.5786	9.36377																																	0				0
G5EFI4	Galectin OS=Caenorhabditis elegans GN=lec-5 PE=1 SV=1 - [G5EFI4_CAEEL]	lec-5	13.06	1	4	4	5	314	35.4153	7.97217
O62178	Receptor Mediated Endocytosis OS=Caenorhabditis elegans GN=rme-8 PE=1 SV=3 - [O62178_CAEEL]	rme-8	3.61	2	8	8	8	2271	258.173	6.75635
O17735	Uncharacterized protein OS=Caenorhabditis elegans GN=CELE_D2023.6 PE=1 SV=1 - [O17735_CAEEL]	CELE_D2023.6	10.74	1	5	5	8	512	58.0063	8.49951
Q21504	Uncharacterized protein OS=Caenorhabditis elegans GN=CELE_M04B2.4 PE=1 SV=1 - [Q21504_CAEEL]	CELE_M04B2.4	12.52	1	5	5	8	527	59.9806	7.69385
Q19265	Asparagine Linked Glycosylation (ALG) homolog, Nematode OS=Caenorhabditis elegans GN=algn-2 PE=1 SV=2 - [Q19265_CAEEL]	algn-2	10.5	1	4	4	7	400	45.5803	5.93506
E2JKY8	DyNactin Complex component OS=Caenorhabditis elegans GN=dnc-1 PE=1 SV=1 - [E2JKY8_CAEEL]	dnc-1	5.42	5	6	6	6	1088	123.619	5.41455		0				0																0											0				0
G5EEM5	Zygote defective protein 9 OS=Caenorhabditis elegans GN=zyg-9 PE=1 SV=1 - [ZYG9_CAEEL]	zyg-9	4.1	1	5	5	6	1415	156.09	7.56201						0												0															0				0
Q18969	RAB family OS=Caenorhabditis elegans GN=rab-39 PE=1 SV=2 - [Q18969_CAEEL]	rab-39	26.64	1	5	5	7	229	25.9566	5.68115
G5ED95	Tyrosine--tRNA ligase OS=Caenorhabditis elegans GN=yars-1 PE=1 SV=1 - [G5ED95_CAEEL]	yars-1	6.51	1	5	5	6	722	80.6423	6.02393
Q93204	Glutathione peroxidase OS=Caenorhabditis elegans GN=gpx-5 PE=1 SV=3 - [Q93204_CAEEL]	gpx-5	13.45	1	4	4	6	223	25.8215	5.22412
Q9NEQ0	Omega-3 fatty acid desaturase fat-1 OS=Caenorhabditis elegans GN=fat-1 PE=2 SV=1 - [FAT1_CAEEL]	fat-1	12.44	1	5	6	9	402	46.529	6.62451
O44175	RFC (DNA replication factor) family OS=Caenorhabditis elegans GN=rfc-2 PE=1 SV=1 - [O44175_CAEEL]	rfc-2	16.77	2	6	6	10	334	37.5387	8.6167
G5EDY8	Dynamin-Related Protein OS=Caenorhabditis elegans GN=drp-1 PE=1 SV=1 - [G5EDY8_CAEEL]	drp-1	12.06	7	8	8	9	705	79.2157	6.63916																																	0
Q21436	Nuclear Pore complex Protein OS=Caenorhabditis elegans GN=npp-3 PE=1 SV=1 - [Q21436_CAEEL]	npp-3	4.66	1	6	7	7	1696	191.203	6.23975																						0															0
H2KZQ9	Uncharacterized protein OS=Caenorhabditis elegans GN=CELE_F13B9.1 PE=1 SV=1 - [H2KZQ9_CAEEL]	CELE_F13B9.1	4.41	3	6	6	7	1609	179.164	5.85889
Q17782	BTB and MATH domain containing OS=Caenorhabditis elegans GN=bath-44 PE=4 SV=2 - [Q17782_CAEEL]	bath-44	7.95	2	2	2	5	390	43.8331	6.90283
Q95YD5	Vacuolar H ATPase OS=Caenorhabditis elegans GN=vha-16 PE=1 SV=1 - [Q95YD5_CAEEL]	vha-16	16.67	1	5	5	8	348	39.912	5.021
Q8MQC1	Uncharacterized protein OS=Caenorhabditis elegans GN=C25H3.7 PE=1 SV=1 - [Q8MQC1_CAEEL]	C25H3.7	15.64	1	4	4	7	275	31.5736	9.31982																																	0
G5EBY3	Non-muscle MYosin OS=Caenorhabditis elegans GN=nmy-2 PE=1 SV=1 - [G5EBY3_CAEEL]	nmy-2	1.8	2	3	3	5	2003	231.104	5.64307						0																											0
O44411	Nucleolar GTP-binding protein 1 OS=Caenorhabditis elegans GN=nog-1 PE=1 SV=1 - [NOG1_CAEEL]	nog-1	3.38	1	2	2	5	681	78.4372	9.02686
Q93896	MonoCarboxylate Transporter family OS=Caenorhabditis elegans GN=mct-3 PE=1 SV=1 - [Q93896_CAEEL]	mct-3	9.23	1	4	4	5	596	63.8441	5.88428
Q18090	Mitochondrial import receptor subunit TOM40 homolog OS=Caenorhabditis elegans GN=C18E9.6 PE=3 SV=1 - [TOM40_CAEEL]	C18E9.6	12.62	1	3	3	6	301	32.3656	7.60596
Q8T3D2	Uncharacterized protein OS=Caenorhabditis elegans GN=CELE_T08G11.1 PE=1 SV=1 - [Q8T3D2_CAEEL]	CELE_T08G11.1	1.29	2	3	3	3	3185	356.337	6.34131						0																0
Q9BIB8	IMportin Beta family OS=Caenorhabditis elegans GN=imb-1 PE=1 SV=3 - [Q9BIB8_CAEEL]	imb-1	3.91	1	3	3	3	896	98.6944	5.0083																		0
Q19262	Exocyst complex component 3 OS=Caenorhabditis elegans GN=sec-6 PE=3 SV=2 - [EXOC3_CAEEL]	sec-6	4.65	1	3	3	3	796	90.5964	6.55127
Q27492	DNA-directed RNA polymerase OS=Caenorhabditis elegans GN=rpc-2 PE=1 SV=2 - [Q27492_CAEEL]	rpc-2	2.6	1	3	3	3	1154	129.001	8.71924
D3NQA6	Uncharacterized protein OS=Caenorhabditis elegans GN=CELE_Y105C5A.15 PE=1 SV=2 - [D3NQA6_CAEEL]	CELE_Y105C5A.15	3.67	4	3	3	3	762	84.7983	6.30322
O17237	Protein melted homolog OS=Caenorhabditis elegans GN=K10B4.3 PE=3 SV=3 - [MELT_CAEEL]	K10B4.3	4.48	1	3	3	3	871	97.8267	8.57275
Q20830	Uncharacterized protein OS=Caenorhabditis elegans GN=CELE_F55D12.1 PE=1 SV=1 - [Q20830_CAEEL]	CELE_F55D12.1	23.4	1	3	3	3	141	16.5085	7.76709
Q18286	Exocyst complex component 6 OS=Caenorhabditis elegans GN=sec-15 PE=3 SV=4 - [EXOC6_CAEEL]	sec-15	6.24	1	3	3	4	817	93.8183	6.25244										0
Q23495	HEAT repeat-containing protein 1 homolog OS=Caenorhabditis elegans GN=toe-1 PE=3 SV=1 - [HEAT1_CAEEL]	toe-1	4.42	13	6	6	6	1650	185.112	7.57666
Q22647	Mitochondrial import inner membrane translocase subunit TIM50 OS=Caenorhabditis elegans GN=scpl-4 PE=3 SV=1 - [TIM50_CAEEL]	scpl-4	13.72	1	5	5	6	452	51.346	7.1665
P91373	Uncharacterized protein OS=Caenorhabditis elegans GN=CELE_K11H12.8 PE=1 SV=1 - [P91373_CAEEL]	CELE_K11H12.8	5.56	2	2	2	4	342	36.0536	10.0962
Q8IU00	PUF (Pumilio/FBF) domain-containing OS=Caenorhabditis elegans GN=puf-11 PE=1 SV=1 - [Q8IU00_CAEEL]	puf-11	3.76	1	1	2	4	505	57.059	6.52197
Q7KPP4	Guanine nucleotide exchange factor UNC-73B OS=Caenorhabditis elegans GN=unc-73 PE=1 SV=1 - [Q7KPP4_CAEEL]	unc-73	1.95	3	3	3	4	1638	188.953	6.60986
Q9BPN6	Mitochondrial Ribosomal Protein, Large OS=Caenorhabditis elegans GN=mrpl-15 PE=1 SV=1 - [Q9BPN6_CAEEL]	mrpl-15	12.08	1	4	4	4	298	33.8184	9.21729
G5EEQ8	Uncharacterized protein OS=Caenorhabditis elegans GN=CELE_T08A11.2 PE=1 SV=1 - [G5EEQ8_CAEEL]	CELE_T08A11.2	1.51	1	2	2	4	1322	147.23	6.34131
Q9NGJ7	Clc-like protein 5 OS=Caenorhabditis elegans GN=clc-5 PE=2 SV=1 - [CLC5_CAEEL]	clc-5	5.69	1	2	2	4	281	32.1152	7.21045
Q9N4B1	CaLPain family OS=Caenorhabditis elegans GN=clp-7 PE=1 SV=2 - [Q9N4B1_CAEEL]	clp-7	6.17	2	4	4	5	778	86.2407	4.39893
Q2V0X4	COGC-3 OS=Caenorhabditis elegans GN=cogc-3 PE=4 SV=1 - [Q2V0X4_CAEEL]	cogc-3	2.9	3	2	2	4	792	89.3453	5.5415																																	0
Q09250	Probable histone deacetylase complex subunit SAP18 OS=Caenorhabditis elegans GN=C16C10.4 PE=3 SV=1 - [SAP18_CAEEL]	C16C10.4	9.04	1	3	3	8	166	18.9594	9.02686
O01815	Dihydroorotate dehydrogenase (quinone), mitochondrial OS=Caenorhabditis elegans GN=dhod-1 PE=1 SV=1 - [O01815_CAEEL]	dhod-1	9	1	4	4	6	411	45.6568	8.85107
Q9XTB5	LEM protein 2 OS=Caenorhabditis elegans GN=lem-2 PE=1 SV=1 - [LEM2_CAEEL]	lem-2	12.4	1	5	5	5	500	55.1246	9.5542
Q21106	DDB1- and CUL4-associated factor homolog 1 OS=Caenorhabditis elegans GN=dcaf-1 PE=3 SV=5 - [DCAF1_CAEEL]	dcaf-1	3	1	5	5	5	1701	192.776	5.13525
Q09931	Probable ubiquitin carboxyl-terminal hydrolase K02C4.3 OS=Caenorhabditis elegans GN=K02C4.3 PE=3 SV=3 - [UBPY_CAEEL]	K02C4.3	4.55	1	5	5	5	1276	144.802	5.24951
O45087	DYnein Chain, light Intermediate OS=Caenorhabditis elegans GN=dyci-1 PE=1 SV=1 - [O45087_CAEEL]	dyci-1	5.6	1	3	3	3	643	72.0035	5.32568
Q93831	Uncharacterized protein OS=Caenorhabditis elegans GN=CELE_F59C6.5 PE=1 SV=1 - [Q93831_CAEEL]	CELE_F59C6.5	16.15	1	4	4	6	260	31.2221	6.56592
P34653	PAB-dependent poly(A)-specific ribonuclease subunit PAN3 OS=Caenorhabditis elegans GN=panl-3 PE=1 SV=3 - [PAN3_CAEEL]	panl-3	6.01	1	4	4	5	632	71.1552	6.91748
Q09582	Probable methionine synthase OS=Caenorhabditis elegans GN=metr-1 PE=3 SV=1 - [METH_CAEEL]	metr-1	2.32	1	2	2	3	1249	138.811	5.12256		0
Q7K742	Daf-16-Dependent Longevity (WT but not daf-16 lifespan increased) OS=Caenorhabditis elegans GN=ddl-3 PE=1 SV=1 - [Q7K742_CAEEL]	ddl-3	14.18	2	6	6	6	395	45.1456	8.25049						0								0
Q1XFY2	Uncharacterized protein OS=Caenorhabditis elegans GN=tag-343 PE=1 SV=1 - [Q1XFY2_CAEEL]	tag-343	4.65	2	3	3	3	774	88.3703	9.11475																																	0
Q23639	Cullin-5 OS=Caenorhabditis elegans GN=cul-5 PE=1 SV=2 - [CUL5_CAEEL]	cul-5	2.75	1	2	2	3	765	88.8519	7.78174
Q09415	SET domain-containing protein 14 OS=Caenorhabditis elegans GN=set-14 PE=3 SV=2 - [SET14_CAEEL]	set-14	7.46	1	3	3	4	429	48.514	7.56201
Q19338	Monensin-resistant homolog 2 OS=Caenorhabditis elegans GN=mon-2 PE=3 SV=2 - [MON2_CAEEL]	mon-2	1.58	1	2	2	3	1646	181.43	6.43018
Q9XWV0	Transmembrane protein 33 homolog OS=Caenorhabditis elegans GN=Y37D8A.17 PE=3 SV=1 - [TMM33_CAEEL]	Y37D8A.17	5.54	1	2	2	3	271	29.5963	9.11475
O01763	Nuclear cap-binding protein subunit 1 OS=Caenorhabditis elegans GN=ncbp-1 PE=3 SV=3 - [NCBP1_CAEEL]	ncbp-1	4.39	1	3	3	3	798	92.468	4.91943
A5Z2S4	SAPS (Phosphatase associated) domain protein OS=Caenorhabditis elegans GN=saps-1 PE=1 SV=1 - [A5Z2S4_CAEEL]	saps-1	3.21	3	2	2	3	717	80.4259	4.86865
Q19642	Caenorhabditis Zeste White 10 (Drosophila) homolog OS=Caenorhabditis elegans GN=czw-1 PE=1 SV=1 - [Q19642_CAEEL]	czw-1	3.86	1	3	3	3	778	87.9369	5.87158
G5EGA5	Delta(12) fatty acid desaturase fat-2 OS=Caenorhabditis elegans GN=fat-2 PE=2 SV=1 - [FAT2_CAEEL]	fat-2	12.5	2	5	6	6	376	43.4349	7.21045
Q22100	Acetyl-CoA acetyltransferase homolog, mitochondrial OS=Caenorhabditis elegans GN=kat-1 PE=1 SV=2 - [THILH_CAEEL]	kat-1	10.57	1	3	3	3	407	42.416	8.63135														0
Q17391	Cullin-3 OS=Caenorhabditis elegans GN=cul-3 PE=1 SV=2 - [CUL3_CAEEL]	cul-3	6.05	3	4	4	4	777	90.1781	7.57666
P34599	Metaxin-2 homolog OS=Caenorhabditis elegans GN=mtx-2 PE=2 SV=3 - [MTX2_CAEEL]	mtx-2	14.35	1	3	3	4	230	26.0683	5.60498
Q93641	SAC1 PIP phosphatase (Yeast Suppressor of ACtin) homolog OS=Caenorhabditis elegans GN=sac-1 PE=1 SV=1 - [Q93641_CAEEL]	sac-1	5.58	1	3	3	4	591	68.0848	8.60205
Q17432	Uncharacterized protein OS=Caenorhabditis elegans GN=B0035.3 PE=1 SV=1 - [Q17432_CAEEL]	B0035.3	17.73	1	3	3	4	203	22.1041	5.88428
P46975	Dolichyl-diphosphooligosaccharide--protein glycosyltransferase subunit stt-3 OS=Caenorhabditis elegans GN=stt-3 PE=1 SV=1 - [STT3_CAEEL]	stt-3	5.28	1	4	4	5	757	85.0674	8.80713
H2KYP3	Na/Ca eXchangers OS=Caenorhabditis elegans GN=ncx-2 PE=1 SV=1 - [H2KYP3_CAEEL]	ncx-2	3.03	6	3	3	5	925	103.052	5.14795
O61208	Gamma-tubulin Interacting Protein OS=Caenorhabditis elegans GN=gip-1 PE=1 SV=2 - [O61208_CAEEL]	gip-1	4.71	3	4	4	6	891	100.218	8.5874																																	0
Q27493	DNA-directed RNA polymerase OS=Caenorhabditis elegans GN=rpoa-2 PE=1 SV=1 - [Q27493_CAEEL]	rpoa-2	3.11	1	3	3	3	1127	127.013	8.1626
I7J4D2	HuMPback (Dorsal lumps) OS=Caenorhabditis elegans GN=hmp-1 PE=1 SV=1 - [I7J4D2_CAEEL]	hmp-1	2.2	5	2	2	2	863	96.079	5.52881																																	0
P34443	GTP-binding protein Rheb homolog 1 OS=Caenorhabditis elegans GN=rheb-1 PE=3 SV=1 - [RHEB1_CAEEL]	rheb-1	5.8	1	2	2	2	207	23.681	7.50342
Q95ZW1	Golgi SNAP receptor complex member 1 OS=Caenorhabditis elegans GN=gos-28 PE=2 SV=1 - [GOSR1_CAEEL]	gos-28	9.4	1	2	2	2	234	26.7597	9.14404
Q9U3P2	Synaptogenesis protein syg-2 OS=Caenorhabditis elegans GN=syg-2 PE=1 SV=1 - [SYG2_CAEEL]	syg-2	1.57	1	2	2	2	1270	141.937	7.44482
Q19818	NHL (Ring finger b-box coiled coil) domain containing OS=Caenorhabditis elegans GN=nhl-2 PE=1 SV=2 - [Q19818_CAEEL]	nhl-2	2.03	1	2	2	2	1032	112.095	7.06396
O17274	Ligand-Gated ion Channel OS=Caenorhabditis elegans GN=lgc-34 PE=1 SV=1 - [O17274_CAEEL]	lgc-34	2.82	1	2	2	2	390	44.4936	5.99854
O61521	Uncharacterized protein OS=Caenorhabditis elegans GN=CELE_F17E9.5 PE=1 SV=2 - [O61521_CAEEL]	CELE_F17E9.5	7.41	1	2	2	2	162	17.1379	5.38916
C7FZU4	NIDogen (Basement membrane protein) OS=Caenorhabditis elegans GN=nid-1 PE=1 SV=1 - [C7FZU4_CAEEL]	nid-1	1.92	3	2	2	2	1248	138.529	5.74463
Q21086	Guanine nucleotide-binding protein-like 3 homolog OS=Caenorhabditis elegans GN=nst-1 PE=3 SV=1 - [GNL3_CAEEL]	nst-1	8.81	1	4	4	9	556	62.3001	9.36377														0				0				0											0				0
I7FN62	Rab-2 (Fragment) OS=Caenorhabditis elegans GN=unc-108 PE=2 SV=1 - [I7FN62_CAEEL]	unc-108	23.94	2	4	4	6	213	23.4448	6.68311
Q20058	Uncharacterized protein OS=Caenorhabditis elegans GN=CELE_F35G12.12 PE=1 SV=3 - [Q20058_CAEEL]	CELE_F35G12.12	10.59	1	5	5	6	491	55.7975	5.35107																						0
O17895	HAlF transporter (PGP related) OS=Caenorhabditis elegans GN=haf-3 PE=1 SV=2 - [O17895_CAEEL]	haf-3	7.06	1	5	5	5	666	73.0373	9.12939
O61766	Uncharacterized protein OS=Caenorhabditis elegans GN=C35E7.8 PE=4 SV=3 - [O61766_CAEEL]	C35E7.8	16.19	1	5	5	5	383	43.7165	4.81787
G5EBI0	4D656 OS=Caenorhabditis elegans GN=4D656 PE=1 SV=1 - [G5EBI0_CAEEL]	4D656	13.15	1	2	2	4	213	23.9857	9.5542		0				0				0												0											0				0
O61955	Eukaryotic translation initiation factor 4E-3 OS=Caenorhabditis elegans GN=ife-3 PE=1 SV=2 - [IF4E3_CAEEL]	ife-3	14.74	1	3	3	4	251	28.1612	6.23975
G5EF88	Uncharacterized protein OS=Caenorhabditis elegans GN=daf-15 PE=1 SV=1 - [G5EF88_CAEEL]	daf-15	1.69	5	2	2	3	1776	202.02	6.81494		0
Q04833	Low-density lipoprotein receptor-related protein OS=Caenorhabditis elegans GN=lrp-1 PE=1 SV=1 - [LRP_CAEEL]	lrp-1	0.82	1	3	3	3	4753	526.082	5.12256																		0
Q09660	Probable cytochrome P450 CYP44 OS=Caenorhabditis elegans GN=cyp-44A1 PE=3 SV=2 - [CC44_CAEEL]	cyp-44A1	6.75	1	3	3	3	489	56.0349	9.0415
Q20757	Pumilio domain-containing protein 5 OS=Caenorhabditis elegans GN=puf-5 PE=2 SV=1 - [PUF5_CAEEL]	puf-5	5.79	1	3	3	3	553	62.534	6.59521
Q19294	Cell division cycle protein 23 homolog OS=Caenorhabditis elegans GN=mat-3 PE=1 SV=2 - [CDC23_CAEEL]	mat-3	2.82	1	2	2	3	673	76.9443	5.64307
Q9N534	Uncharacterized protein OS=Caenorhabditis elegans GN=CELE_Y32H12A.7 PE=1 SV=2 - [Q9N534_CAEEL]	CELE_Y32H12A.7	4.83	1	3	3	3	580	66.3676	9.56885
Q19303	Uncharacterized protein OS=Caenorhabditis elegans GN=CELE_F10E7.6 PE=1 SV=1 - [Q19303_CAEEL]	CELE_F10E7.6	15.69	1	2	2	3	153	17.4882	9.81787
A5Z2T6	Uncharacterized protein OS=Caenorhabditis elegans GN=CELE_D1081.7 PE=1 SV=1 - [A5Z2T6_CAEEL]	CELE_D1081.7	2.46	1	2	2	3	855	95.9723	5.59229
P90841	Uncharacterized protein OS=Caenorhabditis elegans GN=smgl-1 PE=1 SV=2 - [P90841_CAEEL]	smgl-1	0.99	1	2	2	3	1615	183.169	5.26221
Q9U245	Uncharacterized protein OS=Caenorhabditis elegans GN=lin-7 PE=1 SV=3 - [Q9U245_CAEEL]	lin-7	12.5	3	2	2	3	208	22.8418	6.69775
Q8I4N1	Uncharacterized protein OS=Caenorhabditis elegans GN=C05C10.7 PE=4 SV=1 - [Q8I4N1_CAEEL]	C05C10.7	8.41	1	2	2	3	214	24.5613	4.89404
Q93561	Derlin-1 OS=Caenorhabditis elegans GN=cup-2 PE=2 SV=1 - [DERL1_CAEEL]	cup-2	10.2	1	2	2	3	245	28.4464	7.00537
Q9U1Y6	DeHydrogenases, Short chain OS=Caenorhabditis elegans GN=dhs-24 PE=1 SV=3 - [Q9U1Y6_CAEEL]	dhs-24	11.46	1	3	3	4	384	43.141	8.54346
Q10050	Uncharacterized protein OS=Caenorhabditis elegans GN=CELE_T10F2.2 PE=1 SV=1 - [Q10050_CAEEL]	CELE_T10F2.2	7.97	1	2	2	4	301	32.5125	8.19189
Q22067	Probable aspartate aminotransferase, cytoplasmic OS=Caenorhabditis elegans GN=got-1.2 PE=3 SV=1 - [AATC_CAEEL]	got-1.2	10.05	1	3	3	3	408	45.4642	7.40088
P34525	Probable signal peptidase complex subunit 3 OS=Caenorhabditis elegans GN=K12H4.4 PE=1 SV=1 - [SPCS3_CAEEL]	K12H4.4	24.44	1	3	3	5	180	20.6738	8.57275
Q9XXL6	Uncharacterized protein OS=Caenorhabditis elegans GN=CELE_ZK1025.3 PE=1 SV=1 - [Q9XXL6_CAEEL]	CELE_ZK1025.3	10.06	1	3	3	4	338	39.73	5.87158						0
Q20849	ROD (Drosophila RoughDeal) homolog OS=Caenorhabditis elegans GN=rod-1 PE=1 SV=1 - [Q20849_CAEEL]	rod-1	1.71	1	4	4	4	2049	233.673	5.33838																		0															0
G5ECC9	Uncharacterized protein OS=Caenorhabditis elegans GN=CELE_K11B4.1 PE=1 SV=1 - [G5ECC9_CAEEL]	CELE_K11B4.1	10.85	1	4	4	4	424	48.2011	5.37646																																	0
P34343	Nuclear pore complex protein 15 OS=Caenorhabditis elegans GN=npp-15 PE=3 SV=4 - [NU133_CAEEL]	npp-15	3.1	1	4	4	4	1129	128.108	6.7417
Q17941	Serine/threonine-protein kinase akt-1 OS=Caenorhabditis elegans GN=akt-1 PE=1 SV=2 - [AKT1_CAEEL]	akt-1	7.02	1	3	3	3	541	62.1596	5.94775
Q22169	Translocon-associated protein subunit beta OS=Caenorhabditis elegans GN=trap-2 PE=1 SV=1 - [SSRB_CAEEL]	trap-2	10.64	1	2	2	4	188	21.5491	9.08545
Q23597	Uncharacterized protein OS=Caenorhabditis elegans GN=CELE_ZK809.3 PE=1 SV=1 - [Q23597_CAEEL]	CELE_ZK809.3	22.86	1	4	4	4	210	24.3425	9.39307
Q18028	PeRoXisome assembly factor OS=Caenorhabditis elegans GN=prx-3 PE=1 SV=2 - [Q18028_CAEEL]	prx-3	11.9	2	4	4	4	353	39.8602	7.78174
G5EEY4	Uncharacterized protein OS=Caenorhabditis elegans GN=mrp-5 PE=1 SV=1 - [G5EEY4_CAEEL]	mrp-5	3.36	2	4	4	4	1400	155.438	5.93506
G5EDS2	POD-1 OS=Caenorhabditis elegans GN=pod-1 PE=1 SV=1 - [G5EDS2_CAEEL]	pod-1	1.99	4	2	2	6	1057	115.649	7.00537
Q93413	Dicer Related Helicase OS=Caenorhabditis elegans GN=drh-3 PE=1 SV=3 - [Q93413_CAEEL]	drh-3	1.52	1	2	2	4	1119	129.015	7.13721
P53016	Replication factor C subunit 4 OS=Caenorhabditis elegans GN=rfc-4 PE=1 SV=1 - [RFC4_CAEEL]	rfc-4	5.99	1	2	2	3	334	37.6815	6.87354
Q9U489	Protein lin-41 OS=Caenorhabditis elegans GN=lin-41 PE=1 SV=1 - [LIN41_CAEEL]	lin-41	2.7	1	2	2	3	1147	124.152	6.52197
O44555	Aldehyde dehydrogenase OS=Caenorhabditis elegans GN=alh-5 PE=1 SV=1 - [O44555_CAEEL]	alh-5	4.58	1	1	2	3	437	48.7866	6.94678
Q18406	Exocyst complex component 5 OS=Caenorhabditis elegans GN=sec-10 PE=3 SV=1 - [EXOC5_CAEEL]	sec-10	2.58	1	2	2	2	659	75.7026	6.20166																																	0				0
P34703	Suppressor of Ty 6 homolog OS=Caenorhabditis elegans GN=emb-5 PE=1 SV=1 - [SPT6H_CAEEL]	emb-5	1.51	1	2	2	2	1521	175.706	4.99561
Q65XX2	E3 ubiquitin-protein ligase listerin OS=Caenorhabditis elegans GN=Y54E10A.11 PE=3 SV=1 - [LTN1_CAEEL]	Y54E10A.11	1.52	1	2	2	2	1446	165.298	5.99854
Q18486	Atypical kinase coq-8, mitochondrial OS=Caenorhabditis elegans GN=coq-8 PE=3 SV=2 - [COQ8_CAEEL]	coq-8	3.58	1	2	2	2	755	83.5624	7.28369
Q09509	Putative folylpolyglutamate synthase OS=Caenorhabditis elegans GN=F25B5.6 PE=3 SV=1 - [FOLC_CAEEL]	F25B5.6	5.88	1	2	2	2	510	56.3968	7.2251
P34552	Apoptosis-linked gene 2-interacting protein X 1 OS=Caenorhabditis elegans GN=alx-1 PE=2 SV=3 - [ALXA_CAEEL]	alx-1	2.15	1	2	2	2	882	98.2024	6.58057
G5ED26	MEL-46 OS=Caenorhabditis elegans GN=mel-46 PE=1 SV=1 - [G5ED26_CAEEL]	mel-46	1.95	2	2	2	2	973	110.414	5.57959
Q22078	Nuclear Pore complex Protein OS=Caenorhabditis elegans GN=npp-2 PE=1 SV=1 - [Q22078_CAEEL]	npp-2	4.18	1	2	2	2	598	67.9639	5.26221
Q19954	Vacuolar protein sorting-associated protein 41 homolog OS=Caenorhabditis elegans GN=vps-41 PE=3 SV=4 - [VPS41_CAEEL]	vps-41	2.77	1	2	2	2	901	102.513	5.31299
Q8MXR3	Intracelllar PhosphoLipase A family OS=Caenorhabditis elegans GN=ipla-6 PE=1 SV=1 - [Q8MXR3_CAEEL]	ipla-6	5.31	1	2	2	2	546	60.491	8.52881
O17003	N-alpha-AcetylTransferase C complex subunit OS=Caenorhabditis elegans GN=natc-1 PE=1 SV=2 - [O17003_CAEEL]	natc-1	3.13	1	2	2	2	799	91.4156	5.46533
H2KZX4	Uncharacterized protein OS=Caenorhabditis elegans GN=CELE_T13C2.6 PE=1 SV=1 - [H2KZX4_CAEEL]	CELE_T13C2.6	2.64	2	2	2	2	909	101.098	5.19873
Q8ITV7	Uncharacterized protein OS=Caenorhabditis elegans GN=CELE_Y44E3A.6 PE=1 SV=1 - [Q8ITV7_CAEEL]	CELE_Y44E3A.6	2.97	2	2	2	2	841	94.5032	5.30029
Q9XWJ6	Uncharacterized protein OS=Caenorhabditis elegans GN=CELE_Y51H1A.3 PE=1 SV=1 - [Q9XWJ6_CAEEL]	CELE_Y51H1A.3	11.56	2	2	2	2	199	23.5296	6.94678
Q17703	Putative steroid dehydrogenase 1 OS=Caenorhabditis elegans GN=stdh-1 PE=3 SV=1 - [STDH1_CAEEL]	stdh-1	8.28	2	1	2	3	314	34.583	7.51807
Q9N5V9	Putative uncharacterized protein C51G7.5 OS=Caenorhabditis elegans GN=C51G7.5 PE=4 SV=2 - [Q9N5V9_CAEEL]	C51G7.5	10.67	4	3	3	3	328	36.1888	5.70654
Q17339	Female germline-specific tumor suppressor gld-1 OS=Caenorhabditis elegans GN=gld-1 PE=1 SV=1 - [GLD1_CAEEL]	gld-1	4.75	1	2	2	7	463	50.5545	8.20654
Q9N425	COP9 signalosome complex subunit 3 OS=Caenorhabditis elegans GN=csn-3 PE=1 SV=4 - [CSN3_CAEEL]	csn-3	7.58	1	3	3	5	501	55.8484	6.65381
Q22101	Uncharacterized protein OS=Caenorhabditis elegans GN=CELE_T02G5.7 PE=1 SV=1 - [Q22101_CAEEL]	CELE_T02G5.7	6.67	1	2	2	3	390	40.7024	5.37646														0
Q09535	Putative pachytene checkpoint protein 2 OS=Caenorhabditis elegans GN=pch-2 PE=1 SV=1 - [PCH2_CAEEL]	pch-2	7.55	1	3	3	4	424	47.9925	5.68115
Q22945	Uncharacterized protein OS=Caenorhabditis elegans GN=CELE_F08F3.4 PE=1 SV=2 - [Q22945_CAEEL]	CELE_F08F3.4	10.89	1	3	3	4	358	40.1344	7.69385
O62137	Acyl-coenzyme A oxidase OS=Caenorhabditis elegans GN=acox-2 PE=1 SV=2 - [O62137_CAEEL]	acox-2	6.05	1	2	3	3	661	75.0436	7.86963										0
Q21925	ProstaGlandin E Synthase homolog OS=Caenorhabditis elegans GN=pges-2 PE=1 SV=1 - [Q21925_CAEEL]	pges-2	8.36	1	3	3	3	347	40.2664	8.79248																																	0
G5EFP3	Uncharacterized protein OS=Caenorhabditis elegans GN=mrp-4 PE=1 SV=1 - [G5EFP3_CAEEL]	mrp-4	2.29	12	3	3	3	1573	177.525	7.06396																																	0
O17901	Probable coatomer subunit zeta OS=Caenorhabditis elegans GN=F59E10.3 PE=3 SV=1 - [COPZ_CAEEL]	F59E10.3	8.15	1	2	2	3	184	20.7435	4.85596
P34643	Protein transport protein Sec16 OS=Caenorhabditis elegans GN=sec-16 PE=3 SV=1 - [SC16_CAEEL]	sec-16	2.52	1	3	3	3	1232	134.84	6.01123
Q17449	Fatty acid amide hydrolase 1 OS=Caenorhabditis elegans GN=faah-1 PE=2 SV=1 - [FAAH1_CAEEL]	faah-1	4.2	1	3	3	3	572	63.9598	7.09326
P34748	Probable 28S ribosomal protein S23, mitochondrial OS=Caenorhabditis elegans GN=mrps-23 PE=3 SV=1 - [RT23_CAEEL]	mrps-23	29.32	1	3	3	3	133	15.3829	8.33838
Q8ITY4	Splicing factor 3B subunit 6-like protein OS=Caenorhabditis elegans GN=C50D2.5 PE=3 SV=2 - [SF3B6_CAEEL]	C50D2.5	20.29	1	3	3	3	138	15.9963	9.48096
P41879	Uncharacterized protein F37A4.1 OS=Caenorhabditis elegans GN=F37A4.1 PE=4 SV=1 - [YPT1_CAEEL]	F37A4.1	7.05	1	3	3	3	482	54.7161	7.10791
Q71JP9	ABC7 protein OS=Caenorhabditis elegans GN=Y74C10AM.1 PE=2 SV=1 - [Q71JP9_CAEEL]	Y74C10AM.1	3.98	2	3	3	3	703	77.2938	9.15869
Q9XVJ0	Acyl-Coenzyme A Binding Protein OS=Caenorhabditis elegans GN=acbp-5 PE=1 SV=2 - [Q9XVJ0_CAEEL]	acbp-5	6.93	1	2	2	3	274	30.8482	4.80518
O76407	Uncharacterized protein OS=Caenorhabditis elegans GN=CELE_T10B5.3 PE=1 SV=3 - [O76407_CAEEL]	CELE_T10B5.3	7.12	1	2	2	3	295	32.4169	4.729
G5EDG8	Dimethylaniline monooxygenase [N-oxide-forming] OS=Caenorhabditis elegans GN=fmo-4 PE=1 SV=1 - [G5EDG8_CAEEL]	fmo-4	4.05	1	2	2	3	568	64.8506	7.78174
P91194	Uncharacterized protein OS=Caenorhabditis elegans GN=CELE_D2092.4 PE=1 SV=2 - [P91194_CAEEL]	CELE_D2092.4	10.74	1	3	3	3	363	41.0841	5.49072
P91013	DeHydrogenases, Short chain OS=Caenorhabditis elegans GN=dhs-1 PE=1 SV=1 - [P91013_CAEEL]	dhs-1	8.67	1	3	3	3	323	36.5887	7.03467
O61815	Uncharacterized protein OS=Caenorhabditis elegans GN=B0511.6 PE=1 SV=2 - [O61815_CAEEL]	B0511.6	7.54	1	3	3	3	544	61.2372	8.99756
Q95QB7	Uncharacterized protein OS=Caenorhabditis elegans GN=CELE_R144.11 PE=1 SV=1 - [Q95QB7_CAEEL]	CELE_R144.11	7.82	1	3	3	3	307	34.8758	6.7124
Q19824	Conserved Edge Expressed protein OS=Caenorhabditis elegans GN=cee-1 PE=1 SV=1 - [Q19824_CAEEL]	cee-1	7.73	1	3	3	3	362	40.7737	6.07471
Q9XVS0	Uncharacterized protein OS=Caenorhabditis elegans GN=C25A1.5 PE=1 SV=1 - [Q9XVS0_CAEEL]	C25A1.5	9.81	1	3	3	3	316	36.3034	7.38623
Q93535	Uncharacterized protein OS=Caenorhabditis elegans GN=CELE_F20D1.3 PE=1 SV=2 - [Q93535_CAEEL]	CELE_F20D1.3	7.34	1	2	2	3	463	50.7745	5.51611
P41938	Probable 3-hydroxyacyl-CoA dehydrogenase B0272.3 OS=Caenorhabditis elegans GN=B0272.3 PE=3 SV=1 - [HCDH2_CAEEL]	B0272.3	10.68	1	2	2	2	309	33.3592	7.85498
Q20223	Fatty acid-binding protein homolog 1 OS=Caenorhabditis elegans GN=lbp-1 PE=2 SV=1 - [FABP1_CAEEL]	lbp-1	10.06	2	2	2	2	159	18.2724	8.49951
Q94247	Uncharacterized protein OS=Caenorhabditis elegans GN=CELE_F57F4.4 PE=1 SV=1 - [Q94247_CAEEL]	CELE_F57F4.4	0.96	2	2	2	2	2090	221.014	4.94482
Q17475	Uncharacterized protein OS=Caenorhabditis elegans GN=B0334.3 PE=1 SV=2 - [Q17475_CAEEL]	B0334.3	3.91	2	2	2	2	563	61.0875	6.94678
F1LIN5	NUMb related OS=Caenorhabditis elegans GN=num-1 PE=1 SV=1 - [F1LIN5_CAEEL]	num-1	4.11	3	2	2	4	535	59.1395	8.93896
G5EFD6	FERM domain (Protein4.1-ezrin-radixin-moesin) family OS=Caenorhabditis elegans GN=frm-1 PE=1 SV=1 - [G5EFD6_CAEEL]	frm-1	5.99	4	3	3	3	634	72.0979	5.90967
P46555	D-glucuronyl C5-epimerase OS=Caenorhabditis elegans GN=hse-5 PE=1 SV=2 - [GLCE_CAEEL]	hse-5	3.41	1	2	2	2	616	70.0111	6.63916						0				0												0
Q17410	Uncharacterized protein OS=Caenorhabditis elegans GN=lin-24 PE=1 SV=2 - [Q17410_CAEEL]	lin-24	6.64	3	2	2	3	271	31.2545	6.60986
P41956	Succinate dehydrogenase cytochrome b560 subunit, mitochondrial OS=Caenorhabditis elegans GN=mev-1 PE=2 SV=1 - [C560_CAEEL]	mev-1	9.89	2	2	2	2	182	19.9687	10.0669
Q6A593	ALdehyde deHydrogenase OS=Caenorhabditis elegans GN=alh-6 PE=1 SV=1 - [Q6A593_CAEEL]	alh-6	5.33	4	2	2	2	394	43.5005	9.0708
Q18258	Related to yeast Vacuolar Protein Sorting factor OS=Caenorhabditis elegans GN=vps-22 PE=1 SV=2 - [Q18258_CAEEL]	vps-22	13.75	1	3	3	4	269	30.3303	7.1665
Q9NEI6	Mitochondrial Ribosomal Protein, Small OS=Caenorhabditis elegans GN=mrps-35 PE=1 SV=1 - [Q9NEI6_CAEEL]	mrps-35	6.03	1	2	2	4	365	41.8347	9.40771
O45069	Uncharacterized protein OS=Caenorhabditis elegans GN=C11D2.4 PE=1 SV=2 - [O45069_CAEEL]	C11D2.4	11.34	1	3	3	4	344	38.2505	5.33838
Q20974	Uncharacterized protein OS=Caenorhabditis elegans GN=CELE_F58B4.5 PE=1 SV=1 - [Q20974_CAEEL]	CELE_F58B4.5	6.86	1	2	2	3	423	48.7323	5.13525																		0															0
B7WN92	CRAL/TRIO and GOLD domain containing OS=Caenorhabditis elegans GN=ctg-2 PE=1 SV=1 - [B7WN92_CAEEL]	ctg-2	6.06	2	2	2	3	396	45.2554	6.07471
O02266	ALdehyde deHydrogenase OS=Caenorhabditis elegans GN=alh-7 PE=1 SV=2 - [O02266_CAEEL]	alh-7	4.87	2	2	2	3	493	53.017	7.00537
Q22013	Uncharacterized protein OS=Caenorhabditis elegans GN=CELE_R186.3 PE=1 SV=1 - [Q22013_CAEEL]	CELE_R186.3	10.83	1	2	2	3	240	26.8142	7.43018
Q9UA63	Mitochondrial Ribosomal Protein, Large OS=Caenorhabditis elegans GN=mrpl-30 PE=1 SV=1 - [Q9UA63_CAEEL]	mrpl-30	11.17	1	2	2	3	197	23.3009	8.96826
Q9GYJ9	Sorting NeXin OS=Caenorhabditis elegans GN=snx-1 PE=1 SV=1 - [Q9GYJ9_CAEEL]	snx-1	5.72	1	2	2	3	472	54.0729	5.41455
Q4W5T6	Uncharacterized protein OS=Caenorhabditis elegans GN=CELE_H20J04.9 PE=1 SV=1 - [Q4W5T6_CAEEL]	CELE_H20J04.9	9.7	1	2	2	3	268	30.9018	7.91357
G5EFC8	Mammalian cell Death Associated Protein related OS=Caenorhabditis elegans GN=dap-3 PE=1 SV=1 - [G5EFC8_CAEEL]	dap-3	7.73	1	2	2	3	375	42.7349	8.38232
Q21096	Uncharacterized protein OS=Caenorhabditis elegans GN=CELE_K01D12.6 PE=1 SV=3 - [Q21096_CAEEL]	CELE_K01D12.6	4.01	1	2	2	2	499	56.9066	5.96045						0												0
Q9U207	Prion-like-(Q/N-rich)-domain-bearing protein OS=Caenorhabditis elegans GN=pqn-87 PE=1 SV=3 - [Q9U207_CAEEL]	pqn-87	1.92	5	2	2	2	1456	160.872	6.25244						0								0
H2KYN0	Related to yeast Vacuolar Protein Sorting factor OS=Caenorhabditis elegans GN=vps-45 PE=1 SV=1 - [H2KYN0_CAEEL]	vps-45	3.84	1	2	2	2	547	62.0802	7.85498										0
Q19555	Cohesin subunit scc-3 OS=Caenorhabditis elegans GN=scc-3 PE=1 SV=1 - [SCC3_CAEEL]	scc-3	2.1	1	2	2	2	1096	124.696	6.84424																		0
O76630	EMC Endoplasmic Membrane protein Complex (Yeast EMC) homolog OS=Caenorhabditis elegans GN=emc-2 PE=1 SV=1 - [O76630_CAEEL]	emc-2	9.52	1	2	2	2	294	33.3202	6.01123																						0
Q9XVI6	Serine palmitoyltransferase 3 OS=Caenorhabditis elegans GN=sptl-3 PE=3 SV=2 - [SPTC3_CAEEL]	sptl-3	4.88	1	2	2	2	512	56.2976	8.73389																																					0
Q95QL2	Mitochondrial Ribosomal Protein, Large OS=Caenorhabditis elegans GN=mrpl-13 PE=1 SV=1 - [Q95QL2_CAEEL]	mrpl-13	8.29	1	2	2	2	205	24.2214	9.36377
P91428	Ubiquinone biosynthesis protein coq-4, mitochondrial OS=Caenorhabditis elegans GN=coq-4 PE=3 SV=2 - [COQ4_CAEEL]	coq-4	9.09	1	2	2	2	231	26.2076	8.88037
Q8I4N3	Nucleoporin ndc-1 OS=Caenorhabditis elegans GN=npp-22 PE=3 SV=1 - [NDC1_CAEEL]	npp-22	4.42	1	2	2	2	588	65.7209	8.33838
Q11189	28S ribosomal protein S17, mitochondrial OS=Caenorhabditis elegans GN=mrps-17 PE=3 SV=2 - [RT17_CAEEL]	mrps-17	15	1	2	2	2	160	18.3827	7.94287
Q21828	Probable mitochondrial pyruvate carrier 1 OS=Caenorhabditis elegans GN=R07E5.13 PE=3 SV=2 - [MPC1_CAEEL]	R07E5.13	14.6	1	2	2	2	137	15.822	9.02686
Q17433	DnaJ homolog dnj-2 OS=Caenorhabditis elegans GN=dnj-2 PE=1 SV=1 - [DNJ2_CAEEL]	dnj-2	8.31	1	2	2	2	337	39.9674	7.02002
Q9XUP3	Eukaryotic translation initiation factor 3 subunit K OS=Caenorhabditis elegans GN=eif-3.K PE=2 SV=1 - [EIF3K_CAEEL]	eif-3.K	9.17	1	2	2	2	240	27.0141	6.91748
Q09580	Probable GMP synthase [glutamine-hydrolyzing] OS=Caenorhabditis elegans GN=gmps-1 PE=3 SV=3 - [GUAA_CAEEL]	gmps-1	3.09	1	2	2	2	745	82.5542	6.39209
O61856	Acetolactate synthase-like protein OS=Caenorhabditis elegans GN=T26C12.1 PE=3 SV=2 - [ILVBL_CAEEL]	T26C12.1	5	1	2	2	2	640	69.2197	8.73389
O01925	Lysophospholipid acyltransferase 5 OS=Caenorhabditis elegans GN=mboa-6 PE=1 SV=2 - [MBOA5_CAEEL]	mboa-6	5.29	1	2	2	2	473	54.0778	8.646
P90789	NADH dehydrogenase [ubiquinone] 1 beta subcomplex subunit 7 OS=Caenorhabditis elegans GN=D2030.4 PE=3 SV=1 - [NDUB7_CAEEL]	D2030.4	17.89	1	2	2	2	123	14.3991	8.17725
P91390	Dolichyl-diphosphooligosaccharide--protein glycosyltransferase subunit 2 OS=Caenorhabditis elegans GN=ostd-1 PE=3 SV=1 - [RPN2_CAEEL]	ostd-1	6.79	1	2	2	2	280	31.1287	9.02686
Q2PJ68	Serine/threonine-protein kinase sgk-1 OS=Caenorhabditis elegans GN=sgk-1 PE=1 SV=1 - [SGK1_CAEEL]	sgk-1	3.46	1	2	2	2	463	54.2568	8.1626
Q20480	NAD-dependent protein deacylase sir-2.2 OS=Caenorhabditis elegans GN=sir-2.2 PE=3 SV=1 - [SIR41_CAEEL]	sir-2.2	7.67	1	2	2	2	287	32.3262	7.6792
P34528	Putative serine protease K12H4.7 OS=Caenorhabditis elegans GN=K12H4.7 PE=3 SV=2 - [YM67_CAEEL]	K12H4.7	4.51	1	2	2	2	510	56.5314	6.27783
Q5ZEQ4	Uncharacterized protein OS=Caenorhabditis elegans GN=CELE_Y37H9A.1 PE=4 SV=1 - [Q5ZEQ4_CAEEL]	CELE_Y37H9A.1	3.82	2	2	2	2	498	56.7153	5.13525
G5ECG0	2P40 OS=Caenorhabditis elegans GN=tac-1 PE=1 SV=1 - [G5ECG0_CAEEL]	tac-1	8.46	1	2	2	2	260	28.526	4.7417
Q21121	Mitochondrial Calcium Uniporter OS=Caenorhabditis elegans GN=mcu-1 PE=1 SV=2 - [Q21121_CAEEL]	mcu-1	7.21	1	2	2	2	333	38.5294	7.66455
Q20752	STCH (Truncated HSP) family OS=Caenorhabditis elegans GN=stc-1 PE=1 SV=2 - [Q20752_CAEEL]	stc-1	5.33	1	2	2	2	450	48.8979	8.00146
Q20913	YIP1-Interacting Factor homolog OS=Caenorhabditis elegans GN=yif-1 PE=1 SV=2 - [Q20913_CAEEL]	yif-1	5.44	2	2	2	2	349	39.0364	6.68311
Q9XTQ8	SUlfite OXidase OS=Caenorhabditis elegans GN=suox-1 PE=1 SV=1 - [Q9XTQ8_CAEEL]	suox-1	4.81	1	2	2	2	541	60.9651	7.35693
Q9XXA2	Microtubule End Binding Protein OS=Caenorhabditis elegans GN=ebp-2 PE=1 SV=1 - [Q9XXA2_CAEEL]	ebp-2	6.35	1	2	2	2	299	33.0137	5.07178
Q17644	Uncharacterized protein OS=Caenorhabditis elegans GN=C05A9.2 PE=4 SV=2 - [Q17644_CAEEL]	C05A9.2	10.78	1	2	2	2	167	18.2834	5.60498
O16376	Uncharacterized protein OS=Caenorhabditis elegans GN=CELE_M03F8.3 PE=1 SV=2 - [O16376_CAEEL]	CELE_M03F8.3	3.76	2	2	2	2	744	87.93	5.26221
O16315	Uncharacterized protein OS=Caenorhabditis elegans GN=C05C8.7 PE=1 SV=1 - [O16315_CAEEL]	C05C8.7	5.35	1	2	2	2	467	53.3074	5.89697
Q9XX11	Uncharacterized protein OS=Caenorhabditis elegans GN=CELE_Y39A1A.21 PE=1 SV=2 - [Q9XX11_CAEEL]	CELE_Y39A1A.21	13.16	1	2	2	2	190	20.4797	9.11475
O01324	Uncharacterized protein OS=Caenorhabditis elegans GN=CELE_F18A11.2 PE=1 SV=1 - [O01324_CAEEL]	CELE_F18A11.2	6.44	1	2	2	2	388	44.6385	6.02393
O18199	Mitochondrial Ribosomal Protein, Large OS=Caenorhabditis elegans GN=mrpl-37 PE=1 SV=3 - [O18199_CAEEL]	mrpl-37	6.71	1	2	2	2	432	48.8374	8.63135
Q9BL48	SET (Trithorax/polycomb) domain containing OS=Caenorhabditis elegans GN=set-27 PE=1 SV=2 - [Q9BL48_CAEEL]	set-27	4.98	1	2	2	2	502	56.3105	7.2251
O16457	Uncharacterized protein OS=Caenorhabditis elegans GN=CELE_F41E6.5 PE=1 SV=2 - [O16457_CAEEL]	CELE_F41E6.5	8.13	2	2	2	2	320	35.9933	5.99854
O62219	Uncharacterized protein OS=Caenorhabditis elegans GN=CELE_F33H2.2 PE=1 SV=1 - [O62219_CAEEL]	CELE_F33H2.2	4.78	1	2	2	2	816	91.2855	5.5542
Q19211	Uncharacterized protein OS=Caenorhabditis elegans GN=CELE_F08G12.2 PE=1 SV=2 - [Q19211_CAEEL]	CELE_F08G12.2	8.16	1	2	2	2	331	36.7978	7.43018
P28548	Casein kinase II subunit beta OS=Caenorhabditis elegans GN=kin-10 PE=1 SV=2 - [CSK2B_CAEEL]	kin-10	13.25	1	3	3	9	234	26.4186	5.16064
Q9TYV5	NucleOLar protein OS=Caenorhabditis elegans GN=nol-1 PE=1 SV=2 - [Q9TYV5_CAEEL]	nol-1	6.17	2	3	3	4	664	73.8592	9.12939
Q17413	Probable uridine-cytidine kinase OS=Caenorhabditis elegans GN=B0001.4 PE=3 SV=2 - [UCK_CAEEL]	B0001.4	7.26	1	2	2	3	248	28.372	8.35303
Q17561	Ref/ALY RNA export adaptor family OS=Caenorhabditis elegans GN=aly-1 PE=1 SV=1 - [Q17561_CAEEL]	aly-1	12.56	1	2	2	4	223	24.3033	11.3267
P91154	60S ribosome subunit biogenesis protein NIP7 homolog OS=Caenorhabditis elegans GN=C43E11.9 PE=1 SV=1 - [P91154_CAEEL]	C43E11.9	20.56	1	3	3	4	180	20.1231	8.07471
H2L0I5	Uncharacterized protein OS=Caenorhabditis elegans GN=CELE_Y67D8A.2 PE=1 SV=1 - [H2L0I5_CAEEL]	CELE_Y67D8A.2	1.31	2	2	2	3	1218	138.493	7.25439																						0
Q9N3F0	Ribosome production factor 2 homolog OS=Caenorhabditis elegans GN=Y54E10A.10 PE=3 SV=1 - [RPF2_CAEEL]	Y54E10A.10	7.41	1	2	2	3	297	33.4387	9.75928
Q17880	NADH Ubiquinone Oxidoreductase OS=Caenorhabditis elegans GN=nuo-1 PE=1 SV=1 - [Q17880_CAEEL]	nuo-1	4.18	1	2	2	3	479	52.4224	8.22119
Q19302	Uncharacterized protein OS=Caenorhabditis elegans GN=CELE_F10E7.5 PE=1 SV=1 - [Q19302_CAEEL]	CELE_F10E7.5	8.64	1	2	2	2	220	25.2422	9.5835
P41877	Chromatin-remodeling complex ATPase chain isw-1 OS=Caenorhabditis elegans GN=isw-1 PE=1 SV=2 - [ISW1_CAEEL]	isw-1	1.98	1	2	2	2	1009	116.602	7.31299																		0															0				0
Q965Q1	Uncharacterized protein OS=Caenorhabditis elegans GN=CELE_Y22D7AL.10 PE=1 SV=1 - [Q965Q1_CAEEL]	CELE_Y22D7AL.10	19.44	1	2	2	2	108	11.8424	9.27588
Q7JPE4	Transbilayer Amphipath Transporters (Subfamily IV P-type ATPase) OS=Caenorhabditis elegans GN=tat-4 PE=1 SV=1 - [Q7JPE4_CAEEL]	tat-4	7.95	2	2	2	2	239	26.8122	4.55127
Q9TXR7	Uncharacterized protein OS=Caenorhabditis elegans GN=CELE_F56B3.11 PE=1 SV=1 - [Q9TXR7_CAEEL]	CELE_F56B3.11	8.45	2	2	2	2	213	24.0765	9.53955
Q93338	RNA Polymerase II (B) subunit OS=Caenorhabditis elegans GN=rpb-3 PE=1 SV=2 - [Q93338_CAEEL]	rpb-3	7.09	1	2	2	2	282	32.357	5.42725
Q965F9	Uncharacterized protein OS=Caenorhabditis elegans GN=par-2 PE=4 SV=3 - [Q965F9_CAEEL]	par-2	21.65	4	10	10	25	582	64.8497	7.76709
Q20709	TRAnsformer: XX animals transformed into males OS=Caenorhabditis elegans GN=tra-4 PE=1 SV=2 - [Q20709_CAEEL]	tra-4	4.97	1	3	3	7	543	63.7432	5.8335
P28191	Tyrosine-protein phosphatase 1 OS=Caenorhabditis elegans GN=ptp-1 PE=2 SV=3 - [PTP1_CAEEL]	ptp-1	3.61	1	3	3	4	1026	115.021	8.55811
Q03601	RING finger protein nhl-1 OS=Caenorhabditis elegans GN=nhl-1 PE=1 SV=2 - [NHL1_CAEEL]	nhl-1	4.52	1	3	3	3	974	109.07	7.31299
Q19007	Nucleosome Assembly Protein OS=Caenorhabditis elegans GN=nap-1 PE=1 SV=1 - [Q19007_CAEEL]	nap-1	10.76	1	4	4	6	316	35.6427	4.64014
U4PBA1	Uncharacterized protein OS=Caenorhabditis elegans GN=pac-1 PE=1 SV=1 - [U4PBA1_CAEEL]	pac-1	3.51	6	2	2	2	1138	123.493	8.52881																		0
P34500	Transthyretin-like protein 2 OS=Caenorhabditis elegans GN=ttr-2 PE=1 SV=1 - [TTR2_CAEEL]	ttr-2	12.84	1	2	2	2	148	15.6929	8.14795
Q69ZI6	Uncharacterized protein OS=Caenorhabditis elegans GN=CELE_T12D8.10 PE=1 SV=1 - [Q69ZI6_CAEEL]	CELE_T12D8.10	26.53	1	2	2	2	98	10.8314	4.95752
Q21763	Uncharacterized protein OS=Caenorhabditis elegans GN=CELE_R05H5.3 PE=1 SV=1 - [Q21763_CAEEL]	CELE_R05H5.3	18.12	1	2	2	2	149	17.3126	4.88135
[truncated: 33 more columns]

## Sheet: Crapome MAGU-2 vs. ALL
PROTID	GENEID	MAGU2_FC_A	MAGU2_FC_B	MAGU2_SP	MAGU2_iREF	IP_MAGU2_3	IP_MAGU2_2	IP_MAGU2_1	IP_CONTROL_9	IP_CONTROL_8	IP_CONTROL_7	IP_CONTROL_6	IP_CONTROL_5	IP_CONTROL_4	IP_CONTROL_3	IP_CONTROL_2	IP_CONTROL_12	IP_CONTROL_11	IP_CONTROL_10	IP_CONTROL_1
Q17549	magu-2	178.13	70.86	1.0	0	705	431	132	2	0	0	9	5	1	0	0	0	0	0	0
Q17550	C01B7.5	37.28	33.65	1.0	0	85	34	8	0	0	0	0	0	0	0	0	0	0	0	0
G5EC55	mpz-1	7.76	7.49	0.88	0	10	9	2	0	0	0	0	0	0	0	0	0	0	0	0
Q9N4U1	CELE_Y49F6B.2	4.14	2.35	0.63	0	5	7	1	0	0	0	1	1	0	0	0	2	0	0	0
U4PRJ1	CELE_M01H9.3	2.95	1.89	0.59	0	2	5	0	0	0	0	0	0	0	0	0	1	0	0	0
Q09462	C16C10.2	5.24	2.88	0.56	0	1	8	3	0	0	1	1	0	0	0	0	0	0	0	0
O44183	CELE_ZC416.6	3.5	1.84	0.53	0	4	0	3	1	0	1	0	0	0	0	0	0	0	0	0
Q21770	wago-1	2.67	1.25	0.5	0	6	4	0	0	2	1	0	0	0	0	0	0	1	1	0
Q20062	marb-1	2.7	1.32	0.41	0	13	8	1	3	3	1	4	2	0	0	0	4	5	0	1
Q95ZL3	CELE_M01H9.3	2.41	1.35	0.39	0	2	4	0	0	0	1	0	0	0	0	0	1	0	0	0
Q965Y1	map-1	2.96	1.57	0.38	0	5	0	2	1	0	0	1	0	0	0	0	1	0	0	0
Q9XWF2	dxbp-1	2.76	1.53	0.35	0	2	5	0	0	0	0	0	2	0	0	0	0	1	0	0
P19626	mlc-2	1.48	0.7	0.33	0	19	6	1	5	9	4	6	6	1	5	3	5	6	0	0
P19625	mlc-1	1.57	0.78	0.33	0	19	6	1	4	9	4	6	6	1	4	3	5	6	0	0
Q9GP94	mlp-1	1.57	1.17	0.33	0	3	0	0	1	0	0	0	0	0	0	0	0	0	0	0
Q18922	CELE_D1014.4	1.6	1.25	0.33	0	3	0	0	0	1	0	0	0	0	0	0	0	0	0	0
P90779	C55A6.4	1.94	1.33	0.33	0	0	3	0	0	0	0	0	1	0	0	0	0	0	0	0
P04970	gpd-1	1.96	1.12	0.33	0	28	10	4	13	7	4	10	6	5	1	3	7	9	1	1
G5EGR6	alg-1	1.97	0.63	0.33	0	46	1	4	13	7	5	17	7	5	0	1	11	9	4	0
P17331	gpd-4	2.0	1.17	0.33	0	28	10	4	12	7	4	9	6	5	1	3	7	9	1	1
Q86B39	alg-2	2.02	0.84	0.33	0	25	1	3	7	6	4	10	2	2	0	0	6	5	3	0
Q8MPS2	deb-1	2.33	1.71	0.33	0	6	0	0	0	0	0	0	0	0	0	0	0	0	0	0
Q09511	rsp-4	2.63	1.11	0.33	0	2	7	1	0	1	0	1	0	0	0	0	1	3	0	1
G5ED31	ucr-2.1	2.98	1.52	0.33	0	15	6	3	3	3	2	3	3	0	0	0	7	2	0	1
Q7JLY2	dur-1	3.36	1.3	0.33	0	0	0	4	0	0	0	0	0	0	0	0	0	0	1	0
H2L0I3	lfi-1	4.17	1.14	0.33	0	21	1	0	4	0	1	0	2	0	0	0	0	0	0	0
P90897	rde-12	1.79	0.75	0.32	0	31	5	1	9	8	6	7	14	1	0	0	6	10	6	0
P37165	ubl-1	2.04	1.0	0.32	0	7	1	0	1	0	0	2	1	0	0	0	1	2	0	0
Q9XWC3	Y73F4A.2	2.2	1.26	0.32	0	8	2	1	2	2	0	2	1	1	0	0	1	1	1	0
Q18409	rsp-6	2.67	1.64	0.32	0	10	3	2	3	3	2	1	1	0	0	0	3	3	1	0
Q9GUF2	acp-6	1.23	0.41	0.31	0	7	0	0	0	1	0	0	2	0	1	1	0	2	0	1
O44985	teg-4	1.71	0.72	0.31	0	8	1	1	1	2	2	0	1	0	0	0	1	1	2	1
O02238	pqn-27	2.13	1.17	0.31	0	13	2	1	3	5	2	1	3	0	0	0	4	5	1	0
Q95Y04	rps-28	0.93	0.29	0.3	0	13	2	0	3	5	1	4	3	0	3	7	6	3	0	1
Q22601	apa-2	1.62	0.94	0.3	0	4	0	0	1	0	1	0	0	0	0	0	0	0	0	0
Q9XTZ3	C18D11.3	2.12	1.16	0.3	0	0	4	0	0	0	0	1	1	0	0	0	0	0	0	0
Q9XTZ2	rsp-8	3.13	1.54	0.3	0	0	5	2	1	0	1	0	2	0	0	0	1	0	0	0
Q9TZC8	CELE_Y71H10B.1	1.61	0.97	0.29	0	31	15	10	10	13	11	10	10	7	4	12	12	13	7	2
G5EE48	ttr-50	2.12	1.28	0.29	0	5	1	0	1	0	0	0	0	0	0	0	0	2	0	0
O62481	lact-9	1.78	0.49	0.28	0	54	3	5	3	7	1	10	10	2	16	4	10	30	0	0
Q20390	ppt-1	1.92	1.18	0.28	0	5	0	0	0	0	0	0	0	0	0	0	0	2	0	0
G5EF87	swsn-1	2.12	1.09	0.28	0	5	1	1	2	0	1	0	1	1	0	0	0	0	0	0
P31161	sod-2	2.48	1.55	0.28	0	5	1	1	2	1	0	1	1	0	0	0	0	0	0	0
O02485	ZK1073.1	2.68	0.87	0.28	0	11	4	0	3	0	0	3	0	0	0	0	5	1	0	0
G5EGK1	tln-1	3.09	1.18	0.28	0	23	5	5	3	2	8	0	11	0	0	1	3	1	4	0
Q95Y13	npp-8	1.44	0.69	0.27	0	4	0	0	0	0	1	0	1	0	0	0	0	0	1	0
O44906	pck-1	1.84	0.79	0.27	0	78	14	6	37	11	8	14	21	1	8	7	40	20	5	1
Q23240	cyc-2.2	2.27	1.29	0.27	0	1	4	0	1	1	0	0	0	0	0	0	0	1	0	0
G5EF05	CELE_W07E11.1	2.4	0.76	0.27	0	14	0	1	2	7	1	0	2	0	0	0	0	0	0	1
Q9XUU8	CELE_K05C4.5	2.54	1.75	0.27	0	4	1	1	0	1	0	0	1	0	0	0	1	0	0	0
Q17796	hgrs-1	1.31	0.94	0.26	0	2	0	0	0	0	1	0	0	0	0	0	0	0	0	0
Q9N4Z7	mvk-1	1.31	0.94	0.26	0	2	0	0	0	0	1	0	0	0	0	0	0	0	0	0
Q9XW37	CELE_Y69E1A.5	1.36	1.07	0.26	0	2	0	0	1	0	0	0	0	0	0	0	0	0	0	0
Q9XWM1	oig-2	1.38	1.11	0.26	0	2	0	0	0	0	0	0	0	0	0	0	0	1	0	0
Q21774	adsl-1	1.39	1.15	0.26	0	2	0	0	0	1	0	0	0	0	0	0	0	0	0	0
U4PC09	hxk-3	1.39	1.15	0.26	0	2	0	0	0	1	0	0	0	0	0	0	0	0	0	0
C1P641	epi-1	1.61	1.21	0.26	0	0	2	0	0	0	0	0	1	0	0	0	0	0	0	0
G5EBY6	phf-5	1.61	1.22	0.26	0	0	2	0	0	0	0	0	0	0	0	0	0	1	0	0
Q9NES9	CELE_Y39B6A.3	1.61	1.21	0.26	0	0	2	0	0	0	0	0	1	0	0	0	0	0	0	0
Q9U3L4	C47B2.9	1.61	1.21	0.26	0	0	2	0	0	0	0	0	1	0	0	0	0	0	0	0
Q9BKQ9	cisd-3.2	1.62	1.26	0.26	0	0	2	0	0	1	0	0	0	0	0	0	0	0	0	0
Q8I4G9	dab-1	1.82	1.43	0.26	0	1	2	0	0	0	0	0	1	0	0	0	0	0	0	0
G5EEV5	pud-3	1.91	0.94	0.26	0	74	15	8	23	25	4	30	14	4	9	7	29	30	0	1
K8ESF0	CELE_F13D2.1	2.08	1.3	0.26	0	0	2	1	0	0	0	0	0	0	0	0	0	0	1	0
Q9N5B3	CELE_W08E12.7	2.25	0.83	0.26	0	68	15	5	23	12	3	35	13	1	5	1	30	14	2	0
Q95Y51	smr-1	2.3	1.78	0.26	0	0	2	1	0	0	0	0	1	0	0	0	0	0	0	0
Q22134	ppat-1	2.34	1.47	0.26	0	0	0	2	0	0	0	0	0	0	0	0	0	1	0	0
Q21775	R06C7.6	2.44	1.02	0.26	0	6	14	7	2	5	3	4	6	3	0	0	2	6	8	1
Q9XTU9	glrx-5	2.44	0.97	0.25	0	6	7	0	1	3	0	3	1	0	1	0	1	4	0	0
Q22137	CELE_T04A8.7	2.79	0.94	0.25	0	5	8	0	5	1	2	0	1	0	0	0	0	0	1	0
P30651	ZK643.5	2.88	1.77	0.25	0	3	1	2	0	0	2	0	0	0	0	0	0	0	0	0
Q17740	ain-1	3.83	1.55	0.25	0	3	2	5	1	1	3	0	0	0	0	0	0	0	1	0
O62327	gpx-2	2.0	0.98	0.23	0	0	4	0	2	0	0	0	0	0	0	0	1	0	0	0
Q18232	C26F1.3	2.89	1.88	0.23	0	1	4	1	0	2	0	0	0	0	0	0	1	0	0	0
P90795	T25G3.4	3.21	1.4	0.22	0	11	6	5	2	5	5	0	1	0	0	0	2	4	4	0
F5GUD7	CELE_ZK836.2	1.44	1.32	0.21	0	2	0	0	0	0	0	0	0	0	0	0	0	0	0	0
O44772	CELE_K04F10.7	1.44	1.32	0.21	0	2	0	0	0	0	0	0	0	0	0	0	0	0	0	0
O62230	oac-19	1.44	1.32	0.21	0	2	0	0	0	0	0	0	0	0	0	0	0	0	0	0
Q19554	abcf-1	1.44	1.32	0.21	0	2	0	0	0	0	0	0	0	0	0	0	0	0	0	0
Q22799	dlc-1	1.44	1.32	0.21	0	2	0	0	0	0	0	0	0	0	0	0	0	0	0	0
H2KZ95	CELE_Y48G9A.9	1.69	1.45	0.21	0	0	2	0	0	0	0	0	0	0	0	0	0	0	0	0
Q20772	F54D5.7	1.69	1.45	0.21	0	0	2	0	0	0	0	0	0	0	0	0	0	0	0	0
Q23227	CELE_W09D12.1	1.69	1.45	0.21	0	0	2	0	0	0	0	0	0	0	0	0	0	0	0	0
Q17848	ipp-5	1.91	1.72	0.21	0	1	2	0	0	0	0	0	0	0	0	0	0	0	0	0
Q8WQF1	pccb-1	2.39	0.46	0.21	0	35	0	1	7	20	1	0	13	1	0	0	0	13	1	0
Q23120	rsp-2	2.98	1.54	0.21	0	7	5	3	2	1	1	0	1	1	0	0	1	5	2	0
Q9TXU7	eif-1.a	2.2	0.84	0.19	0	0	6	0	0	2	0	1	2	0	0	0	0	3	0	0
Q6EZG4	glrx-3	2.66	1.73	0.19	0	2	3	1	0	0	1	0	2	0	0	0	0	0	0	0
K8ESE2	cth-1	3.05	2.08	0.19	0	3	1	2	0	1	0	0	0	0	0	0	0	2	0	0
Q94215	lec-11	1.65	0.98	0.18	0	4	0	0	0	0	0	0	0	0	0	0	0	3	0	0
G5EC23	hcf-1	1.69	0.94	0.18	0	2	2	0	0	0	1	0	0	0	0	0	0	0	1	0
Q9U2A8	rpl-43	1.79	0.82	0.18	0	8	3	0	1	2	0	3	4	0	1	0	2	4	0	0
Q9BKQ7	CELE_Y67D2.7	2.73	1.58	0.18	0	0	2	2	0	0	1	0	1	0	0	0	0	0	0	0
P90780	sdz-8	2.63	1.23	0.17	0	0	4	2	0	0	1	0	2	0	0	0	0	2	1	0
Q22056	CELE_T01C3.2	1.83	1.32	0.16	0	3	1	0	0	0	0	0	0	0	0	0	0	2	0	0
P35129	let-70	1.99	0.96	0.16	0	5	0	2	1	1	1	2	1	0	0	1	0	1	1	0
Q18678	srs-2	3.17	1.68	0.16	0	9	3	2	1	5	1	1	5	0	0	0	0	1	0	0
P48727	gsp-2	1.55	0.6	0.15	0	7	0	0	4	3	0	0	2	0	0	0	2	1	0	0
Q8MXS6	CELE_Y55F3AM.3	2.03	0.66	0.15	0	4	15	0	2	8	0	1	9	1	0	2	3	6	0	1
G5EDC6	arl-8	2.12	0.86	0.15	0	0	5	0	2	3	0	0	0	0	0	0	0	1	0	0
Q21501	gfl-1	2.54	1.45	0.15	0	1	4	1	0	1	0	1	2	0	0	0	0	2	0	0
O45011	CELE_W10C8.5	2.55	1.15	0.15	0	9	4	1	4	1	0	2	2	0	0	0	6	1	0	0
Q09216	B0495.7	1.47	0.63	0.14	0	0	3	0	0	0	2	0	0	0	0	1	0	0	0	0
O16314	C05C8.1	1.67	1.0	0.14	0	4	1	0	1	1	0	1	0	0	0	0	1	2	0	0
Q95YF3	cgh-1	2.12	1.05	0.14	0	27	5	5	13	11	4	10	6	0	1	1	13	11	2	0
Q19203	unc-98	2.46	0.91	0.14	0	0	1	3	0	0	2	0	0	1	0	0	0	0	0	0
Q95ZQ4	aak-2	2.48	1.33	0.14	0	2	1	2	0	0	3	0	0	0	0	0	0	0	0	0
G8JY24	pcm-1	2.8	1.07	0.14	0	0	4	3	0	1	0	0	3	1	0	0	0	1	1	0
P52899	T05H10.6	3.04	1.8	0.14	0	5	2	2	0	2	0	1	3	0	0	0	0	2	0	0
Q7YTR9	C27B7.9	1.12	0.39	0.13	0	6	1	0	1	0	0	4	1	0	2	2	2	0	0	0
P91871	fasn-1	1.84	0.33	0.12	0	21	1	0	2	10	0	0	30	0	0	1	0	1	0	0
P34594	ZC262.2	2.65	1.64	0.12	0	22	36	18	5	17	6	17	15	4	6	7	7	18	9	2
Q03604	rnr-1	2.91	1.83	0.12	0	5	4	3	2	4	1	1	2	0	0	1	0	1	1	0
O01497	tyr-4	1.4	0.82	0.11	0	3	0	0	0	1	0	0	2	0	0	0	0	1	0	0
O45373	CELE_F17B5.1	2.04	1.05	0.11	0	0	3	1	0	1	1	0	1	0	0	0	0	0	1	0
P34815	unc-18	2.49	1.33	0.11	0	2	1	2	0	1	1	0	0	0	0	0	0	0	1	0
Q20264	acs-11	2.62	1.42	0.11	0	0	2	2	0	0	1	0	1	0	0	0	0	1	0	0
O17953	dld-1	3.11	1.45	0.11	0	2	8	3	4	4	2	0	5	0	0	0	0	1	1	0
Q9XWZ2	acdh-11	3.15	1.64	0.11	0	5	2	4	2	4	2	0	1	0	0	0	1	1	1	0
O61931	ergo-1	1.49	0.52	0.1	0	5	0	1	0	0	0	0	0	0	0	0	0	2	5	0
P55216	cth-2	1.95	1.05	0.1	0	4	0	1	2	2	0	0	1	0	0	0	0	2	0	0
Q10021	rsp-5	2.39	1.05	0.1	0	0	3	2	0	1	0	0	1	0	0	0	0	1	2	0
Q95QR5	C44B7.2	2.6	1.42	0.1	0	1	3	2	0	1	1	1	1	0	0	0	0	0	1	0
Q8I711	gars-1	2.62	0.95	0.1	0	4	14	1	0	3	2	0	12	0	0	1	2	9	1	0
O44549	acdh-3	1.25	0.83	0.09	0	2	0	0	0	0	1	0	1	0	0	0	0	0	0	0
G5EE11	CELE_F39H2.3	1.33	0.98	0.09	0	2	0	0	0	1	0	0	0	0	0	0	0	1	0	0
Q20774	dnj-13	1.33	0.98	0.09	0	2	0	0	0	1	0	0	0	0	0	0	0	1	0	0
P34442	F54C8.4	1.54	1.04	0.09	0	0	2	0	0	0	0	0	1	0	0	0	0	1	0	0
Q9BL46	CELE_Y71H2AM.11	1.54	1.04	0.09	0	0	2	0	0	0	0	0	1	0	0	0	0	1	0	0
G5EE42	CELE_ZK1098.11	1.55	1.08	0.09	0	0	2	0	0	1	0	0	0	0	0	0	0	1	0	0
Q9U2X0	prmt-1	1.55	1.07	0.09	0	0	2	0	0	1	0	0	1	0	0	0	0	0	0	0
Q23030	CELE_R09F10.1	1.61	1.18	0.09	0	2	1	0	1	0	0	0	0	0	0	0	0	1	0	0
Q95QN2	ddx-23	1.77	0.71	0.09	0	1	4	0	2	0	3	0	1	0	0	0	0	0	0	0
Q22161	sfxn-1.5	1.9	1.25	0.09	0	2	0	1	0	1	1	0	0	0	0	0	0	0	0	0
Q7YZT6	tps-1	1.94	0.86	0.09	0	0	0	2	0	0	1	0	0	0	0	0	0	0	1	0
Q8MNT7	CELE_F09F7.4	1.99	1.45	0.09	0	2	0	1	0	1	0	0	0	0	0	0	0	1	0	0
Q9XUN8	CELE_T20B3.1	2.03	1.01	0.09	0	4	1	1	1	0	3	0	0	0	0	0	0	2	0	0
Q965N4	chin-1	2.1	1.33	0.09	0	0	2	1	0	0	1	0	1	0	0	0	0	0	0	0
O45496	CELE_F39B2.3	2.19	1.55	0.09	0	2	1	1	0	0	1	0	0	0	0	0	0	1	0	0
Q27GQ5	CELE_F49C12.7	2.24	1.65	0.09	0	2	1	1	0	0	0	1	1	0	0	0	0	0	0	0
Q8WQA7	ekl-4	2.45	1.53	0.09	0	1	0	2	0	1	0	0	1	0	0	0	0	0	0	0
Q95Q06	CELE_Y66D12A.8	3.05	0.99	0.09	0	1	5	6	0	2	0	1	4	3	0	0	0	4	1	0
Q9XV52	gfm-1	1.57	1.11	0.08	0	0	2	0	0	2	0	0	0	0	0	0	0	0	0	0
Q09975	lys-8	1.62	1.2	0.08	0	2	1	0	0	0	0	0	2	0	0	0	0	0	0	0
Q9N2W7	Y94H6A.8	1.63	0.88	0.08	0	0	3	0	1	1	0	0	2	0	0	0	0	1	0	0
P52017	cyn-10	2.22	1.25	0.08	0	3	3	1	0	1	0	0	2	0	1	0	1	2	0	0
A8WFJ8	C28G1.5	2.3	1.31	0.08	0	0	3	1	0	0	0	0	3	0	0	0	0	1	0	0
Q95Y15	npp-8	2.45	0.94	0.08	0	9	2	2	0	9	4	0	1	0	0	0	0	6	0	0
O45148	dlst-1	3.55	1.78	0.08	0	8	13	5	2	9	5	3	5	0	0	0	4	7	0	0
Q7YTG1	eps-8	1.49	0.71	0.07	0	13	5	2	2	9	4	1	7	3	0	0	0	6	4	2
Q27497	gsp-1	1.52	0.67	0.07	0	6	1	0	5	3	0	1	3	0	0	0	1	1	0	0
Q19240	unc-115	1.71	0.7	0.07	0	4	0	2	0	1	1	0	2	2	0	0	0	2	1	0
A7DT45	oxy-5	1.72	1.07	0.07	0	2	2	0	0	1	1	0	1	0	0	0	0	1	0	0
Q19713	frs-2	1.73	0.84	0.07	0	6	0	1	0	6	1	0	2	0	0	0	1	2	1	0
Q18212	hel-1	1.95	0.91	0.07	0	8	1	1	3	6	1	0	2	0	0	0	1	6	0	0
Q7Z145	CELE_ZK418.9	2.14	0.88	0.07	0	0	2	2	0	0	1	0	0	0	0	0	0	1	2	0
G5EEL1	alp-1	2.16	0.9	0.07	0	0	2	2	0	0	4	0	1	0	0	0	0	0	0	0
Q9XUQ9	CELE_T05F1.11	2.23	0.75	0.07	0	0	1	3	1	0	2	0	0	0	0	0	0	0	2	0
Q09607	gst-36	2.68	1.2	0.07	0	12	4	7	5	4	1	3	2	1	0	1	10	3	4	0
O02267	CELE_F45H10.3	2.79	1.57	0.07	0	1	3	2	0	2	1	0	2	0	0	0	0	1	0	0
G5ECH7	cdk-5	3.01	1.5	0.07	0	2	2	3	0	2	2	0	2	0	0	0	0	1	0	0
Q95Y35	Y108G3AL.2	4.24	1.78	0.07	0	5	9	6	1	8	3	1	2	0	0	0	1	7	0	0
Q23680	vha-9	0.75	0.18	0.06	0	6	0	0	0	1	0	5	0	0	7	0	1	0	0	0
Q9U1W1	tfg-1	1.02	0.5	0.06	0	2	0	0	0	0	0	0	0	0	0	2	0	1	0	0
Q564W7	dao-5	1.28	0.88	0.06	0	2	0	0	0	2	0	0	0	0	0	0	0	1	0	0
P91502	usp-5	1.42	0.82	0.06	0	2	1	0	1	0	2	0	0	0	0	0	0	0	0	0
G5EDD8	skr-2	1.47	0.92	0.06	0	0	2	0	1	1	0	0	0	0	0	0	0	1	0	0
Q9U1Q2	gpi-1	1.47	0.91	0.06	0	0	2	0	1	1	0	0	1	0	0	0	0	0	0	0
Q93156	B0035.1	1.49	0.94	0.06	0	0	2	0	0	1	0	0	1	0	0	0	0	1	0	0
Q9XUS8	tyr-2	1.49	0.94	0.06	0	0	2	0	0	1	0	0	1	0	0	0	0	1	0	0
Q20950	CELE_F57F5.1	1.68	0.93	0.06	0	2	2	0	3	1	0	0	1	0	0	0	0	0	0	0
Q18813	C53D6.7	1.75	0.85	0.06	0	0	2	1	0	0	1	0	1	1	0	0	0	0	0	0
B5BM23	ifg-1	1.8	0.78	0.06	0	5	2	0	2	1	0	0	5	0	0	0	0	3	0	0
Q09601	npp-19	1.83	0.94	0.06	0	0	2	1	0	1	0	0	1	1	0	0	0	0	0	0
Q93545	CELE_F20G2.2	2.01	1.18	0.06	0	4	1	1	1	3	0	0	2	0	0	0	2	1	0	0
Q9U2Q9	gsk-3	2.03	0.76	0.06	0	22	6	2	10	6	0	9	3	0	0	1	18	11	0	0
G5EF97	sfa-1	2.15	1.26	0.06	0	3	3	1	1	1	0	0	2	1	0	0	1	2	0	0
Q95017	ubc-9	2.25	1.5	0.06	0	1	2	1	0	0	0	0	2	0	0	0	1	0	0	0
O17586	pas-1	2.28	0.96	0.06	0	0	5	1	1	4	0	0	3	0	0	0	0	3	0	0
Q18040	C16A3.10	2.29	1.26	0.06	0	9	3	2	7	5	1	2	4	0	0	0	2	4	0	0
Q9N3D9	nduf-5	2.4	1.71	0.06	0	3	3	1	1	2	0	1	1	0	0	0	1	2	0	0
Q18942	prp-38	2.55	1.32	0.06	0	0	2	2	0	1	0	0	1	0	0	0	0	3	0	0
Q22781	acdh-7	2.66	1.62	0.06	0	10	5	4	5	7	2	4	3	0	1	0	5	3	0	0
Q94045	T13F2.2	3.05	1.44	0.06	0	3	1	3	0	2	0	0	2	0	0	0	0	4	0	0
Q18218	mmab-1	0.96	0.4	0.05	0	3	0	0	0	0	1	0	1	0	2	0	1	1	0	0
Q20588	F49C12.11	1.15	0.5	0.05	0	5	1	0	1	1	0	5	2	0	1	1	2	0	0	0
Q9XTV4	mbf-1	1.17	0.45	0.05	0	7	3	0	0	2	1	5	5	1	3	0	1	2	1	0
G5EGT7	iffb-1	1.41	0.49	0.05	0	1	4	0	0	1	0	0	2	0	0	3	0	3	0	0
P34328	hsp-12.2	1.43	0.66	0.05	0	4	1	0	3	0	0	1	2	0	0	0	3	0	0	0
Q23357	CELE_ZC504.3	1.47	0.73	0.05	0	2	2	0	0	1	2	0	0	0	0	0	0	1	1	0
Q965Z4	CELE_ZK105.1	1.54	0.65	0.05	0	2	4	0	0	0	3	2	2	0	0	1	0	2	0	0
Q21962	CELE_R12C12.1	1.66	0.69	0.05	0	8	3	0	1	9	1	2	3	0	0	0	1	2	2	0
O16486	natc-2	1.71	0.91	0.05	0	1	3	0	0	3	1	0	1	0	0	0	0	1	0	0
Q8WTM6	arx-4	1.73	0.96	0.05	0	1	3	0	1	2	0	0	0	0	0	0	1	2	0	0
O16785	pat-6	1.75	0.97	0.05	0	1	3	0	0	3	0	0	1	0	0	0	1	1	0	0
Q966I7	CELE_K08D12.3	2.04	1.05	0.05	0	3	3	1	3	0	0	3	1	0	0	0	1	0	1	0
Q22370	ucr-2.2	2.65	1.18	0.05	0	11	6	2	2	7	0	1	7	0	0	0	8	5	0	0
D0Z5N4	gcn-2	2.7	1.03	0.05	0	0	6	3	2	5	1	1	1	0	0	0	5	1	0	0
G5EG14	cacn-1	2.72	0.87	0.05	0	4	15	6	0	9	0	1	17	5	0	0	0	6	3	0
Q22540	CELE_T18D3.1	3.31	1.64	0.05	0	10	10	7	0	5	1	8	8	1	0	2	0	4	3	0
Q9NEW6	rsp-3	4.04	2.23	0.05	0	14	19	12	6	9	6	8	7	0	0	0	7	12	3	0
Q20053	asb-1	1.12	0.42	0.04	0	4	0	0	5	2	3	0	0	0	0	0	0	0	0	0
O16202	lys-7	1.15	0.66	0.04	0	2	0	0	3	0	0	1	0	0	0	0	0	0	0	0
Q20173	CELE_F38E9.5	1.23	0.78	0.04	0	2	0	0	1	3	0	0	0	0	0	0	0	0	0	0
Q19246	dhs-25	1.3	0.49	0.04	0	0	5	0	1	4	3	0	1	1	0	0	0	3	1	0
Q9BL64	CELE_Y54H5A.2	1.41	0.81	0.04	0	0	2	0	0	5	0	0	0	0	0	0	0	0	0	0
Q9N599	pas-3	1.49	0.7	0.04	0	0	3	0	0	1	0	1	4	0	0	0	0	1	0	0
O45941	Y45F10C.2	1.57	0.94	0.04	0	2	2	0	2	0	0	1	1	0	0	0	1	1	0	0
Q8MXR2	hrpf-2	1.58	0.67	0.04	0	0	4	1	0	3	1	0	1	1	0	0	0	3	2	0
O61219	daf-31	1.66	0.63	0.04	0	0	4	0	0	6	0	0	2	0	0	0	0	2	0	0
Q9TZ33	ucr-2.3	1.66	0.79	0.04	0	4	2	0	2	5	0	0	0	0	0	0	2	2	0	0
Q20627	pam-1	1.68	0.58	0.04	0	6	5	0	8	2	3	0	0	0	0	0	2	2	2	0
P90994	djr-1.1	1.78	0.79	0.04	0	1	4	0	1	4	0	0	2	0	0	0	0	3	0	0
P05634	msp-10	1.94	0.96	0.04	0	1	4	1	4	1	2	1	0	0	0	0	1	2	0	0
O44444	C02B10.4	1.99	0.75	0.04	0	2	1	3	0	1	0	1	1	2	0	0	0	1	2	0
Q22037	hrp-1	1.99	1.13	0.04	0	4	2	1	2	2	0	2	2	0	0	0	3	0	0	0
P34369	prp-8	2.04	0.67	0.04	0	6	5	0	8	5	0	0	5	0	0	0	1	0	0	0
Q21432	nas-11	2.05	1.12	0.04	0	0	3	1	0	2	0	1	2	0	0	0	0	2	0	0
G5EE56	src-1	2.1	1.05	0.04	0	0	0	2	0	3	0	0	1	0	0	0	0	0	0	0
P91253	gst-7	2.57	1.53	0.04	0	6	4	2	3	5	1	3	2	0	0	0	1	3	0	0
Q09464	C16C10.8	2.67	1.45	0.04	0	5	8	2	3	3	1	3	7	0	0	0	3	4	0	0
P91125	C32E8.5	3.46	1.67	0.04	0	4	3	4	0	5	0	2	3	0	0	0	0	4	0	0
Q18012	C15C7.5	0.5	0.16	0.03	0	2	0	0	0	0	0	0	0	0	8	0	0	0	0	0
Q19116	CELE_F02D10.6	0.93	0.24	0.03	0	9	1	0	0	0	0	7	2	0	1	4	14	0	0	0
Q65ZI3	dhs-30	1.02	0.5	0.03	0	2	0	0	0	2	1	0	0	1	0	0	0	0	0	0
O44565	lam-1	1.13	0.31	0.03	0	0	0	2	0	0	1	0	0	1	0	0	0	0	0	2
G5EBR1	gdi-1	1.23	0.78	0.03	0	2	0	0	0	2	0	0	1	0	0	0	0	1	0	0
Q27535	ZC434.8	1.26	0.68	0.03	0	2	1	0	1	0	0	0	1	0	1	0	1	0	0	0
H2KYN2	pkg-2	1.34	0.72	0.03	0	2	1	0	1	0	2	0	0	0	0	0	1	0	0	0
P34496	mtss-1	1.36	0.65	0.03	0	1	2	0	0	2	0	0	0	0	1	0	0	2	0	0
Q9N3Q9	CELE_Y48G1A.4	1.36	0.82	0.03	0	0	2	0	0	0	0	1	1	0	0	0	1	1	0	0
G5EBV4	lec-10	1.37	0.75	0.03	0	0	2	0	0	1	0	0	2	0	0	0	0	2	0	0
P34183	hrs-1	1.38	0.76	0.03	0	0	2	0	0	2	0	0	2	0	0	0	0	1	0	0
Q9GZH3	T22D1.3	1.39	0.79	0.03	0	0	2	0	0	1	0	1	2	0	0	0	0	0	0	0
G5ECT2	CELE_F15E6.3	1.41	0.77	0.03	0	1	2	0	0	0	1	0	1	0	0	0	0	1	1	0
G5EDP2	daf-22	1.41	0.92	0.03	0	3	1	0	1	2	0	1	1	0	0	0	1	2	0	0
Q09437	B0495.2	1.41	0.67	0.03	0	2	2	0	0	1	3	1	0	0	0	0	0	2	0	0
O76830	O76830	1.42	0.62	0.03	0	16	2	3	9	3	2	11	7	4	0	0	9	4	3	0
Q8MXH7	C11D2.7	1.42	0.83	0.03	0	0	2	0	0	1	0	0	2	0	0	0	0	1	0	0
Q9N394	tag-262	1.43	0.93	0.03	0	2	1	0	1	0	0	1	0	0	0	0	1	1	0	0
O45622	erfa-3	1.46	0.73	0.03	0	3	1	0	2	3	0	0	0	0	0	0	0	3	0	0
O45713	CELE_R09B3.3	1.56	0.91	0.03	0	1	2	0	0	2	0	0	1	0	0	0	0	2	0	0
Q9NLD1	hrp-2	1.7	0.76	0.03	0	5	3	0	1	2	1	0	5	0	0	0	3	3	0	0
O17622	C29F7.3	1.79	0.7	0.03	0	4	3	0	0	5	0	0	2	0	0	0	0	7	0	0
Q22800	nduf-2.2	1.82	0.63	0.03	0	9	4	0	2	9	0	1	3	0	0	0	6	6	0	0
P90778	C55A6.3	1.85	0.96	0.03	0	0	2	1	0	0	0	0	1	0	0	0	0	2	1	0
Q9XW58	CELE_Y75B8A.7	1.91	1.04	0.03	0	0	2	1	0	0	0	1	0	0	0	0	2	1	0	0
O45552	acaa-2	1.92	1.04	0.03	0	16	7	5	9	12	4	2	6	2	0	1	6	7	0	3
P46562	alh-9	1.92	1.04	0.03	0	7	2	2	6	4	0	1	5	1	1	0	0	3	0	0
Q95PZ1	CELE_Y67H2A.5	1.92	1.0	0.03	0	3	1	1	0	7	0	0	2	0	0	0	0	1	0	0
G5EEN4	gck-3	1.97	1.07	0.03	0	1	2	1	0	2	1	0	0	0	0	0	0	0	1	0
P34540	unc-116	2.0	1.06	0.03	0	3	6	2	1	2	2	0	6	1	0	2	0	4	1	0
Q95QL6	CELE_F10E9.11	2.01	0.92	0.03	0	5	4	1	0	2	0	6	4	0	1	0	0	3	0	0
O01498	stam-1	2.17	1.36	0.03	0	1	2	1	0	3	0	0	1	0	0	0	0	1	0	0
Q2XMY4	CELE_W08G11.3	2.19	0.64	0.03	0	1	4	4	0	0	6	0	4	0	0	0	1	0	4	0
Q22968	gcst-1	2.24	0.99	0.03	0	7	1	3	1	5	0	0	6	1	0	0	2	7	0	0
P54216	aldo-1	2.26	0.96	0.03	0	2	7	2	10	2	1	2	4	0	0	1	0	1	0	0
Q86D21	tars-1	2.26	0.95	0.03	0	5	10	2	1	6	2	2	11	0	0	0	1	4	4	0
G5EF72	G5EF72	2.36	1.06	0.03	0	1	6	2	1	3	2	1	5	0	0	0	1	5	0	0
Q23050	clik-1	2.51	0.84	0.03	0	0	2	4	2	1	0	0	6	1	0	0	0	3	0	0
Q09936	C53C9.2	3.62	1.71	0.03	0	9	8	10	2	7	2	2	5	1	0	0	7	5	4	0
Q18947	CELE_D1054.11	0.73	0.19	0.02	0	10	2	0	6	0	0	3	2	0	11	3	5	4	0	0
Q9XU15	hxk-2	0.97	0.45	0.02	0	3	0	0	2	3	2	0	0	1	0	0	0	1	0	0
Q18786	snr-4	1.05	0.59	0.02	0	2	0	0	1	0	0	1	2	0	0	0	2	0	0	0
G5EDV3	cey-4	1.07	0.48	0.02	0	3	0	0	0	2	0	0	1	0	0	0	4	3	0	0
Q9GUM1	CELE_Y73E7A.1	1.09	0.45	0.02	0	0	2	0	0	0	0	3	2	0	1	0	0	0	0	0
Q20502	haly-1	1.15	0.57	0.02	0	0	2	0	0	2	1	0	2	0	0	1	0	0	0	0
I7FXD3	rab-5	1.16	0.61	0.02	0	3	1	0	1	3	0	2	1	0	1	0	1	1	0	0
Q17819	C08B6.8	1.16	0.73	0.02	0	2	0	0	1	1	0	0	1	0	0	0	0	2	0	0
Q3S1J5	uba-1	1.2	0.52	0.02	0	3	1	0	2	0	2	0	6	0	0	0	0	1	0	0
Q9XW68	CELE_Y75B8A.14	1.2	0.6	0.02	0	0	2	0	1	5	1	0	0	0	0	0	0	1	0	0
O45783	CELE_T12D8.5	1.24	0.41	0.02	0	3	5	0	3	0	0	2	1	0	1	0	10	0	0	1
P34604	ZK1098.4	1.29	0.65	0.02	0	0	2	0	0	3	0	0	2	0	0	0	0	2	0	0
P90889	CELE_F55H12.4	1.31	0.55	0.02	0	3	4	0	2	0	0	3	2	0	2	1	2	2	0	0
H2L0N9	CELE_Y37E3.17	1.32	0.69	0.02	0	2	1	0	0	4	1	0	2	0	0	0	0	0	0	0
O45218	ads-1	1.32	0.67	0.02	0	1	3	0	0	2	2	1	2	0	0	0	0	2	1	0
Q3S1I8	pyk-1	1.33	0.55	0.02	0	12	5	0	5	9	1	3	9	1	0	3	1	6	3	0
P52717	F41C3.5	1.38	0.85	0.02	0	2	1	0	2	2	0	0	1	0	0	0	0	1	0	0
Q21854	tag-147	1.38	0.55	0.02	0	2	1	2	0	1	2	0	1	2	0	1	0	0	0	1
M1ZMJ3	pud-4	1.39	0.6	0.02	0	0	3	0	3	1	0	0	3	0	0	0	0	2	0	0
Q86NJ8	ppw-1	1.39	0.53	0.02	0	5	7	0	2	2	0	0	6	2	0	2	1	9	0	1
P41847	T20B12.7	1.44	0.89	0.02	0	1	2	0	1	1	1	1	1	0	0	0	0	0	0	0
Q22140	mrpl-16	1.48	0.71	0.02	0	3	2	0	0	4	0	0	2	0	0	0	2	4	0	0
Q9U2U0	uaf-2	1.48	0.66	0.02	0	1	6	1	1	4	3	0	6	0	0	1	2	3	0	1
P53489	arx-2	1.55	0.73	0.02	0	3	2	0	3	5	0	0	1	0	0	0	0	2	0	0
G5EGL2	CELE_T28D6.6	1.58	0.8	0.02	0	3	3	0	0	3	1	1	5	0	0	0	1	2	0	0
Q20758	arl-1	1.6	0.84	0.02	0	2	3	0	2	3	1	0	0	0	0	0	1	3	0	0
Q21338	spt-5	1.65	0.39	0.02	0	3	0	4	0	1	2	0	0	0	0	0	0	5	8	0
P10567	unc-15	1.77	0.85	0.02	0	10	5	2	15	2	1	3	6	0	1	1	2	1	0	1
Q966I8	pbs-1	1.79	1.05	0.02	0	0	2	1	1	1	1	0	2	0	0	0	0	1	0	0
Q19371	sec-24.1	1.86	0.77	0.02	0	0	0	2	0	3	1	0	2	0	0	0	0	0	0	0
C6KRI7	grsp-2	1.91	0.9	0.02	0	0	1	2	0	2	1	0	1	0	0	1	0	1	0	0
P34384	F02A9.4	1.92	0.76	0.02	0	0	3	2	0	6	2	0	2	1	0	0	0	1	0	0
P91478	mrrf-1	1.94	0.96	0.02	0	2	4	2	1	2	0	2	1	0	1	2	1	4	0	0
Q07750	unc-60	1.99	1.15	0.02	0	3	2	1	3	2	0	0	2	0	0	0	2	1	0	0
Q93716	cfim-1	2.07	1.05	0.02	0	2	3	1	1	5	0	0	3	0	0	0	0	3	0	0
G5EC98	ctps-1	2.09	1.08	0.02	0	3	4	2	0	4	0	1	2	1	0	2	1	3	0	0
O61741	B0205.6	2.09	1.03	0.02	0	0	1	2	0	2	0	0	1	0	0	0	0	1	1	0
O45106	ech-5	2.14	1.05	0.02	0	3	5	1	2	7	0	1	1	0	0	0	3	4	0	0
O01159	rsp-7	2.16	1.09	0.02	0	0	2	2	0	3	0	1	1	0	0	0	1	3	0	0
Q95ZI4	lec-3	2.19	1.02	0.02	0	1	2	2	2	0	0	0	6	0	0	0	1	1	0	0
Q7JNM1	Q7JNM1	2.29	1.16	0.02	0	2	8	2	3	8	2	3	5	0	0	0	1	5	0	0
Q1ZXS4	CELE_T20F10.2	2.43	1.28	0.02	0	2	3	2	0	2	0	1	5	0	0	0	1	3	0	0
Q9N362	CELE_Y55F3AM.13	2.49	1.42	0.02	0	5	4	2	2	7	1	1	4	0	0	0	1	3	0	0
O61235	ctl-1	2.54	1.09	0.02	0	4	2	5	4	3	2	1	2	0	0	0	2	2	3	0
Q19905	sqv-4	2.84	1.68	0.02	0	7	5	4	1	9	2	2	4	1	0	0	2	4	0	0
O45903	W09H1.5	2.98	1.57	0.02	0	6	6	6	1	4	2	3	2	0	0	1	3	8	0	1
O45227	B0513.4	0.6	0.18	0.01	0	5	2	1	1	0	0	1	0	0	7	5	1	0	0	5
I7J4C6	CELE_K07F5.15	0.83	0.34	0.01	0	3	1	0	0	1	0	4	3	0	1	3	2	0	0	0
O17694	ril-1	0.91	0.43	0.01	0	3	0	0	4	4	2	1	1	0	0	0	1	1	0	0
Q21693	ife-2	0.97	0.53	0.01	0	2	0	0	2	4	0	0	1	0	0	0	1	2	0	0
Q9N3D0	Y54E10BR.5	0.99	0.47	0.01	0	2	0	0	2	6	1	0	0	0	0	0	0	0	0	0
Q9BKT9	npp-13	1.05	0.46	0.01	0	0	2	0	1	5	2	0	3	0	0	0	0	0	0	0
G5EBX3	cyl-1	1.07	0.42	0.01	0	4	0	2	1	2	2	2	2	1	3	1	0	0	0	1
Q9U2S4	arf-6	1.12	0.64	0.01	0	3	2	0	2	1	0	2	2	0	1	1	2	3	0	0
H2L2C8	atn-1	1.14	0.46	0.01	0	3	2	0	5	1	5	0	2	0	0	0	1	1	0	0
Q5FC71	cisd-1	1.14	0.62	0.01	0	0	2	0	2	3	1	0	1	0	0	0	0	2	0	0
Q09544	F58F12.1	1.15	0.61	0.01	0	1	2	0	2	4	1	0	2	0	0	1	0	0	0	0
P48166	rpl-41	1.17	0.59	0.01	0	2	1	0	0	2	0	1	0	0	0	0	4	2	0	0
P90921	asg-1	1.18	0.62	0.01	0	0	2	0	2	3	0	0	2	0	0	0	0	2	0	0
Q20616	skpo-1	1.18	0.52	0.01	0	2	0	1	0	1	1	0	0	1	0	0	0	3	2	0
G5EGK8	let-92	1.19	0.51	0.01	0	6	1	0	4	9	1	2	1	0	0	0	3	3	0	0
O01806	C44E4.4	1.2	0.55	0.01	0	0	2	0	1	4	0	0	0	0	0	0	0	4	0	0
Q21153	K02F3.2	1.2	0.38	0.01	0	6	0	1	8	3	8	0	2	0	0	0	0	1	0	0
Q19264	F09E5.3	1.23	0.64	0.01	0	1	2	0	4	3	0	1	1	0	0	0	1	0	0	0
G5EEP7	CELE_T01D3.6	1.24	0.7	0.01	0	2	1	0	0	3	0	0	1	0	0	0	1	1	1	0
P34556	cdk-1	1.24	0.53	0.01	0	3	2	0	1	6	4	0	2	0	0	0	0	2	0	0
P34563	iff-1	1.29	0.66	0.01	0	6	4	1	6	2	0	2	3	1	2	3	2	3	1	0
Q93576	ndk-1	1.29	0.44	0.01	0	1	4	0	8	2	0	5	1	0	0	0	0	1	0	0
G5EET8	pud-1.2	1.3	0.59	0.01	0	1	2	0	4	1	0	0	4	0	0	0	0	0	0	0
Q21559	aly-3	1.3	0.68	0.01	0	1	2	0	0	1	0	1	1	0	0	0	3	2	0	0
Q9Y041	hgo-1	1.3	0.79	0.01	0	2	1	0	2	1	0	0	1	0	0	0	1	2	0	0
A0A078BPL2	cpz-1	1.31	0.63	0.01	0	3	3	0	1	2	0	3	1	1	0	0	3	1	1	0
Q20779	tag-174	1.32	0.61	0.01	0	4	2	0	4	5	1	1	2	0	0	0	0	5	0	0
Q09444	ubh-4	1.33	0.68	0.01	0	1	2	0	3	4	0	0	1	0	0	0	0	1	0	0
Q966L9	glh-2	1.33	0.62	0.01	0	4	3	0	1	7	1	1	1	0	1	0	0	5	1	0
Q9XWT3	CELE_Y62H9A.6	1.38	0.79	0.01	0	5	9	3	3	2	2	5	6	2	4	3	3	7	2	1
O45226	rpl-29	1.39	0.62	0.01	0	17	4	2	10	6	0	15	4	0	3	4	10	4	0	0
Q9BL34	CELE_Y71H2AM.5	1.39	0.75	0.01	0	1	2	0	1	3	0	0	3	0	0	0	0	1	0	0
Q9TXI4	CELE_F23C8.5	1.4	0.63	0.01	0	1	3	0	1	6	0	1	1	0	0	0	0	4	0	0
Q9TYY8	CELE_H34C03.2	1.41	0.69	0.01	0	2	2	0	1	4	0	0	2	0	0	0	0	4	0	0
O45394	CELE_F22B8.7	1.42	0.66	0.01	0	2	3	0	2	5	2	1	3	0	0	0	0	0	0	0
Q19842	pcca-1	1.45	0.49	0.01	0	50	11	3	1	35	2	1	51	1	11	11	2	26	6	0
P91303	vha-10	1.46	0.69	0.01	0	3	3	0	5	3	0	2	3	0	0	0	0	3	0	0
P53596	C05G5.4	1.47	0.85	0.01	0	4	2	1	3	4	2	0	0	1	0	0	4	4	0	0
O61792	rpn-8	1.49	0.7	0.01	0	2	3	0	1	4	2	0	3	0	0	0	0	2	0	0
O02286	pck-2	1.5	0.74	0.01	0	55	15	5	45	13	6	7	21	5	3	7	34	14	8	2
O62415	lys-1	1.5	0.79	0.01	0	3	1	1	4	2	0	3	2	0	0	0	2	1	0	0
Q27487	ctl-2	1.55	0.75	0.01	0	0	1	2	2	0	1	0	2	0	0	1	2	0	1	0
P53014	mlc-3	1.56	0.57	0.01	0	0	0	2	5	4	0	1	0	0	0	0	0	1	0	0
Q17994	got-2.2	1.56	0.67	0.01	0	0	2	1	5	0	1	0	3	0	0	0	0	0	0	0
Q09289	C56G2.7	1.58	1.02	0.01	0	3	2	1	1	3	2	1	2	0	0	0	2	2	1	0
P53589	sucg-1	1.59	0.74	0.01	0	1	2	1	0	6	0	0	1	1	0	0	0	3	0	0
Q9XWS6	CELE_Y62H9A.5	1.6	0.77	0.01	0	3	5	2	2	2	2	3	3	0	2	3	2	2	0	0
O45679	cysl-2	1.61	0.91	0.01	0	0	2	1	2	3	0	1	2	0	0	0	0	2	0	0
P47208	cct-4	1.61	0.69	0.01	0	5	0	2	4	5	1	1	7	0	0	0	0	2	1	0
Q86NC2	nuo-2	1.61	0.77	0.01	0	12	7	1	5	11	2	5	5	0	4	0	5	8	0	0
P19974	cyc-2.1	1.62	0.88	0.01	0	1	4	1	3	2	2	1	3	1	0	0	0	3	0	0
Q965V4	xpo-2	1.62	0.73	0.01	0	2	2	1	5	3	3	0	0	0	0	0	0	1	0	0
Q10453	his-71	1.64	0.76	0.01	0	2	9	2	1	11	0	1	7	1	0	3	0	8	1	1
O76577	rpn-11	1.65	0.86	0.01	0	1	3	1	0	5	2	0	2	0	0	0	0	3	1	0
Q9XWG2	CELE_Y63D3A.7	1.67	0.93	0.01	0	1	2	1	0	3	1	0	3	0	0	0	0	1	1	0
Q21307	mek-1	1.68	1.14	0.01	0	2	1	1	2	1	1	1	1	0	0	0	1	1	0	0
O45279	C30H6.7	1.69	0.88	0.01	0	4	1	1	1	9	0	1	1	0	0	0	1	3	0	0
H2FLH3	unc-22	1.7	0.55	0.01	0	4	16	3	7	10	24	0	8	0	0	0	0	2	3	1
Q22038	rho-1	1.7	0.98	0.01	0	8	4	3	3	7	1	2	5	0	2	3	2	6	2	0
Q95005	pas-4	1.7	0.87	0.01	0	0	2	1	1	3	0	0	3	0	0	0	0	2	0	0
Q9BKU3	CELE_Y37E3.10	1.71	0.94	0.01	0	5	2	1	2	6	0	1	1	0	0	0	4	3	1	0
P34542	R05D3.9/R05D3.10	1.73	0.8	0.01	0	1	1	2	0	2	0	0	0	1	0	1	0	2	1	0
Q9XWV2	Y37D8A.2	1.75	0.63	0.01	0	4	6	0	3	11	1	0	1	0	0	0	3	6	0	0
Q9N4N4	swsn-6	1.76	0.81	0.01	0	0	3	1	0	7	1	0	2	0	0	0	0	2	0	0
O01658	jmjc-1	1.77	0.86	0.01	0	5	4	1	1	5	2	7	2	0	0	0	1	5	0	0
O16293	fipp-1	1.79	0.94	0.01	0	1	1	2	0	1	1	2	1	0	0	0	2	1	1	0
O61793	CELE_R12E2.13	1.81	0.78	0.01	0	0	2	2	0	2	3	0	2	0	0	0	0	2	1	0
G5EDZ5	unc-43	1.82	0.78	0.01	0	0	2	2	0	4	3	1	2	0	0	0	0	2	0	0
P11141	hsp-6	1.82	0.86	0.01	0	24	39	12	17	21	23	8	13	2	8	15	11	12	15	1
P49196	rps-12	1.84	0.74	0.01	0	14	7	1	5	5	1	8	5	0	0	0	11	12	1	0
D5MCQ9	sup-26	1.86	1.07	0.01	0	2	2	1	0	3	0	2	3	0	0	0	1	1	0	0
O44512	isp-1	1.87	1.23	0.01	0	3	2	1	2	4	1	0	2	0	0	0	1	2	0	0
Q20277	fipr-21	1.87	0.82	0.01	0	1	2	2	0	2	2	0	1	0	0	0	0	3	2	0
F5GU87	otub-3	1.88	1.03	0.01	0	1	2	1	0	1	0	1	3	0	0	0	0	3	0	0
H2KYR1	vig-1	1.88	0.97	0.01	0	6	6	1	1	6	0	3	6	0	0	0	3	6	0	1
P17343	gpb-1	1.88	1.05	0.01	0	1	3	1	2	5	1	0	1	0	0	0	1	1	0	0
Q9BL44	CELE_Y71H2AM.12	1.88	0.84	0.01	0	0	4	2	1	3	3	2	4	0	0	0	1	3	0	0
Q86NC1	CELE_T22F3.3	1.91	0.43	0.01	0	77	27	0	23	45	9	14	57	0	2	10	17	36	1	0
Q8I7G8	CELE_F26B1.2	1.91	1.09	0.01	0	3	2	2	0	4	2	0	2	1	0	0	0	3	1	0
H9G2V4	kin-20	1.93	1.03	0.01	0	0	1	2	1	3	1	0	1	0	0	0	1	1	0	0
G5EEW6	sig-7	1.94	1.04	0.01	0	2	1	2	0	1	1	0	3	0	0	0	1	3	1	0
Q93244	cysl-1	1.95	0.83	0.01	0	0	3	2	0	6	2	0	1	0	0	0	0	3	1	0
Q9BL94	CELE_Y18H1A.4	1.96	1.16	0.01	0	1	1	2	1	1	1	1	1	0	0	0	1	3	0	0
Q22111	mmaa-1	1.97	0.73	0.01	0	0	3	2	1	8	3	0	0	0	0	0	0	2	0	0
G5EGB1	lec-2	1.98	0.8	0.01	0	4	9	2	12	4	2	1	3	1	0	0	9	2	0	0
Q9TZE4	CELE_W04C9.4	1.99	0.89	0.01	0	0	4	2	0	2	1	2	5	0	0	0	0	4	1	0
P34433	F44E2.3	2.01	1.1	0.01	0	3	2	3	0	0	0	3	4	1	1	0	1	3	1	0
Q9N3S8	CELE_Y47G6A.18	2.02	0.9	0.01	0	1	5	2	2	6	1	4	3	0	0	0	0	6	0	0
O62246	cope-1	2.03	1.08	0.01	0	2	2	3	0	5	2	1	2	1	0	0	1	2	1	0
O01974	eif-3.H	2.04	0.72	0.01	0	0	4	3	1	7	1	0	3	2	0	0	0	4	0	0
Q9TZ65	CELE_F56F11.4	2.07	1.19	0.01	0	6	2	3	2	6	1	1	5	1	0	0	3	6	0	0
O17695	hda-1	2.09	0.95	0.01	0	1	1	2	0	5	1	0	0	0	0	0	0	3	0	0
Q8MXS1	rab-18	2.1	0.97	0.01	0	1	5	2	2	6	3	2	2	0	0	0	0	4	0	0
Q23121	rsp-1	2.12	1.35	0.01	0	5	5	2	0	5	2	1	4	1	0	0	2	6	1	0
P52713	alh-8	2.19	0.87	0.01	0	3	4	4	3	4	4	0	3	3	0	0	0	3	0	0
Q9BI73	CELE_R151.2	2.21	1.08	0.01	0	5	4	2	5	3	0	1	3	0	0	0	5	5	0	0
C6KRP5	sqrd-1	2.26	1.0	0.01	0	1	2	3	2	5	0	0	2	0	0	0	0	5	1	0
A7LPE6	gpdh-2	2.27	0.75	0.01	0	11	11	0	7	8	0	2	8	0	0	0	6	10	0	0
Q21351	gtbp-1	2.32	1.16	0.01	0	4	2	4	0	4	3	1	5	1	0	0	0	4	1	0
Q8MXS8	CELE_Y47G6A.22	2.37	1.28	0.01	0	4	5	3	1	4	2	0	6	0	0	0	3	4	2	0
P91917	ola-1	2.42	1.09	0.01	0	10	6	2	6	12	0	0	3	0	0	0	6	8	0	0
Q9N4V3	CELE_Y47D9A.1	2.49	0.77	0.01	0	1	7	7	1	6	7	0	5	3	0	0	0	5	2	0
Q22253	rpn-9	2.67	1.18	0.01	0	1	4	4	4	6	2	2	2	0	0	0	0	3	0	0
Q69Z13	CELE_K08E3.5	2.82	1.71	0.01	0	7	5	5	2	6	2	0	4	1	0	0	3	6	2	0
Q93615	F27D4.1	3.11	1.51	0.01	0	7	13	6	6	10	0	3	10	2	0	0	3	11	0	0
Q27464	gspd-1	3.14	1.7	0.01	0	4	8	6	4	8	3	3	5	0	0	0	4	2	1	0
H2L0S8	CELE_Y119D3B.12	3.34	1.52	0.01	0	7	9	11	3	6	3	9	10	2	0	0	2	6	2	0
A0A061AKW6	CELE_F08G5.3	0.0	0.0	0.0	0	0	0	0	0	1	0	0	0	0	0	0	0	0	0	0
A0A078BPM1	jac-1	0.0	0.0	0.0	0	0	0	0	0	0	1	0	0	0	0	0	0	0	0	0
A0A0K3ARM6	lin-23	0.0	0.0	0.0	0	0	0	0	0	1	0	0	0	0	0	0	0	0	0	0
A0A0K3ARR4	laat-1	0.0	0.0	0.0	0	0	0	0	0	1	0	0	0	0	0	0	0	0	0	0
A0A0K3AUJ4	C50D2.8	0.0	0.0	0.0	0	0	0	0	0	0	0	0	1	0	0	0	0	0	0	0
A0A0K3AWA7	C29F7.2	0.0	0.0	0.0	0	0	0	0	0	1	0	0	0	0	0	0	0	0	0	0
A2V8C3	ttr-42	0.0	0.0	0.0	0	0	0	0	0	0	0	0	0	0	0	0	0	1	0	0
A3QMC8	tag-335	0.0	0.0	0.0	0	0	0	0	0	2	0	0	0	0	0	0	0	0	0	0
A5JYX4	dhs-3	0.0	0.0	0.0	0	0	0	0	1	2	0	0	1	0	0	0	0	0	0	0
A5Z2S4	saps-1	0.0	0.0	0.0	0	0	0	0	0	1	2	0	0	0	0	0	0	0	0	0
A5Z2T6	CELE_D1081.7	0.0	0.0	0.0	0	0	0	0	0	2	1	0	0	0	0	0	0	0	0	0
A5Z2U5	C27A7.5	0.0	0.0	0.0	0	0	0	0	0	0	1	0	0	0	0	0	0	0	0	0
A7LPF3	CELE_F43D9.3	0.0	0.0	0.0	0	0	0	0	0	1	1	0	0	0	0	0	0	0	0	0
A8JJR1	vps-39	0.0	0.0	0.0	0	0	0	0	0	0	1	0	0	0	0	0	0	0	0	0
B1V898	poml-3	0.0	0.0	0.0	0	0	0	0	0	1	0	0	0	0	0	0	0	0	0	0
B3GWD5	cka-1	0.0	0.0	0.0	0	0	0	0	0	2	1	0	1	0	0	0	0	0	0	0
B3WFX4	lin-10	0.0	0.0	0.0	0	0	0	0	0	0	0	0	0	0	0	0	0	0	1	0
B6EU65	CELE_F58H1.8	0.0	0.0	0.0	0	0	0	0	0	1	0	0	0	0	0	0	0	0	0	0
B6VQ50	pqn-73	0.0	0.0	0.0	0	0	0	0	0	0	1	0	0	0	0	0	0	0	0	0
B6VQ96	nep-17	0.0	0.0	0.0	0	0	0	0	0	1	0	0	1	0	0	0	0	0	0	0
B7WN85	C34C6.2	0.0	0.0	0.0	0	0	0	0	0	0	1	0	0	0	0	0	0	0	0	0
B7WN92	ctg-2	0.0	0.0	0.0	0	0	0	0	0	2	0	0	0	0	0	0	0	1	0	0
C1P633	magi-1	0.0	0.0	0.0	0	0	0	0	0	7	6	27	54	8	0	0	0	0	0	0
C7FZU4	nid-1	0.0	0.0	0.0	0	0	0	0	0	0	2	0	0	0	0	0	0	0	0	0
C7GIK1	CELE_H06I04.6	0.0	0.0	0.0	0	0	0	0	0	0	1	0	0	0	0	0	0	0	0	0
C7IVS0	CELE_Y38H6C.25	0.0	0.0	0.0	0	0	0	0	0	0	0	0	0	0	0	0	2	0	0	0
D3NQA6	CELE_Y105C5A.15	0.0	0.0	0.0	0	0	0	0	0	0	3	0	0	0	0	0	0	0	0	0
D3NQA8	CELE_Y116A8C.27	0.0	0.0	0.0	0	0	0	0	0	1	0	0	0	0	0	0	0	0	0	0
D3NQB3	CELE_Y73F8A.24	0.0	0.0	0.0	0	0	0	0	0	1	0	0	0	0	0	0	0	0	0	0
D3YT69	lin-66	0.0	0.0	0.0	0	0	0	0	0	1	1	0	0	0	0	0	0	0	0	0
D4YWC3	dct-16	0.0	0.0	0.0	0	0	0	0	1	0	0	0	0	0	0	0	0	0	0	0
D5MCR9	lpd-9	0.0	0.0	0.0	0	0	0	0	2	3	0	0	2	0	0	0	0	1	0	0
D7SFJ4	C25H3.9	0.0	0.0	0.0	0	0	0	0	0	1	0	0	0	0	0	0	0	0	0	0
E0R7K7	CELE_Y59A8B.10	0.0	0.0	0.0	0	0	0	0	0	1	0	0	0	0	0	0	0	0	0	0
E0R7L3	CELE_Y111B2A.12	0.0	0.0	0.0	0	0	0	0	0	0	0	0	1	0	0	0	0	0	0	0
E1B6R8	emc-5	0.0	0.0	0.0	0	0	0	0	0	1	0	0	0	0	0	0	0	0	0	0
E1B6W2	CELE_Y49E10.21	0.0	0.0	0.0	0	0	0	0	0	1	1	0	0	0	0	0	0	0	0	0
E2JKY8	dnc-1	0.0	0.0	0.0	0	0	0	0	0	4	2	0	0	0	0	0	0	0	0	0
E3W737	prpf-4	0.0	0.0	0.0	0	0	0	0	0	0	0	0	0	0	0	0	0	1	0	0
E5QCI8	nhr-49	0.0	0.0	0.0	0	0	0	0	0	1	0	0	0	0	0	0	0	0	0	0
E5QCJ1	inx-20	0.0	0.0	0.0	0	0	0	0	0	0	1	0	0	0	0	0	0	0	0	0
F1LIN5	num-1	0.0	0.0	0.0	0	0	0	0	0	0	1	0	0	0	0	0	1	0	2	0
F3Y5R1	CELE_Y54E5A.7	0.0	0.0	0.0	0	0	0	0	0	1	0	0	0	0	0	0	0	0	0	0
G3MU40	rrf-1	0.0	0.0	0.0	0	0	0	0	0	0	1	0	0	0	0	0	0	0	0	0
G4RYA5	CELE_F38A1.8	0.0	0.0	0.0	0	0	0	0	0	1	0	0	1	0	0	0	0	0	0	0
G4SPY1	Y71G10AL.1	0.0	0.0	0.0	0	0	0	0	0	0	0	0	1	0	0	0	0	0	0	0
G5EBH3	sma-1	0.0	0.0	0.0	0	0	0	0	0	6	2	0	1	1	0	0	0	0	0	0
G5EBI0	4D656	0.0	0.0	0.0	0	0	0	0	0	2	1	0	0	0	0	0	0	1	0	0
G5EBK4	atg-7	0.0	0.0	0.0	0	0	0	0	0	0	0	0	0	0	0	0	0	0	1	0
G5EBN9	snf-3	0.0	0.0	0.0	0	0	0	0	0	1	0	0	0	0	0	0	0	0	0	0
G5EBP5	CELE_ZC247.1	0.0	0.0	0.0	0	0	0	0	10	4	16	0	0	0	0	0	0	0	0	0
G5EBV6	pgl-3	0.0	0.0	0.0	0	0	0	0	1	7	9	0	1	0	0	0	0	2	0	0
G5EBY3	nmy-2	0.0	0.0	0.0	0	0	0	0	0	3	2	0	0	0	0	0	0	0	0	0
G5EC25	cept-2	0.0	0.0	0.0	0	0	0	0	0	1	1	0	1	0	0	0	0	1	0	0
G5EC27	gna-2	0.0	0.0	0.0	0	0	0	0	0	1	0	0	0	0	0	0	0	0	0	0
G5EC91	dpy-11	0.0	0.0	0.0	0	0	0	0	1	3	1	0	1	0	0	0	0	0	0	0
G5ECB6	bus-8	0.0	0.0	0.0	0	0	0	0	0	2	0	0	0	0	0	0	0	0	0	0
G5ECC5	CELE_Y39C12A.9	0.0	0.0	0.0	0	0	0	0	0	0	1	0	0	0	0	0	0	0	0	0
G5ECC9	CELE_K11B4.1	0.0	0.0	0.0	0	0	0	0	0	4	0	0	0	0	0	0	0	0	0	0
G5ECG0	tac-1	0.0	0.0	0.0	0	0	0	0	0	2	0	0	0	0	0	0	0	0	0	0
G5ECK7	dli-1	0.0	0.0	0.0	0	0	0	0	1	4	2	0	0	0	0	0	0	1	0	0
G5ECL3	prp-21	0.0	0.0	0.0	0	0	0	0	0	0	0	0	0	0	0	0	0	1	0	0
G5ECS4	glf-1	0.0	0.0	0.0	0	0	0	0	0	0	0	0	1	0	0	0	0	0	0	0
G5ECX9	cdr-2	0.0	0.0	0.0	0	0	0	0	2	6	0	0	1	0	0	0	0	3	0	0
G5ED26	mel-46	0.0	0.0	0.0	0	0	0	0	0	1	1	0	0	0	0	0	0	0	0	0
G5ED44	fat-5	0.0	0.0	0.0	0	0	0	0	0	1	0	0	0	0	0	0	0	0	0	0
G5ED93	ppfr-1	0.0	0.0	0.0	0	0	0	0	0	4	9	0	1	0	0	0	0	0	0	0
G5ED95	yars-1	0.0	0.0	0.0	0	0	0	0	0	4	2	0	0	0	0	0	0	0	0	0
G5ED97	tag-65	0.0	0.0	0.0	0	0	0	0	0	0	0	0	1	0	0	0	0	1	0	0
G5EDB6	ppgn-1	0.0	0.0	0.0	0	0	0	0	3	12	7	0	0	0	0	0	0	0	0	0
G5EDE8	ile-1	0.0	0.0	0.0	0	0	0	0	1	11	0	0	1	0	0	0	0	0	0	0
G5EDG6	col-117	0.0	0.0	0.0	0	0	0	0	0	1	0	0	0	0	0	0	0	0	0	0
G5EDG8	fmo-4	0.0	0.0	0.0	0	0	0	0	0	3	0	0	0	0	0	0	0	0	0	0
G5EDK1	asc-1	0.0	0.0	0.0	0	0	0	0	0	0	1	0	0	0	0	0	0	0	0	0
G5EDP9	aap-1	0.0	0.0	0.0	0	0	0	0	0	1	0	0	0	0	0	0	0	0	0	0
G5EDQ2	hmg-12	0.0	0.0	0.0	0	0	0	0	0	0	0	0	0	0	0	0	1	0	0	0
G5EDQ4	cle-1	0.0	0.0	0.0	0	0	0	0	0	0	1	0	0	0	0	0	0	0	0	0
G5EDS2	pod-1	0.0	0.0	0.0	0	0	0	0	0	1	1	0	0	0	0	0	0	3	1	0
G5EDS8	exos-7	0.0	0.0	0.0	0	0	0	0	0	0	0	0	0	0	0	0	1	0	0	0
G5EDV8	CELE_R05H10.3	0.0	0.0	0.0	0	0	0	0	0	0	1	0	0	0	0	0	0	0	0	0
G5EDY8	drp-1	0.0	0.0	0.0	0	0	0	0	0	6	1	0	0	0	0	0	0	2	0	0
G5EDZ9	cpi-1	0.0	0.0	0.0	0	0	0	0	1	0	0	0	0	0	0	0	0	0	0	0
G5EE66	cogc-1	0.0	0.0	0.0	0	0	0	0	0	0	1	0	0	0	0	0	0	0	0	0
G5EE67	skr-3	0.0	0.0	0.0	0	0	0	0	0	1	0	0	0	0	0	0	0	0	0	1
G5EEA8	nex-1	0.0	0.0	0.0	0	0	0	0	1	0	1	0	1	0	0	0	0	0	0	0
G5EED5	scm-1	0.0	0.0	0.0	0	0	0	0	0	0	1	0	0	0	0	0	0	0	0	0
G5EEH9	npp-10	0.0	0.0	0.0	0	0	0	0	0	3	4	0	2	0	0	0	0	0	0	0
G5EEI1	lgl-1	0.0	0.0	0.0	0	0	0	0	0	0	2	6	0	0	0	0	899	711	256	0
G5EEK9	vha-5	0.0	0.0	0.0	0	0	0	0	2	2	1	0	1	0	0	0	0	0	0	0
G5EEM5	zyg-9	0.0	0.0	0.0	0	0	0	0	0	4	2	0	0	0	0	0	0	0	0	0
G5EEQ8	CELE_T08A11.2	0.0	0.0	0.0	0	0	0	0	0	2	2	0	0	0	0	0	0	0	0	0
G5EEY4	mrp-5	0.0	0.0	0.0	0	0	0	0	0	4	0	0	0	0	0	0	0	0	0	0
G5EF48	CELE_Y63D3A.8	0.0	0.0	0.0	0	0	0	0	0	1	0	0	0	0	0	0	0	0	0	0
G5EF60	stim-1	0.0	0.0	0.0	0	0	0	0	0	1	0	0	0	0	0	0	0	0	0	0
G5EF88	daf-15	0.0	0.0	0.0	0	0	0	0	0	2	1	0	0	0	0	0	0	0	0	0
G5EF99	CELE_ZK1128.7	0.0	0.0	0.0	0	0	0	0	5	6	1	0	0	0	0	0	0	0	0	0
G5EFC8	dap-3	0.0	0.0	0.0	0	0	0	0	0	2	0	0	0	0	0	0	0	1	0	0
G5EFD6	frm-1	0.0	0.0	0.0	0	0	0	0	0	0	1	0	0	0	0	0	2	0	0	0
G5EFE6	cpt-2	0.0	0.0	0.0	0	0	0	0	0	0	1	0	0	0	0	0	0	0	0	0
G5EFH4	srp-6	0.0	0.0	0.0	0	0	0	0	0	0	0	0	1	0	0	1	0	0	0	1
G5EFH7	agef-1	0.0	0.0	0.0	0	0	0	0	0	3	4	0	0	0	0	0	0	0	0	0
G5EFI4	lec-5	0.0	0.0	0.0	0	0	0	0	3	0	2	0	0	0	0	0	0	0	0	0
G5EFK5	ufd-3	0.0	0.0	0.0	0	0	0	0	0	0	1	0	0	0	0	0	0	0	0	0
G5EFP3	mrp-4	0.0	0.0	0.0	0	0	0	0	0	3	0	0	0	0	0	0	0	0	0	0
G5EFT5	hsf-1	0.0	0.0	0.0	0	0	0	0	0	0	0	0	0	5	0	0	0	0	0	0
G5EFU0	pak-2	0.0	0.0	0.0	0	0	0	0	0	0	1	0	0	0	0	0	0	0	0	0
G5EFU4	oac-34	0.0	0.0	0.0	0	0	0	0	0	0	0	1	0	0	0	0	0	0	0	0
G5EFU8	col-127	0.0	0.0	0.0	0	0	0	0	0	0	0	0	0	0	0	0	0	1	0	0
G5EFZ1	ipgm-1	0.0	0.0	0.0	0	0	0	0	2	0	0	0	1	0	0	0	0	0	0	0
G5EG13	dhs-12	0.0	0.0	0.0	0	0	0	0	0	0	0	0	1	0	0	0	0	0	0	0
G5EG26	R151.8A	0.0	0.0	0.0	0	0	0	0	0	1	0	0	1	0	0	0	0	0	0	0
G5EG38	emb-27	0.0	0.0	0.0	0	0	0	0	0	1	0	0	0	0	0	0	0	0	0	0
G5EG50	CELE_T04A11.1	0.0	0.0	0.0	0	0	0	0	0	1	0	0	1	0	0	0	0	1	0	0
G5EG51	nrde-2	0.0	0.0	0.0	0	0	0	0	0	0	0	0	0	0	0	0	0	0	1	0
G5EG57	hgap-2	0.0	0.0	0.0	0	0	0	0	0	0	1	0	0	0	0	0	0	0	0	0
G5EGA5	fat-2	0.0	0.0	0.0	0	0	0	0	0	6	0	0	0	0	0	0	0	0	0	0
G5EGE0	tat-5	0.0	0.0	0.0	0	0	0	0	0	0	1	0	0	0	0	0	0	0	0	0
G5EGE9	dpy-26	0.0	0.0	0.0	0	0	0	0	0	1	0	0	0	0	0	0	0	0	0	0
G5EGH7	lon-8	0.0	0.0	0.0	0	0	0	0	0	0	0	0	1	0	0	0	0	0	0	0
G5EGK5	cam-1	0.0	0.0	0.0	0	0	0	0	0	0	1	0	0	0	0	0	0	0	0	0
G5EGN2	fat-6	0.0	0.0	0.0	0	0	0	0	0	1	0	0	0	0	0	0	0	0	0	0
G5EGS5	gbf-1	0.0	0.0	0.0	0	0	0	0	0	4	3	0	0	0	0	0	0	0	0	0
G8JXY9	B0416.5	0.0	0.0	0.0	0	0	0	0	0	2	1	0	1	0	0	0	0	0	0	0
G8JY63	sto-1	0.0	0.0	0.0	0	0	0	0	0	3	1	0	1	0	0	0	0	1	0	0
H1UBJ6	CELE_Y48C3A.14	0.0	0.0	0.0	0	0	0	0	0	0	0	0	0	0	0	0	0	0	1	0
H1UBL0	zoo-1	0.0	0.0	0.0	0	0	0	0	0	0	3	0	1	1	0	0	0	0	1	0
H1ZUW7	vet-2	0.0	0.0	0.0	0	0	0	0	0	2	6	0	0	0	0	0	0	0	0	0
H2FLI9	CELE_F11F1.1	0.0	0.0	0.0	0	0	0	0	0	0	0	0	0	0	0	1	0	0	0	0
H2KYB6	ttc-7	0.0	0.0	0.0	0	0	0	0	0	1	0	0	0	0	0	0	0	0	0	0
H2KYC4	ajm-1	0.0	0.0	0.0	0	0	0	0	54	102	66	0	0	0	0	0	0	0	0	0
H2KYC6	ajm-1	0.0	0.0	0.0	0	0	0	0	54	98	63	0	0	0	0	0	0	0	0	0
H2KYM1	C39D10.8	0.0	0.0	0.0	0	0	0	0	0	1	0	0	0	0	0	0	0	0	0	0
H2KYN0	vps-45	0.0	0.0	0.0	0	0	0	0	0	2	0	0	0	0	0	0	0	0	0	0
H2KYN3	acdh-13	0.0	0.0	0.0	0	0	0	0	0	8	3	0	0	0	0	0	0	0	0	0
H2KYP3	ncx-2	0.0	0.0	0.0	0	0	0	0	1	4	0	0	0	0	0	0	0	0	0	0
H2KYS1	hsp-43	0.0	0.0	0.0	0	0	0	0	0	1	6	0	3	2	0	0	0	0	0	0
H2KYY6	pat-12	0.0	0.0	0.0	0	0	0	0	0	0	0	0	4	2	0	0	0	0	0	0
H2KYZ1	pat-12	0.0	0.0	0.0	0	0	0	0	0	0	0	0	7	1	0	0	0	0	0	0
H2KZC6	CELE_F58F9.3	0.0	0.0	0.0	0	0	0	0	0	0	0	0	1	0	0	0	0	0	0	0
H2KZE9	stn-2	0.0	0.0	0.0	0	0	0	0	0	5	2	0	0	0	0	0	0	0	0	0
H2KZG8	nmtn-1	0.0	0.0	0.0	0	0	0	0	0	0	0	0	0	0	0	0	1	0	0	0
H2KZL1	CELE_W04B5.3	0.0	0.0	0.0	0	0	0	0	0	0	1	0	0	0	0	0	0	0	1	0
H2KZQ9	CELE_F13B9.1	0.0	0.0	0.0	0	0	0	0	0	6	1	0	0	0	0	0	0	0	0	0
H2KZR1	CELE_M60.4	0.0	0.0	0.0	0	0	0	0	0	0	1	0	0	0	0	0	0	0	0	0
H2KZX4	CELE_T13C2.6	0.0	0.0	0.0	0	0	0	0	0	1	1	0	0	0	0	0	0	0	0	0
H2L001	hsp-75	0.0	0.0	0.0	0	0	0	0	0	1	0	0	0	0	0	0	0	0	0	0
H2L0E1	CELE_Y77E11A.7	0.0	0.0	0.0	0	0	0	0	0	1	1	0	0	0	0	0	0	0	0	0
H2L0E5	mct-4	0.0	0.0	0.0	0	0	0	0	0	1	0	0	0	0	0	0	0	0	0	0
H2L0F7	gei-4	0.0	0.0	0.0	0	0	0	0	0	0	0	0	0	1	0	0	0	0	0	0
H2L0I5	CELE_Y67D8A.2	0.0	0.0	0.0	0	0	0	0	0	1	0	0	0	0	0	0	2	0	0	0
H2L0J4	CELE_T07D3.9	0.0	0.0	0.0	0	0	0	0	0	0	1	0	0	0	0	0	0	0	0	0
H2L265	cyld-1	0.0	0.0	0.0	0	0	0	0	4	6	4	0	0	0	0	0	0	0	0	0
H2L297	CELE_F40F8.11	0.0	0.0	0.0	0	0	0	0	0	1	0	0	0	0	0	0	0	0	0	0
H9G352	unc-52	0.0	0.0	0.0	0	0	0	0	0	1	0	0	0	0	0	0	0	0	0	0
I2HA91	CELE_F28C6.8	0.0	0.0	0.0	0	0	0	0	0	2	0	0	1	0	0	0	0	1	0	0
I2HA98	pah-1	0.0	0.0	0.0	0	0	0	0	0	2	0	0	2	0	0	0	0	2	0	0
I2HAF5	brp-1	0.0	0.0	0.0	0	0	0	0	0	2	2	0	2	0	0	0	0	0	0	1
I7F498	rab-21	0.0	0.0	0.0	0	0	0	0	0	0	1	0	0	0	0	0	0	0	0	0
I7FN62	unc-108	0.0	0.0	0.0	0	0	0	0	2	2	0	0	0	0	0	0	0	2	0	0
I7FXD9	aex-6	0.0	0.0	0.0	0	0	0	0	0	0	0	0	1	0	0	0	0	0	0	0
I7J4D2	hmp-1	0.0	0.0	0.0	0	0	0	0	0	0	2	0	0	0	0	0	0	0	0	0
K8ERU3	hpo-27	0.0	0.0	0.0	0	0	0	0	0	1	0	0	0	0	0	0	0	0	0	0
K8ESB8	tbc-9	0.0	0.0	0.0	0	0	0	0	0	0	1	0	0	0	0	0	0	0	0	0
L8E6Y3	C34D10.2	0.0	0.0	0.0	0	0	0	0	0	0	1	0	0	0	0	0	0	0	0	0
N1NTN5	C14C10.5	0.0	0.0	0.0	0	0	0	0	0	5	2	0	3	1	0	0	0	0	0	0
N1NVC0	C55A6.12	0.0	0.0	0.0	0	0	0	0	0	0	0	0	0	0	0	0	0	0	0	1
O01258	vps-26	0.0	0.0	0.0	0	0	0	0	0	1	0	0	0	0	0	0	0	0	0	0
O01324	CELE_F18A11.2	0.0	0.0	0.0	0	0	0	0	0	2	0	0	0	0	0	0	0	0	0	0
O01572	CELE_F48C1.6	0.0	0.0	0.0	0	0	0	0	0	1	0	0	0	0	0	0	0	0	0	0
O01756	CELE_F55A12.5	0.0	0.0	0.0	0	0	0	0	0	2	5	0	0	0	0	0	0	0	0	0
O01763	ncbp-1	0.0	0.0	0.0	0	0	0	0	0	1	2	0	0	0	0	0	0	0	0	0
O01767	egg-4	0.0	0.0	0.0	0	0	0	0	0	0	1	0	0	0	0	0	0	0	0	0
O01789	him-1	0.0	0.0	0.0	0	0	0	0	0	1	0	0	0	0	0	0	0	0	0	0
O01815	dhod-1	0.0	0.0	0.0	0	0	0	0	0	4	1	0	0	0	0	0	0	1	0	0
O01847	tiam-1	0.0	0.0	0.0	0	0	0	0	0	4	5	0	0	0	0	0	0	0	0	0
O01882	acl-14	0.0	0.0	0.0	0	0	0	0	0	1	1	0	0	0	0	0	0	0	0	0
O01925	mboa-6	0.0	0.0	0.0	0	0	0	0	0	2	0	0	0	0	0	0	0	0	0	0
O01971	emr-1	0.0	0.0	0.0	0	0	0	0	0	1	0	0	0	0	0	0	0	0	0	0
O02161	tin-44	0.0	0.0	0.0	0	0	0	0	1	8	0	0	1	0	0	0	0	0	0	0
O02168	aakg-2	0.0	0.0	0.0	0	0	0	0	0	1	0	0	0	0	0	0	0	0	0	0
O02219	aha-1	0.0	0.0	0.0	0	0	0	0	0	1	0	0	0	0	0	0	0	0	0	0
O02220	mrpl-34	0.0	0.0	0.0	0	0	0	0	0	2	0	0	1	0	0	0	0	2	0	0
O02236	tbc-14	0.0	0.0	0.0	0	0	0	0	0	0	1	0	0	0	0	0	0	0	0	0
O02252	pcp-3	0.0	0.0	0.0	0	0	0	0	0	4	0	0	2	0	0	0	0	0	0	0
O02266	alh-7	0.0	0.0	0.0	0	0	0	0	0	2	0	0	0	0	0	0	0	1	0	0
O02495	snb-1	0.0	0.0	0.0	0	0	0	0	0	1	0	0	0	0	0	0	0	0	0	0
O16254	CELE_F44E7.9	0.0	0.0	0.0	0	0	0	0	0	1	0	0	0	0	0	0	0	1	0	0
O16315	C05C8.7	0.0	0.0	0.0	0	0	0	0	0	2	0	0	0	0	0	0	0	0	0	0
O16376	CELE_M03F8.3	0.0	0.0	0.0	0	0	0	0	0	2	0	0	0	0	0	0	0	0	0	0
O16454	tag-196	0.0	0.0	0.0	0	0	0	0	1	0	0	0	0	0	0	0	1	0	0	0
O16457	CELE_F41E6.5	0.0	0.0	0.0	0	0	0	0	0	2	0	0	0	0	0	0	0	0	0	0
O16517	atp-4	0.0	0.0	0.0	0	0	0	0	2	5	0	1	0	0	0	0	0	0	0	0
O16520	erfa-1	0.0	0.0	0.0	0	0	0	0	0	1	0	0	1	0	0	0	0	1	0	0
O16619	dhs-13	0.0	0.0	0.0	0	0	0	0	0	7	1	0	1	0	0	0	0	0	1	0
O16642	clec-125	0.0	0.0	0.0	0	0	0	0	0	3	0	0	0	0	0	0	0	0	0	0
O16658	nstp-4	0.0	0.0	0.0	0	0	0	0	0	1	0	0	0	0	0	0	0	0	0	0
O16927	F25G6.8	0.0	0.0	0.0	0	0	0	0	0	0	0	1	2	0	0	0	0	0	0	1
O16929	symk-1	0.0	0.0	0.0	0	0	0	0	0	0	1	0	0	0	0	0	0	0	0	0
O16990	srj-57	0.0	0.0	0.0	0	0	0	0	0	0	0	0	0	0	0	0	1	0	1	0
O17003	natc-1	0.0	0.0	0.0	0	0	0	0	0	1	1	0	0	0	0	0	0	0	0	0
O17004	mrps-2	0.0	0.0	0.0	0	0	0	0	0	0	0	0	0	0	0	0	1	0	0	0
O17005	mrpl-4	0.0	0.0	0.0	0	0	0	0	0	1	0	0	0	0	0	0	0	0	0	0
O17237	K10B4.3	0.0	0.0	0.0	0	0	0	0	0	0	3	0	0	0	0	0	0	0	0	0
O17274	lgc-34	0.0	0.0	0.0	0	0	0	0	0	0	2	0	0	0	0	0	0	0	0	0
O17328	mct-6	0.0	0.0	0.0	0	0	0	0	0	4	0	0	1	0	0	0	0	0	0	0
O17388	tag-123	0.0	0.0	0.0	0	0	0	0	0	0	0	0	1	0	0	0	0	0	0	0
O17406	attf-2	0.0	0.0	0.0	0	0	0	0	0	0	0	0	1	0	0	0	0	0	0	0
O17581	mau-2	0.0	0.0	0.0	0	0	0	0	0	1	0	0	0	0	0	0	0	0	0	0
O17599	rap-2	0.0	0.0	0.0	0	0	0	0	0	1	0	0	1	0	0	0	0	0	0	0
O17619	jmjd-3.3	0.0	0.0	0.0	0	0	0	0	3	0	0	0	0	0	0	0	0	0	0	0
O17620	C29F7.1	0.0	0.0	0.0	0	0	0	0	0	0	0	0	0	0	0	0	0	0	0	1
O17626	C31C9.2	0.0	0.0	0.0	0	0	0	0	1	0	0	0	2	0	0	0	0	0	0	0
O17735	CELE_D2023.6	0.0	0.0	0.0	0	0	0	0	0	7	1	0	0	0	0	0	0	0	0	0
O17895	haf-3	0.0	0.0	0.0	0	0	0	0	0	5	0	0	0	0	0	0	0	0	0	0
O17901	F59E10.3	0.0	0.0	0.0	0	0	0	0	0	3	0	0	0	0	0	0	0	0	0	0
O17954	CELE_LLC1.2	0.0	0.0	0.0	0	0	0	0	1	0	0	3	2	0	0	0	1	0	0	0
O18188	maea-1	0.0	0.0	0.0	0	0	0	0	0	1	0	0	0	0	0	0	0	0	0	0
O18199	mrpl-37	0.0	0.0	0.0	0	0	0	0	0	2	0	0	0	0	0	0	0	0	0	0
O18212	CELE_Y53C12A.3	0.0	0.0	0.0	0	0	0	0	0	1	0	0	0	0	0	0	0	0	0	0
O18216	pno-1	0.0	0.0	0.0	0	0	0	0	0	0	0	2	0	0	1	0	1	0	0	0
O18693	acs-2	0.0	0.0	0.0	0	0	0	0	0	0	7	0	0	0	0	0	0	0	0	0
O44151	C49A9.5	0.0	0.0	0.0	0	0	0	0	0	1	0	0	0	0	0	0	0	0	0	0
O44175	rfc-2	0.0	0.0	0.0	0	0	0	0	0	6	1	0	0	0	0	0	0	3	0	0
O44326	hmp-2	0.0	0.0	0.0	0	0	0	0	0	0	2	0	0	0	0	0	0	0	0	0
O44411	nog-1	0.0	0.0	0.0	0	0	0	0	0	3	2	0	0	0	0	0	0	0	0	0
O44413	ears-2	0.0	0.0	0.0	0	0	0	0	0	1	0	0	0	0	0	0	0	0	0	0
O44441	mai-2	0.0	0.0	0.0	0	0	0	0	0	0	1	0	0	0	0	0	0	0	0	0
O44501	fnta-1	0.0	0.0	0.0	0	0	0	0	0	0	0	0	1	0	0	0	0	0	0	0
O44503	CELE_R02D3.1	0.0	0.0	0.0	0	0	0	0	0	1	0	0	1	0	0	0	0	0	0	0
O44509	CELE_F42G8.10	0.0	0.0	0.0	0	0	0	0	0	1	0	0	0	0	0	0	0	0	0	0
O44511	sph-1	0.0	0.0	0.0	0	0	0	0	0	1	0	0	0	0	0	0	0	0	0	0
O44517	CELE_F56A11.5	0.0	0.0	0.0	0	0	0	0	0	2	0	0	0	0	0	0	0	1	0	0
O44555	alh-5	0.0	0.0	0.0	0	0	0	0	0	1	1	0	0	0	0	0	0	1	0	0
O44738	CELE_F57B10.5	0.0	0.0	0.0	0	0	0	0	1	2	1	0	1	0	0	0	0	0	0	0
O44983	CELE_K02F2.5	0.0	0.0	0.0	0	0	0	0	0	1	0	0	0	0	0	0	0	0	0	0
O45069	C11D2.4	0.0	0.0	0.0	0	0	0	0	0	2	0	0	0	0	0	0	0	2	0	0
O45087	dyci-1	0.0	0.0	0.0	0	0	0	0	1	0	2	0	0	0	0	0	0	0	0	0
O45110	mrpl-2	0.0	0.0	0.0	0	0	0	0	0	1	1	0	0	0	0	0	0	0	0	0
O45191	CELE_T22B2.5	0.0	0.0	0.0	0	0	0	0	0	0	0	0	0	0	0	0	0	1	0	0
O45293	gly-8	0.0	0.0	0.0	0	0	0	0	0	1	0	0	1	0	0	0	0	0	0	0
O45379	arl-3	0.0	0.0	0.0	0	0	0	0	0	1	0	0	0	0	0	0	0	1	0	0
O45503	mtx-1	0.0	0.0	0.0	0	0	0	0	1	0	0	0	0	0	0	0	0	0	0	0
O45525	CELE_F45H10.2	0.0	0.0	0.0	0	0	0	0	0	0	0	0	1	0	0	0	0	0	0	0
O45670	CELE_K10D6.2	0.0	0.0	0.0	0	0	0	0	0	0	1	0	0	0	0	0	0	0	0	0
O45730	pmp-4	0.0	0.0	0.0	0	0	0	0	0	1	1	0	0	0	0	0	0	0	0	0
O61208	gip-1	0.0	0.0	0.0	0	0	0	0	0	0	2	0	0	0	0	0	0	0	4	0
O61521	CELE_F17E9.5	0.0	0.0	0.0	0	0	0	0	0	0	2	0	0	0	0	0	0	0	0	0
O61660	top-3	0.0	0.0	0.0	0	0	0	0	0	0	0	1	0	0	0	0	0	0	0	0
O61708	pqn-59	0.0	0.0	0.0	0	0	0	0	0	1	0	0	0	0	0	1	0	0	0	0
O61766	C35E7.8	0.0	0.0	0.0	0	0	0	0	0	5	0	0	0	0	0	0	0	0	0	0
O61787	inx-16	0.0	0.0	0.0	0	0	0	0	0	1	0	0	0	0	0	0	0	0	0	0
O61815	B0511.6	0.0	0.0	0.0	0	0	0	0	0	3	0	0	0	0	0	0	0	0	0	0
O61856	T26C12.1	0.0	0.0	0.0	0	0	0	0	0	2	0	0	0	0	0	0	0	0	0	0
O61955	ife-3	0.0	0.0	0.0	0	0	0	0	0	2	1	0	0	0	0	0	0	1	0	0
O62106	eif-6	0.0	0.0	0.0	0	0	0	0	1	5	0	1	1	0	0	0	1	0	0	0
O62137	acox-2	0.0	0.0	0.0	0	0	0	0	0	3	0	0	0	0	0	0	0	0	0	0
O62140	acox-1	0.0	0.0	0.0	0	0	0	0	0	1	0	0	0	0	2	1	0	0	0	0
O62178	rme-8	0.0	0.0	0.0	0	0	0	0	0	7	1	0	0	0	0	0	0	0	0	0
O62183	aly-2	0.0	0.0	0.0	0	0	0	0	0	1	0	0	1	0	0	0	1	0	0	0
O62198	CELE_F32A11.1	0.0	0.0	0.0	0	0	0	0	2	2	0	0	1	1	0	0	0	2	0	0
O62219	CELE_F33H2.2	0.0	0.0	0.0	0	0	0	0	0	2	0	0	0	0	0	0	0	0	0	0
O62325	rbm-28	0.0	0.0	0.0	0	0	0	0	0	0	1	0	0	0	0	0	0	0	0	0
O62332	imb-2	0.0	0.0	0.0	0	0	0	0	0	1	0	0	0	0	0	0	0	0	0	0
O62336	fdps-1	0.0	0.0	0.0	0	0	0	0	0	1	0	0	0	0	0	0	0	0	0	0
O62347	CELE_R11.1	0.0	0.0	0.0	0	0	0	0	0	1	0	0	0	0	0	0	0	0	0	0
O76383	hpo-15	0.0	0.0	0.0	0	0	0	0	0	2	0	0	0	0	0	0	0	0	0	0
O76407	CELE_T10B5.3	0.0	0.0	0.0	0	0	0	0	0	3	0	0	0	0	0	0	0	0	0	0
O76630	emc-2	0.0	0.0	0.0	0	0	0	0	0	2	0	0	0	0	0	0	0	0	0	0
P10299	gst-1	0.0	0.0	0.0	0	0	0	0	1	0	0	0	4	0	0	0	0	0	0	0
P18835	col-19	0.0	0.0	0.0	0	0	0	0	0	1	0	0	0	0	0	0	0	0	0	0
P28191	ptp-1	0.0	0.0	0.0	0	0	0	0	0	0	0	0	0	0	0	0	0	1	3	0
P28548	kin-10	0.0	0.0	0.0	0	0	0	0	0	1	0	0	0	0	0	0	3	5	0	0
P30629	ZK637.2	0.0	0.0	0.0	0	0	0	0	1	3	1	0	1	0	0	0	0	0	0	0
P34325	cyk-7	0.0	0.0	0.0	0	0	0	0	0	1	0	0	0	0	0	0	0	1	0	0
P34329	C14B9.2	0.0	0.0	0.0	0	0	0	0	0	0	0	0	0	0	0	0	0	0	1	0
P34342	ran-2	0.0	0.0	0.0	0	0	0	0	0	1	0	0	0	0	0	0	0	0	0	0
P34343	npp-15	0.0	0.0	0.0	0	0	0	0	0	4	0	0	0	0	0	0	0	0	0	0
P34355	acox-5	0.0	0.0	0.0	0	0	0	0	4	5	3	0	0	0	0	0	0	0	0	0
P34378	mrpl-18	0.0	0.0	0.0	0	0	0	0	0	1	0	0	0	0	0	0	0	0	0	0
P34383	far-2	0.0	0.0	0.0	0	0	0	0	0	0	0	1	0	0	0	0	0	0	0	0
P34438	F44E2.8	0.0	0.0	0.0	0	0	0	0	0	0	0	0	1	0	0	0	0	0	0	0
P34443	rheb-1	0.0	0.0	0.0	0	0	0	0	0	0	2	0	0	0	0	0	0	0	0	0
P34476	rpac-19	0.0	0.0	0.0	0	0	0	0	0	1	0	0	0	0	0	0	0	1	0	0
P34500	ttr-2	0.0	0.0	0.0	0	0	0	0	0	0	0	0	0	0	0	0	0	2	0	0
P34501	K03H1.5	0.0	0.0	0.0	0	0	0	0	0	0	5	0	0	0	0	0	0	0	0	0
P34525	K12H4.4	0.0	0.0	0.0	0	0	0	0	0	4	0	0	0	0	0	0	0	1	0	0
P34528	K12H4.7	0.0	0.0	0.0	0	0	0	0	0	2	0	0	0	0	0	0	0	0	0	0
P34529	dcr-1	0.0	0.0	0.0	0	0	0	0	0	1	0	0	0	0	0	0	0	0	0	0
P34534	R05D3.12	0.0	0.0	0.0	0	0	0	0	0	1	0	0	0	0	0	0	0	0	0	0
P34546	vha-2	0.0	0.0	0.0	0	0	0	0	0	1	0	0	1	0	0	0	0	0	0	0
P34547	usp-46	0.0	0.0	0.0	0	0	0	0	0	1	0	0	0	0	0	0	0	1	0	0
P34552	alx-1	0.0	0.0	0.0	0	0	0	0	0	1	1	0	0	0	0	0	0	0	0	0
P34560	rmd-1	0.0	0.0	0.0	0	0	0	0	0	1	0	0	0	0	0	0	0	0	0	0
P34599	mtx-2	0.0	0.0	0.0	0	0	0	0	0	3	1	0	0	0	0	0	0	0	0	0
P34611	ncl-1	0.0	0.0	0.0	0	0	0	0	0	1	1	0	0	1	0	0	0	0	0	0
P34624	cyy-1	0.0	0.0	0.0	0	0	0	0	0	1	0	0	0	0	0	0	0	0	0	0
P34642	ZK512.4	0.0	0.0	0.0	0	0	0	0	0	0	0	0	1	0	0	0	0	0	0	0
P34643	sec-16	0.0	0.0	0.0	0	0	0	0	0	3	0	0	0	0	0	0	0	0	0	0
P34650	ZK632.4	0.0	0.0	0.0	0	0	0	0	0	1	0	0	0	0	0	0	0	1	0	0
P34653	panl-3	0.0	0.0	0.0	0	0	0	0	0	1	2	0	0	0	0	0	0	0	2	0
P34669	ZK686.3	0.0	0.0	0.0	0	0	0	0	0	3	0	0	1	0	0	0	0	0	0	0
P34697	sod-1	0.0	0.0	0.0	0	0	0	0	1	0	0	0	1	0	0	0	0	0	0	0
P34703	emb-5	0.0	0.0	0.0	0	0	0	0	0	1	1	0	0	0	0	0	0	0	0	0
P34748	mrps-23	0.0	0.0	0.0	0	0	0	0	0	3	0	0	0	0	0	0	0	0	0	0
P34808	2001-05-01	0.0	0.0	0.0	0	0	0	0	0	0	1	0	0	0	0	0	0	0	0	0
P35602	unc-101	0.0	0.0	0.0	0	0	0	0	0	1	0	0	1	0	0	0	0	1	0	0
P35603	dpy-23	0.0	0.0	0.0	0	0	0	0	0	0	0	0	0	0	0	0	1	0	0	0
P41877	isw-1	0.0	0.0	0.0	0	0	0	0	0	1	0	0	0	0	0	0	0	1	0	0
P41879	F37A4.1	0.0	0.0	0.0	0	0	0	0	0	3	0	0	0	0	0	0	0	0	0	0
P41938	B0272.3	0.0	0.0	0.0	0	0	0	0	2	0	0	0	0	0	0	0	0	0	0	0
P41956	mev-1	0.0	0.0	0.0	0	0	0	0	1	1	0	0	0	0	0	0	0	0	0	0
P41994	rpia-1	0.0	0.0	0.0	0	0	0	0	0	0	0	0	0	0	0	0	0	1	0	0
P45969	sds-22	0.0	0.0	0.0	0	0	0	0	0	1	0	0	0	0	0	0	0	0	0	0
P46555	hse-5	0.0	0.0	0.0	0	0	0	0	0	0	1	0	0	0	0	0	1	0	0	0
P46576	gop-3	0.0	0.0	0.0	0	0	0	0	6	6	1	0	0	0	0	0	0	0	0	0
P46579	wars-2	0.0	0.0	0.0	0	0	0	0	0	1	0	0	0	0	0	0	0	0	0	0
P46975	stt-3	0.0	0.0	0.0	0	0	0	0	1	4	0	0	0	0	0	0	0	0	0	0
P49029	mag-1	0.0	0.0	0.0	0	0	0	0	0	1	0	0	0	0	0	0	0	0	0	0
P49404	mrps-18C	0.0	0.0	0.0	0	0	0	0	0	1	0	0	0	0	0	0	0	0	0	0
P50432	mel-32	0.0	0.0	0.0	0	0	0	0	1	1	0	0	1	0	0	0	0	1	0	0
P50464	unc-97	0.0	0.0	0.0	0	0	0	0	0	1	0	0	0	0	0	0	0	1	0	0
P52872	dad-1	0.0	0.0	0.0	0	0	0	0	0	1	0	0	0	0	0	0	0	0	0	0
P53016	rfc-4	0.0	0.0	0.0	0	0	0	0	0	1	1	0	0	0	0	0	0	1	0	0
P54813	ymel-1	0.0	0.0	0.0	0	0	0	0	0	1	0	0	0	0	0	0	0	0	0	0
P54815	mspn-1	0.0	0.0	0.0	0	0	0	0	2	8	0	0	0	0	0	0	0	0	0	0
P54936	lin-2	0.0	0.0	0.0	0	0	0	0	0	4	4	0	0	0	0	0	0	0	0	0
P55954	cco-2	0.0	0.0	0.0	0	0	0	0	1	2	0	0	1	0	0	0	0	0	0	0
P55956	asp-3	0.0	0.0	0.0	0	0	0	0	1	0	0	0	0	0	0	0	0	0	0	0
P90786	prg-1	0.0	0.0	0.0	0	0	0	0	0	1	2	0	1	0	0	0	0	1	0	0
P90789	D2030.4	0.0	0.0	0.0	0	0	0	0	0	2	0	0	0	0	0	0	0	0	0	0
P90841	smgl-1	0.0	0.0	0.0	0	0	0	0	0	2	1	0	0	0	0	0	0	0	0	0
P90879	CELE_F49C12.9	0.0	0.0	0.0	0	0	0	0	0	2	0	0	0	0	0	0	0	0	0	0
P90916	lin-53	0.0	0.0	0.0	0	0	0	0	1	6	1	1	0	0	0	0	0	3	0	0
P90993	mrpl-41	0.0	0.0	0.0	0	0	0	0	0	1	0	0	0	0	0	0	0	0	0	0
P91001	csn-5	0.0	0.0	0.0	0	0	0	0	0	1	0	0	0	0	0	0	0	0	0	0
P91013	dhs-1	0.0	0.0	0.0	0	0	0	0	0	3	0	0	0	0	0	0	0	0	0	0
P91027	chdp-1	0.0	0.0	0.0	0	0	0	0	0	1	0	0	1	0	0	0	0	0	0	0
P91154	C43E11.9	0.0	0.0	0.0	0	0	0	0	0	1	0	0	0	0	0	0	2	1	0	0
P91156	acin-1	0.0	0.0	0.0	0	0	0	0	0	1	0	0	1	0	0	0	0	0	0	0
P91175	C50F2.3	0.0	0.0	0.0	0	0	0	0	0	2	2	0	1	0	0	0	0	0	0	0
P91194	CELE_D2092.4	0.0	0.0	0.0	0	0	0	0	0	3	0	0	0	0	0	0	0	0	0	0
P91240	srpa-72	0.0	0.0	0.0	0	0	0	0	0	1	0	0	2	0	0	0	1	0	0	0
P91243	dnj-9	0.0	0.0	0.0	0	0	0	0	0	1	0	0	0	0	0	0	0	0	0	0
P91285	dpy-5	0.0	0.0	0.0	0	0	0	0	0	1	0	0	0	0	0	0	0	0	0	0
P91309	F46F11.1	0.0	0.0	0.0	0	0	0	0	0	1	0	0	0	0	0	0	0	0	0	0
P91318	F53E10.6	0.0	0.0	0.0	0	0	0	0	0	1	0	0	0	0	0	0	0	1	0	0
P91353	mrpl-24	0.0	0.0	0.0	0	0	0	0	0	1	0	0	0	0	0	0	0	0	0	0
P91373	CELE_K11H12.8	0.0	0.0	0.0	0	0	0	0	1	1	2	0	0	0	0	0	0	0	0	0
P91390	ostd-1	0.0	0.0	0.0	0	0	0	0	0	2	0	0	0	0	0	0	0	0	0	0
P91428	coq-4	0.0	0.0	0.0	0	0	0	0	0	2	0	0	0	0	0	0	0	0	0	0
P91477	pbs-4	0.0	0.0	0.0	0	0	0	0	0	1	0	0	1	0	0	0	0	1	0	0
P91495	npp-12	0.0	0.0	0.0	0	0	0	0	0	2	3	0	2	0	0	0	0	0	0	0
P91867	thoc-3	0.0	0.0	0.0	0	0	0	0	0	0	0	0	0	0	0	0	0	1	0	0
P91982	C50B6.7	0.0	0.0	0.0	0	0	0	0	0	0	0	0	1	0	0	0	0	0	0	0
P92005	cpz-2	0.0	0.0	0.0	0	0	0	0	0	0	1	0	0	0	0	0	0	0	0	0
P98060	dpy-31	0.0	0.0	0.0	0	0	0	0	0	1	0	0	0	0	0	0	0	0	0	0
Q02332	pdhk-2	0.0	0.0	0.0	0	0	0	0	1	5	0	0	1	0	0	0	0	1	0	0
Q03206	ced-10	0.0	0.0	0.0	0	0	0	0	0	0	0	0	0	0	0	0	0	1	0	0
Q03601	nhl-1	0.0	0.0	0.0	0	0	0	0	0	0	0	0	0	0	0	0	0	0	3	0
Q04833	lrp-1	0.0	0.0	0.0	0	0	0	0	0	2	1	0	0	0	0	0	0	0	0	0
Q05036	C30C11.4	0.0	0.0	0.0	0	0	0	0	0	0	0	0	2	0	0	20	0	0	1	7
Q09218	B0495.9	0.0	0.0	0.0	0	0	0	0	0	1	0	0	0	0	0	0	0	0	0	0
Q09221	cpna-2	0.0	0.0	0.0	0	0	0	0	0	0	0	0	0	0	0	0	1	0	0	0
Q09231	C09F5.1	0.0	0.0	0.0	0	0	0	0	0	3	33	0	0	0	0	0	0	0	0	0
Q09249	C16C10.3	0.0	0.0	0.0	0	0	0	0	0	0	0	0	0	0	0	0	0	0	1	0
Q09250	C16C10.4	0.0	0.0	0.0	0	0	0	0	0	4	1	0	0	0	0	0	0	3	0	0
Q09278	C45G9.5	0.0	0.0	0.0	0	0	0	0	0	2	0	0	1	0	0	0	0	1	0	0
Q09285	akap-1	0.0	0.0	0.0	0	0	0	0	0	1	0	0	0	0	0	0	0	1	1	0
Q09293	mel-47	0.0	0.0	0.0	0	0	0	0	0	0	0	0	0	0	0	0	0	1	0	0
Q09374	ZK177.8	0.0	0.0	0.0	0	0	0	0	0	0	1	0	0	0	0	0	0	1	1	0
Q09415	set-14	0.0	0.0	0.0	0	0	0	0	1	2	1	0	0	0	0	0	0	0	0	0
Q09461	C16C10.1	0.0	0.0	0.0	0	0	0	0	0	1	0	0	0	0	0	0	0	0	0	0
Q09497	rsu-1	0.0	0.0	0.0	0	0	0	0	1	0	0	0	0	0	0	0	1	0	0	0
Q09509	F25B5.6	0.0	0.0	0.0	0	0	0	0	0	1	1	0	0	0	0	0	0	0	0	0
Q09510	mlc-4	0.0	0.0	0.0	0	0	0	0	0	1	0	0	0	0	0	0	0	0	0	0
Q09527	E02H1.6	0.0	0.0	0.0	0	0	0	0	0	1	0	0	0	0	0	0	0	0	0	0
Q09535	pch-2	0.0	0.0	0.0	0	0	0	0	0	3	0	0	0	0	0	0	0	1	0	0
[truncated: 1,402 more rows]
